# Supplementary material for: Polycomb repressive complex 2 regulates sexual development in Neurospora crassa
Source: mBio. 2025 Sep 30;16(11):e01505-25. doi: 10.1128/mbio.01505-25 (PMC12607757; doi:10.1128/mbio.01505-25)
Supplement: Table S1 — RNA-seq experiments analyzed in this study. [file mbio.01505-25-s0002.xlsx]

## Sheet: RNAseq_sampleFile
Table S1. Public RNA-seq datasets examined in this study
SRR	SampleID	Genotype	Treatment	Tissue	Rep	Category	Source.Name	Citation 1	Citation 2	Citation 3
SRR5177529	YPD_1	WT	YPD	Mycelia	1	Controls		Liu H, Li Y, Chen D, Qi Z, Wang Q, Wang J, Jiang C, Xu JR. 2017. A-to-I RNA editing is developmentally regulated and generally adaptive for sexual reproduction in Neurospora crassa. Proc Natl Acad Sci U S A 114:E7756–E7765.
SRR5177530	YPD_2	WT	YPD	Mycelia	2	Controls		Liu H, Li Y, Chen D, Qi Z, Wang Q, Wang J, Jiang C, Xu JR. 2017. A-to-I RNA editing is developmentally regulated and generally adaptive for sexual reproduction in Neurospora crassa. Proc Natl Acad Sci U S A 114:E7756–E7765.
SRR17761892	Control_Antifungals_2022_1	WT	Control	Mycelia	1	Controls	Antifungals_2022	Liu X, Jiang X, Sun H, Du J, Luo Y, Huang J, Qin L. 2022. Evaluating the Mode of Antifungal Action of Heat-Stable Antifungal Factor (HSAF) in Neurospora crassa. J Fungi (Basel) 8.
SRR17761893	Control_Antifungals_2022_2	WT	Control	Mycelia	2	Controls	Antifungals_2022	Liu X, Jiang X, Sun H, Du J, Luo Y, Huang J, Qin L. 2022. Evaluating the Mode of Antifungal Action of Heat-Stable Antifungal Factor (HSAF) in Neurospora crassa. J Fungi (Basel) 8.
SRR17761894	Control_Antifungals_2022_3	WT	Control	Mycelia	3	Controls	Antifungals_2022	Liu X, Jiang X, Sun H, Du J, Luo Y, Huang J, Qin L. 2022. Evaluating the Mode of Antifungal Action of Heat-Stable Antifungal Factor (HSAF) in Neurospora crassa. J Fungi (Basel) 8.
SRR12066472	Control_pulldownRNA_CellWallStress_2020_1	WT	Control_pulldownRNA	Mycelia	1	Controls	CellWallStress_2020	Herold I, Zolti A, Garduño-Rosales M, Wang Z, López-Giráldez F, Mouriño-Pérez RR, Townsend JP, Ulitsky I, Yarden O. 2021. The GUL-1 Protein Binds Multiple RNAs Involved in Cell Wall Remodeling and Affects the MAK-1 Pathway in Neurospora crassa. Frontiers in Fungal Biology 2:672696.
SRR12066473	Control_totalRNA_CellWallStress_2020_1	WT	Control_totalRNA	Mycelia	1	Controls	CellWallStress_2020	Herold I, Zolti A, Garduño-Rosales M, Wang Z, López-Giráldez F, Mouriño-Pérez RR, Townsend JP, Ulitsky I, Yarden O. 2021. The GUL-1 Protein Binds Multiple RNAs Involved in Cell Wall Remodeling and Affects the MAK-1 Pathway in Neurospora crassa. Frontiers in Fungal Biology 2:672696.
SRR12066474	Control_pulldownRNA_CellWallStress_2020_2	WT	Control_pulldownRNA	Mycelia	2	Controls	CellWallStress_2020	Herold I, Zolti A, Garduño-Rosales M, Wang Z, López-Giráldez F, Mouriño-Pérez RR, Townsend JP, Ulitsky I, Yarden O. 2021. The GUL-1 Protein Binds Multiple RNAs Involved in Cell Wall Remodeling and Affects the MAK-1 Pathway in Neurospora crassa. Frontiers in Fungal Biology 2:672696.
SRR12066475	Control_totalRNA_CellWallStress_2020_2	WT	Control_totalRNA	Mycelia	2	Controls	CellWallStress_2020	Herold I, Zolti A, Garduño-Rosales M, Wang Z, López-Giráldez F, Mouriño-Pérez RR, Townsend JP, Ulitsky I, Yarden O. 2021. The GUL-1 Protein Binds Multiple RNAs Involved in Cell Wall Remodeling and Affects the MAK-1 Pathway in Neurospora crassa. Frontiers in Fungal Biology 2:672696.
SRR12066476	Control_pulldownRNA_CellWallStress_2020_3	WT	Control_pulldownRNA	Mycelia	3	Controls	CellWallStress_2020	Herold I, Zolti A, Garduño-Rosales M, Wang Z, López-Giráldez F, Mouriño-Pérez RR, Townsend JP, Ulitsky I, Yarden O. 2021. The GUL-1 Protein Binds Multiple RNAs Involved in Cell Wall Remodeling and Affects the MAK-1 Pathway in Neurospora crassa. Frontiers in Fungal Biology 2:672696.
SRR12066477	Control_totalRNA_CellWallStress_2020_3	WT	Control_totalRNA	Mycelia	3	Controls	CellWallStress_2020	Herold I, Zolti A, Garduño-Rosales M, Wang Z, López-Giráldez F, Mouriño-Pérez RR, Townsend JP, Ulitsky I, Yarden O. 2021. The GUL-1 Protein Binds Multiple RNAs Involved in Cell Wall Remodeling and Affects the MAK-1 Pathway in Neurospora crassa. Frontiers in Fungal Biology 2:672696.
SRR3207371	2%Glucose_1h_Chitosan_Avicel_2016_1	WT	2%Glucose_1h	Mycelia	1	Controls	Chitosan_Avicel_2016	Wang B, Li J, Gao J, Cai P, Han X, Tian C. 2017. Identification and characterization of the glucose dual-affinity transport system in Neurospora crassa: Pleiotropic roles in nutrient transport, signaling, and carbon catabolite repression. Biotechnol Biofuels 10:1–22.
SRR3207372	2%Glucose_1h_Chitosan_Avicel_2016_2	WT	2%Glucose_1h	Mycelia	2	Controls	Chitosan_Avicel_2016	Wang B, Li J, Gao J, Cai P, Han X, Tian C. 2017. Identification and characterization of the glucose dual-affinity transport system in Neurospora crassa: Pleiotropic roles in nutrient transport, signaling, and carbon catabolite repression. Biotechnol Biofuels 10:1–22.
SRR23545778	Control_H202treatment_2023_1	WT	Control	Mycelia	1	Controls	H202treatment_2023	Shen S, Zhang C, Meng Y, Cui G, Wang Y, Liu X, He Q. 2023. Sensing of H2O2-induced oxidative stress by the UPF factor complex is crucial for activation of catalase-3 expression in Neurospora. PLoS Genet 19:e1010985.
SRR23545779	Control_H202treatment_2023_2	WT	Control	Mycelia	2	Controls	H202treatment_2023	Shen S, Zhang C, Meng Y, Cui G, Wang Y, Liu X, He Q. 2023. Sensing of H2O2-induced oxidative stress by the UPF factor complex is crucial for activation of catalase-3 expression in Neurospora. PLoS Genet 19:e1010985.
SRR23545780	Control_H202treatment_2023_3	WT	Control	Mycelia	3	Controls	H202treatment_2023	Shen S, Zhang C, Meng Y, Cui G, Wang Y, Liu X, He Q. 2023. Sensing of H2O2-induced oxidative stress by the UPF factor complex is crucial for activation of catalase-3 expression in Neurospora. PLoS Genet 19:e1010985.
SRR11266659	Control_H2AZ_2020_2	WT	Control	Mycelia	2	Controls	H2AZ_2020	Courtney AJ, Kamei M, Ferraro AR, Gai K, He Q, Honda S, Lewis ZA. 2020. Normal Patterns of Histone H3K27 Methylation Require the Histone Variant H2A.Z in Neurospora crassa. Genetics 216:51–66.
SRR11266660	Control_H2AZ_2020_3	WT	Control	Mycelia	3	Controls	H2AZ_2020	Courtney AJ, Kamei M, Ferraro AR, Gai K, He Q, Honda S, Lewis ZA. 2020. Normal Patterns of Histone H3K27 Methylation Require the Histone Variant H2A.Z in Neurospora crassa. Genetics 216:51–66.
SRR11806662	Control_1_ISWI_2020_1	WT	Control	Mycelia	1	Controls	ISWI_2020	Kamei M, Ameri AJ, Ferraro AR, Bar-Peled Y, Zhao F, Ethridge CL, Lail K, Amirebrahimi M, Lipzen A, Ng V, Grigoriev I V., Schmitz RJ, Liu Y, Lewis ZA. 2021. IMITATION SWITCH is required for normal chromatin structure and gene repression in PRC2 target domains. Proc Natl Acad Sci U S A 118.
SRR11806663	Control_1_ISWI_2020_2	WT	Control	Mycelia	2	Controls	ISWI_2020	Kamei M, Ameri AJ, Ferraro AR, Bar-Peled Y, Zhao F, Ethridge CL, Lail K, Amirebrahimi M, Lipzen A, Ng V, Grigoriev I V., Schmitz RJ, Liu Y, Lewis ZA. 2021. IMITATION SWITCH is required for normal chromatin structure and gene repression in PRC2 target domains. Proc Natl Acad Sci U S A 118.
SRR11806664	Control_1_ISWI_2020_3	WT	Control	Mycelia	3	Controls	ISWI_2020	Kamei M, Ameri AJ, Ferraro AR, Bar-Peled Y, Zhao F, Ethridge CL, Lail K, Amirebrahimi M, Lipzen A, Ng V, Grigoriev I V., Schmitz RJ, Liu Y, Lewis ZA. 2021. IMITATION SWITCH is required for normal chromatin structure and gene repression in PRC2 target domains. Proc Natl Acad Sci U S A 118.
SRR11806677	Control_2_ISWI_2020_1	WT	Control	Mycelia	1	Controls	ISWI_2020	Kamei M, Ameri AJ, Ferraro AR, Bar-Peled Y, Zhao F, Ethridge CL, Lail K, Amirebrahimi M, Lipzen A, Ng V, Grigoriev I V., Schmitz RJ, Liu Y, Lewis ZA. 2021. IMITATION SWITCH is required for normal chromatin structure and gene repression in PRC2 target domains. Proc Natl Acad Sci U S A 118.
SRR11806678	Control_2_ISWI_2020_2	WT	Control	Mycelia	2	Controls	ISWI_2020	Kamei M, Ameri AJ, Ferraro AR, Bar-Peled Y, Zhao F, Ethridge CL, Lail K, Amirebrahimi M, Lipzen A, Ng V, Grigoriev I V., Schmitz RJ, Liu Y, Lewis ZA. 2021. IMITATION SWITCH is required for normal chromatin structure and gene repression in PRC2 target domains. Proc Natl Acad Sci U S A 118.
SRR11806679	Control_2_ISWI_2020_3	WT	Control	Mycelia	3	Controls	ISWI_2020	Kamei M, Ameri AJ, Ferraro AR, Bar-Peled Y, Zhao F, Ethridge CL, Lail K, Amirebrahimi M, Lipzen A, Ng V, Grigoriev I V., Schmitz RJ, Liu Y, Lewis ZA. 2021. IMITATION SWITCH is required for normal chromatin structure and gene repression in PRC2 target domains. Proc Natl Acad Sci U S A 118.
SRR13067280	Control_ISWI_2020_1	WT	Control	Mycelia	1	Controls	ISWI_2020	Kamei M, Ameri AJ, Ferraro AR, Bar-Peled Y, Zhao F, Ethridge CL, Lail K, Amirebrahimi M, Lipzen A, Ng V, Grigoriev I V., Schmitz RJ, Liu Y, Lewis ZA. 2021. IMITATION SWITCH is required for normal chromatin structure and gene repression in PRC2 target domains. Proc Natl Acad Sci U S A 118.
SRR13067281	Control_ISWI_2020_2	WT	Control	Mycelia	2	Controls	ISWI_2020	Kamei M, Ameri AJ, Ferraro AR, Bar-Peled Y, Zhao F, Ethridge CL, Lail K, Amirebrahimi M, Lipzen A, Ng V, Grigoriev I V., Schmitz RJ, Liu Y, Lewis ZA. 2021. IMITATION SWITCH is required for normal chromatin structure and gene repression in PRC2 target domains. Proc Natl Acad Sci U S A 118.
SRR13067282	Control_ISWI_2020_3	WT	Control	Mycelia	3	Controls	ISWI_2020	Kamei M, Ameri AJ, Ferraro AR, Bar-Peled Y, Zhao F, Ethridge CL, Lail K, Amirebrahimi M, Lipzen A, Ng V, Grigoriev I V., Schmitz RJ, Liu Y, Lewis ZA. 2021. IMITATION SWITCH is required for normal chromatin structure and gene repression in PRC2 target domains. Proc Natl Acad Sci U S A 118.
SRR5320489	Control_LignocellulyticConditions_2016_2	WT	Control	Mycelia	2	Controls	LignocellulyticConditions_2016	Qin L, Wu VW, Glassa NL. 2017. Deciphering the Regulatory Network between the SREBP Pathway and Protein Secretion in Neurospora crassa. mBio 8.
SRR5320490	Control_LignocellulyticConditions_2016_3	WT	Control	Mycelia	3	Controls	LignocellulyticConditions_2016	Qin L, Wu VW, Glassa NL. 2017. Deciphering the Regulatory Network between the SREBP Pathway and Protein Secretion in Neurospora crassa. mBio 8.
SRR11768110	Control_NitrogenSources_2020_2	WT	Control	Mycelia	2	Controls	NitrogenSources_2020	Huberman LB, Wu VW, Kowbel DJ, Lee J, Daum C, Grigoriev I V., O’Malley RC, Louise Glass N. 2021. DNA affinity purification sequencing and transcriptional profiling reveal new aspects of nitrogen regulation in a filamentous fungus. Proc Natl Acad Sci U S A 118:e2009501118.
SRR11768111	Control_NitrogenSources_2020_3	WT	Control	Mycelia	3	Controls	NitrogenSources_2020	Huberman LB, Wu VW, Kowbel DJ, Lee J, Daum C, Grigoriev I V., O’Malley RC, Louise Glass N. 2021. DNA affinity purification sequencing and transcriptional profiling reveal new aspects of nitrogen regulation in a filamentous fungus. Proc Natl Acad Sci U S A 118:e2009501118.
SRR11768112	Control_NitrogenSources_2020_4	WT	Control	Mycelia	4	Controls	NitrogenSources_2020	Huberman LB, Wu VW, Kowbel DJ, Lee J, Daum C, Grigoriev I V., O’Malley RC, Louise Glass N. 2021. DNA affinity purification sequencing and transcriptional profiling reveal new aspects of nitrogen regulation in a filamentous fungus. Proc Natl Acad Sci U S A 118:e2009501118.
SRR11768113	Control_NitrogenSources_2020_5	WT	Control	Mycelia	5	Controls	NitrogenSources_2020	Huberman LB, Wu VW, Kowbel DJ, Lee J, Daum C, Grigoriev I V., O’Malley RC, Louise Glass N. 2021. DNA affinity purification sequencing and transcriptional profiling reveal new aspects of nitrogen regulation in a filamentous fungus. Proc Natl Acad Sci U S A 118:e2009501118.
SRR13859509	Control_SelkerISWI_2021_2	WT	Control	Mycelia	2	Controls	SelkerISWI_2021	Wiles ET, Mumford CC, McNaught KJ, Tanizawa H, Selker EU. 2022. The ACF chromatin remodeling complex is essential for Polycomb repression. Elife https://doi.org/10.7554/eLife.77595.
SRR13859512	Control_SelkerISWI_2021_3	WT	Control	Mycelia	3	Controls	SelkerISWI_2021	Wiles ET, Mumford CC, McNaught KJ, Tanizawa H, Selker EU. 2022. The ACF chromatin remodeling complex is essential for Polycomb repression. Elife https://doi.org/10.7554/eLife.77595.
SRR13859513	Control_SelkerISWI_2021_4	WT	Control	Mycelia	4	Controls	SelkerISWI_2021	Wiles ET, Mumford CC, McNaught KJ, Tanizawa H, Selker EU. 2022. The ACF chromatin remodeling complex is essential for Polycomb repression. Elife https://doi.org/10.7554/eLife.77595.
SRR10509603	Control_PAS_2019_1	WT	Control	Mycelia	1	Controls	PAS_2019	McNaught KJ, Wiles ET, Selker EU. 2020. Identification of a PRC2 Accessory Subunit Required for Subtelomeric H3K27 Methylation in Neurospora crassa. Mol Cell Biol 40:3–20.
SRR10509604	Control_PAS_2019_2	WT	Control	Mycelia	2	Controls	PAS_2019	McNaught KJ, Wiles ET, Selker EU. 2020. Identification of a PRC2 Accessory Subunit Required for Subtelomeric H3K27 Methylation in Neurospora crassa. Mol Cell Biol 40:3–20.
SRR3623690	PolyA_PolyADim5_Set7_2016_1	WT	PolyA	Mycelia	1	Controls	PolyADim5_Set7_2016	Klocko AD, Ormsby T, Galazka JM, Leggett NA, Uesaka M, Honda S, Freitag M, Selker EU. 2016. Normal chromosome conformation depends on subtelomeric facultative heterochromatin in Neurospora crassa. Proc Natl Acad Sci U S A 113:15048–15053.	Storck WK, Bicocca VT, Rountree MR, Honda S, Ormsby T, Selker EU. 2020. LSD1 prevents aberrant heterochromatin formation in Neurospora crassa. Nucleic Acids Res 48:10199–10210.
SRR3623694	PolyA_PolyADim5_Set7_2016_2	WT	PolyA	Mycelia	2	Controls	PolyADim5_Set7_2016	Klocko AD, Ormsby T, Galazka JM, Leggett NA, Uesaka M, Honda S, Freitag M, Selker EU. 2016. Normal chromosome conformation depends on subtelomeric facultative heterochromatin in Neurospora crassa. Proc Natl Acad Sci U S A 113:15048–15053.	Storck WK, Bicocca VT, Rountree MR, Honda S, Ormsby T, Selker EU. 2020. LSD1 prevents aberrant heterochromatin formation in Neurospora crassa. Nucleic Acids Res 48:10199–10210.
SRR797950	Control_Wild Isolates_2013_1	WT	Control	Mycelia	1	Controls	Wild Isolates_2013	Palma-Guerrero J, Hall CR, Kowbel D, Welch J, Taylor JW, Brem RB, Glass NL. 2013. Genome wide association identifies novel loci involved in fungal communication. PLoS Genet 9
SRR13977073	PDA_GermlingConidia_360min_B1T1	WT	PDA	GermlingConidia_360min	B1T1	Asexual Development		Wang Z, Lopez-Giraldez F, Slot J, Yarden O, Trail F, Townsend JP. 2022. Secondary Metabolism Gene Clusters Exhibit Increasingly Dynamic and Differential Expression during Asexual Growth, Conidiation, and Sexual Development in Neurospora crassa. mSystems 7.
SRR13977074	PDA_GermlingConidia_360min_B1T2	WT	PDA	GermlingConidia_360min	B1T2	Asexual Development		Wang Z, Lopez-Giraldez F, Slot J, Yarden O, Trail F, Townsend JP. 2022. Secondary Metabolism Gene Clusters Exhibit Increasingly Dynamic and Differential Expression during Asexual Growth, Conidiation, and Sexual Development in Neurospora crassa. mSystems 7.
SRR13977075	PDA_GermlingConidia_360min_B1T3	WT	PDA	GermlingConidia_360min	B1T3	Asexual Development		Wang Z, Lopez-Giraldez F, Slot J, Yarden O, Trail F, Townsend JP. 2022. Secondary Metabolism Gene Clusters Exhibit Increasingly Dynamic and Differential Expression during Asexual Growth, Conidiation, and Sexual Development in Neurospora crassa. mSystems 7.
SRR13977076	PDA_GermlingConidia_15min_B1T1	WT	PDA	GermlingConidia_15min	B1T1	Asexual Development		Wang Z, Lopez-Giraldez F, Slot J, Yarden O, Trail F, Townsend JP. 2022. Secondary Metabolism Gene Clusters Exhibit Increasingly Dynamic and Differential Expression during Asexual Growth, Conidiation, and Sexual Development in Neurospora crassa. mSystems 7.
SRR13977077	PDA_GermlingConidia_15min_B1T2	WT	PDA	GermlingConidia_15min	B1T2	Asexual Development		Wang Z, Lopez-Giraldez F, Slot J, Yarden O, Trail F, Townsend JP. 2022. Secondary Metabolism Gene Clusters Exhibit Increasingly Dynamic and Differential Expression during Asexual Growth, Conidiation, and Sexual Development in Neurospora crassa. mSystems 7.
SRR13977078	PDA_GermlingConidia_15min_B1T3	WT	PDA	GermlingConidia_15min	B1T3	Asexual Development		Wang Z, Lopez-Giraldez F, Slot J, Yarden O, Trail F, Townsend JP. 2022. Secondary Metabolism Gene Clusters Exhibit Increasingly Dynamic and Differential Expression during Asexual Growth, Conidiation, and Sexual Development in Neurospora crassa. mSystems 7.
SRR13977079	PDA_GermlingConidia_120min_B1T1	WT	PDA	GermlingConidia_120min	B1T1	Asexual Development		Wang Z, Lopez-Giraldez F, Slot J, Yarden O, Trail F, Townsend JP. 2022. Secondary Metabolism Gene Clusters Exhibit Increasingly Dynamic and Differential Expression during Asexual Growth, Conidiation, and Sexual Development in Neurospora crassa. mSystems 7.
SRR13977080	PDA_GermlingConidia_120min_B1T2	WT	PDA	GermlingConidia_120min	B1T2	Asexual Development		Wang Z, Lopez-Giraldez F, Slot J, Yarden O, Trail F, Townsend JP. 2022. Secondary Metabolism Gene Clusters Exhibit Increasingly Dynamic and Differential Expression during Asexual Growth, Conidiation, and Sexual Development in Neurospora crassa. mSystems 7.
SRR13977081	PDA_GermlingConidia_120min_B1T3	WT	PDA	GermlingConidia_120min	B1T3	Asexual Development		Wang Z, Lopez-Giraldez F, Slot J, Yarden O, Trail F, Townsend JP. 2022. Secondary Metabolism Gene Clusters Exhibit Increasingly Dynamic and Differential Expression during Asexual Growth, Conidiation, and Sexual Development in Neurospora crassa. mSystems 7.
SRR13977082	PDA_GermlingConidia_240min_B1T1	WT	PDA	GermlingConidia_240min	B1T1	Asexual Development		Wang Z, Lopez-Giraldez F, Slot J, Yarden O, Trail F, Townsend JP. 2022. Secondary Metabolism Gene Clusters Exhibit Increasingly Dynamic and Differential Expression during Asexual Growth, Conidiation, and Sexual Development in Neurospora crassa. mSystems 7.
SRR13977083	PDA_GermlingConidia_240min_B1T2	WT	PDA	GermlingConidia_240min	B1T2	Asexual Development		Wang Z, Lopez-Giraldez F, Slot J, Yarden O, Trail F, Townsend JP. 2022. Secondary Metabolism Gene Clusters Exhibit Increasingly Dynamic and Differential Expression during Asexual Growth, Conidiation, and Sexual Development in Neurospora crassa. mSystems 7.
SRR13977084	PDA_GermlingConidia_240min_B1T3	WT	PDA	GermlingConidia_240min	B1T3	Asexual Development		Wang Z, Lopez-Giraldez F, Slot J, Yarden O, Trail F, Townsend JP. 2022. Secondary Metabolism Gene Clusters Exhibit Increasingly Dynamic and Differential Expression during Asexual Growth, Conidiation, and Sexual Development in Neurospora crassa. mSystems 7.
SRR13977086	PDA_GermlingConidia_15min_B2T1	WT	PDA	GermlingConidia_15min	B2T1	Asexual Development		Wang Z, Lopez-Giraldez F, Slot J, Yarden O, Trail F, Townsend JP. 2022. Secondary Metabolism Gene Clusters Exhibit Increasingly Dynamic and Differential Expression during Asexual Growth, Conidiation, and Sexual Development in Neurospora crassa. mSystems 7.
SRR13977087	PDA_GermlingConidia_15min_B2T2	WT	PDA	GermlingConidia_15min	B2T2	Asexual Development		Wang Z, Lopez-Giraldez F, Slot J, Yarden O, Trail F, Townsend JP. 2022. Secondary Metabolism Gene Clusters Exhibit Increasingly Dynamic and Differential Expression during Asexual Growth, Conidiation, and Sexual Development in Neurospora crassa. mSystems 7.
SRR13977088	PDA_GermlingConidia_15min_B2T3	WT	PDA	GermlingConidia_15min	B2T3	Asexual Development		Wang Z, Lopez-Giraldez F, Slot J, Yarden O, Trail F, Townsend JP. 2022. Secondary Metabolism Gene Clusters Exhibit Increasingly Dynamic and Differential Expression during Asexual Growth, Conidiation, and Sexual Development in Neurospora crassa. mSystems 7.
SRR13977089	PDA_GermlingConidia_120min_B2T1	WT	PDA	GermlingConidia_120min	B2T1	Asexual Development		Wang Z, Lopez-Giraldez F, Slot J, Yarden O, Trail F, Townsend JP. 2022. Secondary Metabolism Gene Clusters Exhibit Increasingly Dynamic and Differential Expression during Asexual Growth, Conidiation, and Sexual Development in Neurospora crassa. mSystems 7.
SRR13977090	PDA_GermlingConidia_120min_B2T2	WT	PDA	GermlingConidia_120min	B2T2	Asexual Development		Wang Z, Lopez-Giraldez F, Slot J, Yarden O, Trail F, Townsend JP. 2022. Secondary Metabolism Gene Clusters Exhibit Increasingly Dynamic and Differential Expression during Asexual Growth, Conidiation, and Sexual Development in Neurospora crassa. mSystems 7.
SRR13977091	PDA_GermlingConidia_120min_B2T3	WT	PDA	GermlingConidia_120min	B2T3	Asexual Development		Wang Z, Lopez-Giraldez F, Slot J, Yarden O, Trail F, Townsend JP. 2022. Secondary Metabolism Gene Clusters Exhibit Increasingly Dynamic and Differential Expression during Asexual Growth, Conidiation, and Sexual Development in Neurospora crassa. mSystems 7.
SRR13977092	PDA_GermlingConidia_240min_B2T1	WT	PDA	GermlingConidia_240min	B2T1	Asexual Development		Wang Z, Lopez-Giraldez F, Slot J, Yarden O, Trail F, Townsend JP. 2022. Secondary Metabolism Gene Clusters Exhibit Increasingly Dynamic and Differential Expression during Asexual Growth, Conidiation, and Sexual Development in Neurospora crassa. mSystems 7.
SRR13977093	PDA_GermlingConidia_240min_B2T2	WT	PDA	GermlingConidia_240min	B2T2	Asexual Development		Wang Z, Lopez-Giraldez F, Slot J, Yarden O, Trail F, Townsend JP. 2022. Secondary Metabolism Gene Clusters Exhibit Increasingly Dynamic and Differential Expression during Asexual Growth, Conidiation, and Sexual Development in Neurospora crassa. mSystems 7.
SRR13977094	PDA_GermlingConidia_240min_B2T3	WT	PDA	GermlingConidia_240min	B2T3	Asexual Development		Wang Z, Lopez-Giraldez F, Slot J, Yarden O, Trail F, Townsend JP. 2022. Secondary Metabolism Gene Clusters Exhibit Increasingly Dynamic and Differential Expression during Asexual Growth, Conidiation, and Sexual Development in Neurospora crassa. mSystems 7.
SRR13977095	PDA_Conidida_360min_B2T1	WT	PDA	Conidida_360min	B2T1	Asexual Development		Wang Z, Lopez-Giraldez F, Slot J, Yarden O, Trail F, Townsend JP. 2022. Secondary Metabolism Gene Clusters Exhibit Increasingly Dynamic and Differential Expression during Asexual Growth, Conidiation, and Sexual Development in Neurospora crassa. mSystems 7.
SRR13977096	PDA_Conidida_360min_B2T2	WT	PDA	Conidida_360min	B2T2	Asexual Development		Wang Z, Lopez-Giraldez F, Slot J, Yarden O, Trail F, Townsend JP. 2022. Secondary Metabolism Gene Clusters Exhibit Increasingly Dynamic and Differential Expression during Asexual Growth, Conidiation, and Sexual Development in Neurospora crassa. mSystems 7.
SRR13977097	PDA_Conidida_360min_B2T3	WT	PDA	Conidida_360min	B2T3	Asexual Development		Wang Z, Lopez-Giraldez F, Slot J, Yarden O, Trail F, Townsend JP. 2022. Secondary Metabolism Gene Clusters Exhibit Increasingly Dynamic and Differential Expression during Asexual Growth, Conidiation, and Sexual Development in Neurospora crassa. mSystems 7.
SRR5824366	Bird_GermlingConidia_360min_B1T1	WT	Bird	GermlingConidia_360min	B1T1	Asexual Development		Wang Z, Miguel-Rojas C, Lopez-Giraldez F, Yarden O, Trail F, Townsend JP. 2019. Metabolism and Development during Conidial Germination in Response to a Carbon-Nitrogen-Rich Synthetic or a Natural Source of Nutrition in Neurospora crassa. mBio 10.
SRR5824367	Bird_GermlingConidia_360min_B1T2	WT	Bird	GermlingConidia_360min	B1T2	Asexual Development		Wang Z, Miguel-Rojas C, Lopez-Giraldez F, Yarden O, Trail F, Townsend JP. 2019. Metabolism and Development during Conidial Germination in Response to a Carbon-Nitrogen-Rich Synthetic or a Natural Source of Nutrition in Neurospora crassa. mBio 10.
SRR5824368	Bird_GermlingConidia_360min_B1T3	WT	Bird	GermlingConidia_360min	B1T3	Asexual Development		Wang Z, Miguel-Rojas C, Lopez-Giraldez F, Yarden O, Trail F, Townsend JP. 2019. Metabolism and Development during Conidial Germination in Response to a Carbon-Nitrogen-Rich Synthetic or a Natural Source of Nutrition in Neurospora crassa. mBio 10.
SRR5824369	Bird_GermlingConidia_120min_1	WT	Bird	GermlingConidia_120min	1	Asexual Development		Wang Z, Miguel-Rojas C, Lopez-Giraldez F, Yarden O, Trail F, Townsend JP. 2019. Metabolism and Development during Conidial Germination in Response to a Carbon-Nitrogen-Rich Synthetic or a Natural Source of Nutrition in Neurospora crassa. mBio 10.
SRR5824370	Bird_GermlingConidia_120min_2	WT	Bird	GermlingConidia_120min	2	Asexual Development		Wang Z, Miguel-Rojas C, Lopez-Giraldez F, Yarden O, Trail F, Townsend JP. 2019. Metabolism and Development during Conidial Germination in Response to a Carbon-Nitrogen-Rich Synthetic or a Natural Source of Nutrition in Neurospora crassa. mBio 10.
SRR5824371	Bird_GermlingConidia_120min_3	WT	Bird	GermlingConidia_120min	3	Asexual Development		Wang Z, Miguel-Rojas C, Lopez-Giraldez F, Yarden O, Trail F, Townsend JP. 2019. Metabolism and Development during Conidial Germination in Response to a Carbon-Nitrogen-Rich Synthetic or a Natural Source of Nutrition in Neurospora crassa. mBio 10.
SRR5824372	Bird_GermlingConidia_240min_1	WT	Bird	GermlingConidia_240min	1	Asexual Development		Wang Z, Miguel-Rojas C, Lopez-Giraldez F, Yarden O, Trail F, Townsend JP. 2019. Metabolism and Development during Conidial Germination in Response to a Carbon-Nitrogen-Rich Synthetic or a Natural Source of Nutrition in Neurospora crassa. mBio 10.
SRR5824373	Bird_GermlingConidia_240min_2	WT	Bird	GermlingConidia_240min	2	Asexual Development		Wang Z, Miguel-Rojas C, Lopez-Giraldez F, Yarden O, Trail F, Townsend JP. 2019. Metabolism and Development during Conidial Germination in Response to a Carbon-Nitrogen-Rich Synthetic or a Natural Source of Nutrition in Neurospora crassa. mBio 10.
SRR5824374	Bird_GermlingConidia_240min_3	WT	Bird	GermlingConidia_240min	3	Asexual Development		Wang Z, Miguel-Rojas C, Lopez-Giraldez F, Yarden O, Trail F, Townsend JP. 2019. Metabolism and Development during Conidial Germination in Response to a Carbon-Nitrogen-Rich Synthetic or a Natural Source of Nutrition in Neurospora crassa. mBio 10.
SRR5824375	Bird_GermlingConidia_360min_B2T1	WT	Bird	GermlingConidia_360min	B2T1	Asexual Development		Wang Z, Miguel-Rojas C, Lopez-Giraldez F, Yarden O, Trail F, Townsend JP. 2019. Metabolism and Development during Conidial Germination in Response to a Carbon-Nitrogen-Rich Synthetic or a Natural Source of Nutrition in Neurospora crassa. mBio 10.
SRR5824376	Bird_GermlingConidia_360min_B2T2	WT	Bird	GermlingConidia_360min	B2T2	Asexual Development		Wang Z, Miguel-Rojas C, Lopez-Giraldez F, Yarden O, Trail F, Townsend JP. 2019. Metabolism and Development during Conidial Germination in Response to a Carbon-Nitrogen-Rich Synthetic or a Natural Source of Nutrition in Neurospora crassa. mBio 10.
SRR5824377	Bird_GermlingConidia_360min_B2T3	WT	Bird	GermlingConidia_360min	B2T3	Asexual Development		Wang Z, Miguel-Rojas C, Lopez-Giraldez F, Yarden O, Trail F, Townsend JP. 2019. Metabolism and Development during Conidial Germination in Response to a Carbon-Nitrogen-Rich Synthetic or a Natural Source of Nutrition in Neurospora crassa. mBio 10.
SRR5824378	MapleSap_1_GermlingConidia_15min	WT	MapleSap	GermlingConidia_15min	1	Asexual Development		Wang Z, Miguel-Rojas C, Lopez-Giraldez F, Yarden O, Trail F, Townsend JP. 2019. Metabolism and Development during Conidial Germination in Response to a Carbon-Nitrogen-Rich Synthetic or a Natural Source of Nutrition in Neurospora crassa. mBio 10.
SRR5824379	MapleSap_2_GermlingConidia_15min	WT	MapleSap	GermlingConidia_15min	2	Asexual Development		Wang Z, Miguel-Rojas C, Lopez-Giraldez F, Yarden O, Trail F, Townsend JP. 2019. Metabolism and Development during Conidial Germination in Response to a Carbon-Nitrogen-Rich Synthetic or a Natural Source of Nutrition in Neurospora crassa. mBio 10.
SRR5824380	MapleSap_3_GermlingConidia_15min	WT	MapleSap	GermlingConidia_15min	3	Asexual Development		Wang Z, Miguel-Rojas C, Lopez-Giraldez F, Yarden O, Trail F, Townsend JP. 2019. Metabolism and Development during Conidial Germination in Response to a Carbon-Nitrogen-Rich Synthetic or a Natural Source of Nutrition in Neurospora crassa. mBio 10.
SRR5824381	MapleSap_1_GermlingConidia_120min	WT	MapleSap	GermlingConidia_120min	1	Asexual Development		Wang Z, Miguel-Rojas C, Lopez-Giraldez F, Yarden O, Trail F, Townsend JP. 2019. Metabolism and Development during Conidial Germination in Response to a Carbon-Nitrogen-Rich Synthetic or a Natural Source of Nutrition in Neurospora crassa. mBio 10.
SRR5824382	MapleSap_2_GermlingConidia_120min	WT	MapleSap	GermlingConidia_120min	2	Asexual Development		Wang Z, Miguel-Rojas C, Lopez-Giraldez F, Yarden O, Trail F, Townsend JP. 2019. Metabolism and Development during Conidial Germination in Response to a Carbon-Nitrogen-Rich Synthetic or a Natural Source of Nutrition in Neurospora crassa. mBio 10.
SRR5824383	MapleSap_3_GermlingConidia_120min	WT	MapleSap	GermlingConidia_120min	3	Asexual Development		Wang Z, Miguel-Rojas C, Lopez-Giraldez F, Yarden O, Trail F, Townsend JP. 2019. Metabolism and Development during Conidial Germination in Response to a Carbon-Nitrogen-Rich Synthetic or a Natural Source of Nutrition in Neurospora crassa. mBio 10.
SRR5824384	MapleSap_1_GermlingConidia_240min	WT	MapleSap	GermlingConidia_240min	1	Asexual Development		Wang Z, Miguel-Rojas C, Lopez-Giraldez F, Yarden O, Trail F, Townsend JP. 2019. Metabolism and Development during Conidial Germination in Response to a Carbon-Nitrogen-Rich Synthetic or a Natural Source of Nutrition in Neurospora crassa. mBio 10.
SRR5824385	MapleSap_2_GermlingConidia_240min	WT	MapleSap	GermlingConidia_240min	2	Asexual Development		Wang Z, Miguel-Rojas C, Lopez-Giraldez F, Yarden O, Trail F, Townsend JP. 2019. Metabolism and Development during Conidial Germination in Response to a Carbon-Nitrogen-Rich Synthetic or a Natural Source of Nutrition in Neurospora crassa. mBio 10.
SRR5824386	MapleSap_3_GermlingConidia_240min	WT	MapleSap	GermlingConidia_240min	3	Asexual Development		Wang Z, Miguel-Rojas C, Lopez-Giraldez F, Yarden O, Trail F, Townsend JP. 2019. Metabolism and Development during Conidial Germination in Response to a Carbon-Nitrogen-Rich Synthetic or a Natural Source of Nutrition in Neurospora crassa. mBio 10.
SRR5824387	MapleSap_1_GermlingConidia_360min	WT	MapleSap	GermlingConidia_360min	1	Asexual Development		Wang Z, Miguel-Rojas C, Lopez-Giraldez F, Yarden O, Trail F, Townsend JP. 2019. Metabolism and Development during Conidial Germination in Response to a Carbon-Nitrogen-Rich Synthetic or a Natural Source of Nutrition in Neurospora crassa. mBio 10.
SRR5824388	MapleSap_2_GermlingConidia_360min	WT	MapleSap	GermlingConidia_360min	2	Asexual Development		Wang Z, Miguel-Rojas C, Lopez-Giraldez F, Yarden O, Trail F, Townsend JP. 2019. Metabolism and Development during Conidial Germination in Response to a Carbon-Nitrogen-Rich Synthetic or a Natural Source of Nutrition in Neurospora crassa. mBio 10.
SRR5824389	MapleSap_3_GermlingConidia_360min	WT	MapleSap	GermlingConidia_360min	3	Asexual Development		Wang Z, Miguel-Rojas C, Lopez-Giraldez F, Yarden O, Trail F, Townsend JP. 2019. Metabolism and Development during Conidial Germination in Response to a Carbon-Nitrogen-Rich Synthetic or a Natural Source of Nutrition in Neurospora crassa. mBio 10.
SRR2952639	Control_8h_1_Mycelia	WT	Control_8h	Mycelia	1	Asexual Development		Lopez-Moya F, Kowbel D, Nueda MJ, Palma-Guerrero J, Glass NL, Lopez-Llorca LV. 2016. Neurospora crassa transcriptomics reveals oxidative stress and plasma membrane homeostasis biology genes as key targets in response to chitosan. Mol Biosyst 12:391–403.
SRR2952640	Control_16h_1_Mycelia	WT	Control_16h	Mycelia	1	Asexual Development		Lopez-Moya F, Kowbel D, Nueda MJ, Palma-Guerrero J, Glass NL, Lopez-Llorca LV. 2016. Neurospora crassa transcriptomics reveals oxidative stress and plasma membrane homeostasis biology genes as key targets in response to chitosan. Mol Biosyst 12:391–403.
SRR2952641	Control_4h_1_Mycelia	WT	Control_4h	Mycelia	1	Asexual Development		Lopez-Moya F, Kowbel D, Nueda MJ, Palma-Guerrero J, Glass NL, Lopez-Llorca LV. 2016. Neurospora crassa transcriptomics reveals oxidative stress and plasma membrane homeostasis biology genes as key targets in response to chitosan. Mol Biosyst 12:391–403.
SRR5000481	Control_GermlingConidia_5h_1	WT	Control	GermlingConidia_5h	1	Asexual Development		Plesofsky N, Higgins LA, Markowski T, Brambl R. 2016. Glucose Starvation Alters Heat Shock Response, Leading to Death of Wild Type Cells and Survival of MAP Kinase Signaling Mutant. PLoS One 11.
SRR5000482	Control_GermlingConidia_5h_2	WT	Control	GermlingConidia_5h	2	Asexual Development		Plesofsky N, Higgins LA, Markowski T, Brambl R. 2016. Glucose Starvation Alters Heat Shock Response, Leading to Death of Wild Type Cells and Survival of MAP Kinase Signaling Mutant. PLoS One 11.
SRR797951	Wild_FGSC1693	FGSC1693	Wild	Mycelia	1	Wild Isolates		Palma-Guerrero J, Hall CR, Kowbel D, Welch J, Taylor JW, Brem RB, Glass NL. 2013. Genome wide association identifies novel loci involved in fungal communication. PLoS Genet 9.
SRR797952	Wild_FGSC4448	FGSC4448	Wild	Mycelia	1	Wild Isolates		Palma-Guerrero J, Hall CR, Kowbel D, Welch J, Taylor JW, Brem RB, Glass NL. 2013. Genome wide association identifies novel loci involved in fungal communication. PLoS Genet 9.
SRR797953	Wild_FGSC4449	FGSC4449	Wild	Mycelia	1	Wild Isolates		Palma-Guerrero J, Hall CR, Kowbel D, Welch J, Taylor JW, Brem RB, Glass NL. 2013. Genome wide association identifies novel loci involved in fungal communication. PLoS Genet 9.
SRR797954	Wild_FGSC4450	FGSC4450	Wild	Mycelia	1	Wild Isolates		Palma-Guerrero J, Hall CR, Kowbel D, Welch J, Taylor JW, Brem RB, Glass NL. 2013. Genome wide association identifies novel loci involved in fungal communication. PLoS Genet 9.
SRR797955	Wild_FGSC4451	FGSC4451	Wild	Mycelia	1	Wild Isolates		Palma-Guerrero J, Hall CR, Kowbel D, Welch J, Taylor JW, Brem RB, Glass NL. 2013. Genome wide association identifies novel loci involved in fungal communication. PLoS Genet 9.
SRR797956	Wild_FGSC4452	FGSC4452	Wild	Mycelia	1	Wild Isolates		Palma-Guerrero J, Hall CR, Kowbel D, Welch J, Taylor JW, Brem RB, Glass NL. 2013. Genome wide association identifies novel loci involved in fungal communication. PLoS Genet 9.
SRR797957	Wild_FGSC4453	FGSC4453	Wild	Mycelia	1	Wild Isolates		Palma-Guerrero J, Hall CR, Kowbel D, Welch J, Taylor JW, Brem RB, Glass NL. 2013. Genome wide association identifies novel loci involved in fungal communication. PLoS Genet 9.
SRR797958	Wild_FGSC4455	FGSC4455	Wild	Mycelia	1	Wild Isolates		Palma-Guerrero J, Hall CR, Kowbel D, Welch J, Taylor JW, Brem RB, Glass NL. 2013. Genome wide association identifies novel loci involved in fungal communication. PLoS Genet 9.
SRR797959	Wild_FGSC4457	FGSC4457	Wild	Mycelia	1	Wild Isolates		Palma-Guerrero J, Hall CR, Kowbel D, Welch J, Taylor JW, Brem RB, Glass NL. 2013. Genome wide association identifies novel loci involved in fungal communication. PLoS Genet 9.
SRR797960	Wild_FGSC4459	FGSC4459	Wild	Mycelia	1	Wild Isolates		Palma-Guerrero J, Hall CR, Kowbel D, Welch J, Taylor JW, Brem RB, Glass NL. 2013. Genome wide association identifies novel loci involved in fungal communication. PLoS Genet 9.
SRR797961	Wild_FGSC4463	FGSC4463	Wild	Mycelia	1	Wild Isolates		Palma-Guerrero J, Hall CR, Kowbel D, Welch J, Taylor JW, Brem RB, Glass NL. 2013. Genome wide association identifies novel loci involved in fungal communication. PLoS Genet 9.
SRR797962	Wild_FGSC4465	FGSC4465	Wild	Mycelia	1	Wild Isolates		Palma-Guerrero J, Hall CR, Kowbel D, Welch J, Taylor JW, Brem RB, Glass NL. 2013. Genome wide association identifies novel loci involved in fungal communication. PLoS Genet 9.
SRR797963	Wild_FGSC4468	FGSC4468	Wild	Mycelia	1	Wild Isolates		Palma-Guerrero J, Hall CR, Kowbel D, Welch J, Taylor JW, Brem RB, Glass NL. 2013. Genome wide association identifies novel loci involved in fungal communication. PLoS Genet 9.
SRR797964	Wild_FGSC4469	FGSC4469	Wild	Mycelia	1	Wild Isolates		Palma-Guerrero J, Hall CR, Kowbel D, Welch J, Taylor JW, Brem RB, Glass NL. 2013. Genome wide association identifies novel loci involved in fungal communication. PLoS Genet 9.
SRR797965	Wild_FGSC4470	FGSC4470	Wild	Mycelia	1	Wild Isolates		Palma-Guerrero J, Hall CR, Kowbel D, Welch J, Taylor JW, Brem RB, Glass NL. 2013. Genome wide association identifies novel loci involved in fungal communication. PLoS Genet 9.
SRR797966	Wild_FGSC4471	FGSC4471	Wild	Mycelia	1	Wild Isolates		Palma-Guerrero J, Hall CR, Kowbel D, Welch J, Taylor JW, Brem RB, Glass NL. 2013. Genome wide association identifies novel loci involved in fungal communication. PLoS Genet 9.
SRR797967	Wild_FGSC4472	FGSC4472	Wild	Mycelia	1	Wild Isolates		Palma-Guerrero J, Hall CR, Kowbel D, Welch J, Taylor JW, Brem RB, Glass NL. 2013. Genome wide association identifies novel loci involved in fungal communication. PLoS Genet 9.
SRR797968	Wild_FGSC4476	FGSC4476	Wild	Mycelia	1	Wild Isolates		Palma-Guerrero J, Hall CR, Kowbel D, Welch J, Taylor JW, Brem RB, Glass NL. 2013. Genome wide association identifies novel loci involved in fungal communication. PLoS Genet 9.
SRR797969	Wild_FGSC4479	FGSC4479	Wild	Mycelia	1	Wild Isolates		Palma-Guerrero J, Hall CR, Kowbel D, Welch J, Taylor JW, Brem RB, Glass NL. 2013. Genome wide association identifies novel loci involved in fungal communication. PLoS Genet 9.
SRR797970	Wild_FGSC4483	FGSC4483	Wild	Mycelia	1	Wild Isolates		Palma-Guerrero J, Hall CR, Kowbel D, Welch J, Taylor JW, Brem RB, Glass NL. 2013. Genome wide association identifies novel loci involved in fungal communication. PLoS Genet 9.
SRR797971	Wild_FGSC4486	FGSC4486	Wild	Mycelia	1	Wild Isolates		Palma-Guerrero J, Hall CR, Kowbel D, Welch J, Taylor JW, Brem RB, Glass NL. 2013. Genome wide association identifies novel loci involved in fungal communication. PLoS Genet 9.
SRR797972	Wild_FGSC4487	FGSC4487	Wild	Mycelia	1	Wild Isolates		Palma-Guerrero J, Hall CR, Kowbel D, Welch J, Taylor JW, Brem RB, Glass NL. 2013. Genome wide association identifies novel loci involved in fungal communication. PLoS Genet 9.
SRR797973	Wild_FGSC4489	FGSC4489	Wild	Mycelia	1	Wild Isolates		Palma-Guerrero J, Hall CR, Kowbel D, Welch J, Taylor JW, Brem RB, Glass NL. 2013. Genome wide association identifies novel loci involved in fungal communication. PLoS Genet 9.
SRR797974	Wild_FGSC4494	FGSC4494	Wild	Mycelia	1	Wild Isolates		Palma-Guerrero J, Hall CR, Kowbel D, Welch J, Taylor JW, Brem RB, Glass NL. 2013. Genome wide association identifies novel loci involved in fungal communication. PLoS Genet 9.
SRR797975	Wild_FGSC4496	FGSC4496	Wild	Mycelia	1	Wild Isolates		Palma-Guerrero J, Hall CR, Kowbel D, Welch J, Taylor JW, Brem RB, Glass NL. 2013. Genome wide association identifies novel loci involved in fungal communication. PLoS Genet 9.
SRR797976	Wild_FGSC4497	FGSC4497	Wild	Mycelia	1	Wild Isolates		Palma-Guerrero J, Hall CR, Kowbel D, Welch J, Taylor JW, Brem RB, Glass NL. 2013. Genome wide association identifies novel loci involved in fungal communication. PLoS Genet 9.
SRR797977	Wild_FGSC4498	FGSC4498	Wild	Mycelia	1	Wild Isolates		Palma-Guerrero J, Hall CR, Kowbel D, Welch J, Taylor JW, Brem RB, Glass NL. 2013. Genome wide association identifies novel loci involved in fungal communication. PLoS Genet 9.
SRR797978	Wild_FGSC4500	FGSC4500	Wild	Mycelia	1	Wild Isolates		Palma-Guerrero J, Hall CR, Kowbel D, Welch J, Taylor JW, Brem RB, Glass NL. 2013. Genome wide association identifies novel loci involved in fungal communication. PLoS Genet 9.
SRR797979	Wild_FGSC0847	FGSC0847	Wild	Mycelia	1	Wild Isolates		Palma-Guerrero J, Hall CR, Kowbel D, Welch J, Taylor JW, Brem RB, Glass NL. 2013. Genome wide association identifies novel loci involved in fungal communication. PLoS Genet 9.
SRR797980	Wild_D110	D110	Wild	Mycelia	1	Wild Isolates		Palma-Guerrero J, Hall CR, Kowbel D, Welch J, Taylor JW, Brem RB, Glass NL. 2013. Genome wide association identifies novel loci involved in fungal communication. PLoS Genet 9.
SRR797981	Wild_D111	D111	Wild	Mycelia	1	Wild Isolates		Palma-Guerrero J, Hall CR, Kowbel D, Welch J, Taylor JW, Brem RB, Glass NL. 2013. Genome wide association identifies novel loci involved in fungal communication. PLoS Genet 9.
SRR797982	Wild_D112	D112	Wild	Mycelia	1	Wild Isolates		Palma-Guerrero J, Hall CR, Kowbel D, Welch J, Taylor JW, Brem RB, Glass NL. 2013. Genome wide association identifies novel loci involved in fungal communication. PLoS Genet 9.
SRR797983	Wild_D113	D113	Wild	Mycelia	1	Wild Isolates		Palma-Guerrero J, Hall CR, Kowbel D, Welch J, Taylor JW, Brem RB, Glass NL. 2013. Genome wide association identifies novel loci involved in fungal communication. PLoS Genet 9.
SRR797984	Wild_D114	D114	Wild	Mycelia	1	Wild Isolates		Palma-Guerrero J, Hall CR, Kowbel D, Welch J, Taylor JW, Brem RB, Glass NL. 2013. Genome wide association identifies novel loci involved in fungal communication. PLoS Genet 9.
SRR797985	Wild_D116	D116	Wild	Mycelia	1	Wild Isolates		Palma-Guerrero J, Hall CR, Kowbel D, Welch J, Taylor JW, Brem RB, Glass NL. 2013. Genome wide association identifies novel loci involved in fungal communication. PLoS Genet 9.
SRR797986	Wild_D117	D117	Wild	Mycelia	1	Wild Isolates		Palma-Guerrero J, Hall CR, Kowbel D, Welch J, Taylor JW, Brem RB, Glass NL. 2013. Genome wide association identifies novel loci involved in fungal communication. PLoS Genet 9.
SRR797987	Wild_D118	D118	Wild	Mycelia	1	Wild Isolates		Palma-Guerrero J, Hall CR, Kowbel D, Welch J, Taylor JW, Brem RB, Glass NL. 2013. Genome wide association identifies novel loci involved in fungal communication. PLoS Genet 9.
SRR797988	Wild_D119	D119	Wild	Mycelia	1	Wild Isolates		Palma-Guerrero J, Hall CR, Kowbel D, Welch J, Taylor JW, Brem RB, Glass NL. 2013. Genome wide association identifies novel loci involved in fungal communication. PLoS Genet 9.
SRR797989	Wild_D143	D143	Wild	Mycelia	1	Wild Isolates		Palma-Guerrero J, Hall CR, Kowbel D, Welch J, Taylor JW, Brem RB, Glass NL. 2013. Genome wide association identifies novel loci involved in fungal communication. PLoS Genet 9.
SRR797990	Wild_JW10	JW10	Wild	Mycelia	1	Wild Isolates		Palma-Guerrero J, Hall CR, Kowbel D, Welch J, Taylor JW, Brem RB, Glass NL. 2013. Genome wide association identifies novel loci involved in fungal communication. PLoS Genet 9.
SRR797991	Wild_JW148	JW148	Wild	Mycelia	1	Wild Isolates		Palma-Guerrero J, Hall CR, Kowbel D, Welch J, Taylor JW, Brem RB, Glass NL. 2013. Genome wide association identifies novel loci involved in fungal communication. PLoS Genet 9.
SRR797992	Wild_JW156	JW156	Wild	Mycelia	1	Wild Isolates		Palma-Guerrero J, Hall CR, Kowbel D, Welch J, Taylor JW, Brem RB, Glass NL. 2013. Genome wide association identifies novel loci involved in fungal communication. PLoS Genet 9.
SRR797993	Wild_JW159	JW159	Wild	Mycelia	1	Wild Isolates		Palma-Guerrero J, Hall CR, Kowbel D, Welch J, Taylor JW, Brem RB, Glass NL. 2013. Genome wide association identifies novel loci involved in fungal communication. PLoS Genet 9.
SRR797994	Wild_JW16	JW16	Wild	Mycelia	1	Wild Isolates		Palma-Guerrero J, Hall CR, Kowbel D, Welch J, Taylor JW, Brem RB, Glass NL. 2013. Genome wide association identifies novel loci involved in fungal communication. PLoS Genet 9.
SRR797995	Wild_JW160	JW160	Wild	Mycelia	1	Wild Isolates		Palma-Guerrero J, Hall CR, Kowbel D, Welch J, Taylor JW, Brem RB, Glass NL. 2013. Genome wide association identifies novel loci involved in fungal communication. PLoS Genet 9.
SRR797996	Wild_JW161	JW161	Wild	Mycelia	1	Wild Isolates		Palma-Guerrero J, Hall CR, Kowbel D, Welch J, Taylor JW, Brem RB, Glass NL. 2013. Genome wide association identifies novel loci involved in fungal communication. PLoS Genet 9.
SRR797997	Wild_JW162	JW162	Wild	Mycelia	1	Wild Isolates		Palma-Guerrero J, Hall CR, Kowbel D, Welch J, Taylor JW, Brem RB, Glass NL. 2013. Genome wide association identifies novel loci involved in fungal communication. PLoS Genet 9.
SRR797998	Wild_JW164	JW164	Wild	Mycelia	1	Wild Isolates		Palma-Guerrero J, Hall CR, Kowbel D, Welch J, Taylor JW, Brem RB, Glass NL. 2013. Genome wide association identifies novel loci involved in fungal communication. PLoS Genet 9.
SRR797999	Wild_JW167	JW167	Wild	Mycelia	1	Wild Isolates		Palma-Guerrero J, Hall CR, Kowbel D, Welch J, Taylor JW, Brem RB, Glass NL. 2013. Genome wide association identifies novel loci involved in fungal communication. PLoS Genet 9.
SRR798000	Wild_JW168	JW168	Wild	Mycelia	1	Wild Isolates		Palma-Guerrero J, Hall CR, Kowbel D, Welch J, Taylor JW, Brem RB, Glass NL. 2013. Genome wide association identifies novel loci involved in fungal communication. PLoS Genet 9.
SRR798001	Wild_JW169	JW169	Wild	Mycelia	1	Wild Isolates		Palma-Guerrero J, Hall CR, Kowbel D, Welch J, Taylor JW, Brem RB, Glass NL. 2013. Genome wide association identifies novel loci involved in fungal communication. PLoS Genet 9.
SRR798002	Wild_JW171	JW171	Wild	Mycelia	1	Wild Isolates		Palma-Guerrero J, Hall CR, Kowbel D, Welch J, Taylor JW, Brem RB, Glass NL. 2013. Genome wide association identifies novel loci involved in fungal communication. PLoS Genet 9.
SRR798003	Wild_JW172	JW172	Wild	Mycelia	1	Wild Isolates		Palma-Guerrero J, Hall CR, Kowbel D, Welch J, Taylor JW, Brem RB, Glass NL. 2013. Genome wide association identifies novel loci involved in fungal communication. PLoS Genet 9.
SRR798004	Wild_JW174	JW174	Wild	Mycelia	1	Wild Isolates		Palma-Guerrero J, Hall CR, Kowbel D, Welch J, Taylor JW, Brem RB, Glass NL. 2013. Genome wide association identifies novel loci involved in fungal communication. PLoS Genet 9.
SRR798005	Wild_JW176	JW176	Wild	Mycelia	1	Wild Isolates		Palma-Guerrero J, Hall CR, Kowbel D, Welch J, Taylor JW, Brem RB, Glass NL. 2013. Genome wide association identifies novel loci involved in fungal communication. PLoS Genet 9.
SRR798006	Wild_JW178	JW178	Wild	Mycelia	1	Wild Isolates		Palma-Guerrero J, Hall CR, Kowbel D, Welch J, Taylor JW, Brem RB, Glass NL. 2013. Genome wide association identifies novel loci involved in fungal communication. PLoS Genet 9.
SRR798007	Wild_JW179	JW179	Wild	Mycelia	1	Wild Isolates		Palma-Guerrero J, Hall CR, Kowbel D, Welch J, Taylor JW, Brem RB, Glass NL. 2013. Genome wide association identifies novel loci involved in fungal communication. PLoS Genet 9.
SRR798008	Wild_JW18	JW18	Wild	Mycelia	1	Wild Isolates		Palma-Guerrero J, Hall CR, Kowbel D, Welch J, Taylor JW, Brem RB, Glass NL. 2013. Genome wide association identifies novel loci involved in fungal communication. PLoS Genet 9.
SRR798009	Wild_JW180	JW180	Wild	Mycelia	1	Wild Isolates		Palma-Guerrero J, Hall CR, Kowbel D, Welch J, Taylor JW, Brem RB, Glass NL. 2013. Genome wide association identifies novel loci involved in fungal communication. PLoS Genet 9.
SRR798010	Wild_JW182	JW182	Wild	Mycelia	1	Wild Isolates		Palma-Guerrero J, Hall CR, Kowbel D, Welch J, Taylor JW, Brem RB, Glass NL. 2013. Genome wide association identifies novel loci involved in fungal communication. PLoS Genet 9.
SRR798011	Wild_JW184	JW184	Wild	Mycelia	1	Wild Isolates		Palma-Guerrero J, Hall CR, Kowbel D, Welch J, Taylor JW, Brem RB, Glass NL. 2013. Genome wide association identifies novel loci involved in fungal communication. PLoS Genet 9.
SRR798012	Wild_JW187	JW187	Wild	Mycelia	1	Wild Isolates		Palma-Guerrero J, Hall CR, Kowbel D, Welch J, Taylor JW, Brem RB, Glass NL. 2013. Genome wide association identifies novel loci involved in fungal communication. PLoS Genet 9.
SRR798013	Wild_JW188	JW188	Wild	Mycelia	1	Wild Isolates		Palma-Guerrero J, Hall CR, Kowbel D, Welch J, Taylor JW, Brem RB, Glass NL. 2013. Genome wide association identifies novel loci involved in fungal communication. PLoS Genet 9.
SRR798014	Wild_JW190	JW190	Wild	Mycelia	1	Wild Isolates		Palma-Guerrero J, Hall CR, Kowbel D, Welch J, Taylor JW, Brem RB, Glass NL. 2013. Genome wide association identifies novel loci involved in fungal communication. PLoS Genet 9.
SRR798015	Wild_JW193	JW193	Wild	Mycelia	1	Wild Isolates		Palma-Guerrero J, Hall CR, Kowbel D, Welch J, Taylor JW, Brem RB, Glass NL. 2013. Genome wide association identifies novel loci involved in fungal communication. PLoS Genet 9.
SRR798016	Wild_JW196	JW196	Wild	Mycelia	1	Wild Isolates		Palma-Guerrero J, Hall CR, Kowbel D, Welch J, Taylor JW, Brem RB, Glass NL. 2013. Genome wide association identifies novel loci involved in fungal communication. PLoS Genet 9.
SRR798017	Wild_JW199	JW199	Wild	Mycelia	1	Wild Isolates		Palma-Guerrero J, Hall CR, Kowbel D, Welch J, Taylor JW, Brem RB, Glass NL. 2013. Genome wide association identifies novel loci involved in fungal communication. PLoS Genet 9.
SRR798018	Wild_JW20	JW20	Wild	Mycelia	1	Wild Isolates		Palma-Guerrero J, Hall CR, Kowbel D, Welch J, Taylor JW, Brem RB, Glass NL. 2013. Genome wide association identifies novel loci involved in fungal communication. PLoS Genet 9.
SRR798019	Wild_JW200	JW200	Wild	Mycelia	1	Wild Isolates		Palma-Guerrero J, Hall CR, Kowbel D, Welch J, Taylor JW, Brem RB, Glass NL. 2013. Genome wide association identifies novel loci involved in fungal communication. PLoS Genet 9.
SRR798020	Wild_JW202	JW202	Wild	Mycelia	1	Wild Isolates		Palma-Guerrero J, Hall CR, Kowbel D, Welch J, Taylor JW, Brem RB, Glass NL. 2013. Genome wide association identifies novel loci involved in fungal communication. PLoS Genet 9.
SRR798021	Wild_JW204	JW204	Wild	Mycelia	1	Wild Isolates		Palma-Guerrero J, Hall CR, Kowbel D, Welch J, Taylor JW, Brem RB, Glass NL. 2013. Genome wide association identifies novel loci involved in fungal communication. PLoS Genet 9.
SRR798022	Wild_JW206	JW206	Wild	Mycelia	1	Wild Isolates		Palma-Guerrero J, Hall CR, Kowbel D, Welch J, Taylor JW, Brem RB, Glass NL. 2013. Genome wide association identifies novel loci involved in fungal communication. PLoS Genet 9.
SRR798023	Wild_JW209	JW209	Wild	Mycelia	1	Wild Isolates		Palma-Guerrero J, Hall CR, Kowbel D, Welch J, Taylor JW, Brem RB, Glass NL. 2013. Genome wide association identifies novel loci involved in fungal communication. PLoS Genet 9.
SRR798024	Wild_JW210	JW210	Wild	Mycelia	1	Wild Isolates		Palma-Guerrero J, Hall CR, Kowbel D, Welch J, Taylor JW, Brem RB, Glass NL. 2013. Genome wide association identifies novel loci involved in fungal communication. PLoS Genet 9.
SRR798025	Wild_JW216	JW216	Wild	Mycelia	1	Wild Isolates		Palma-Guerrero J, Hall CR, Kowbel D, Welch J, Taylor JW, Brem RB, Glass NL. 2013. Genome wide association identifies novel loci involved in fungal communication. PLoS Genet 9.
SRR798026	Wild_JW218	JW218	Wild	Mycelia	1	Wild Isolates		Palma-Guerrero J, Hall CR, Kowbel D, Welch J, Taylor JW, Brem RB, Glass NL. 2013. Genome wide association identifies novel loci involved in fungal communication. PLoS Genet 9.
SRR798027	Wild_JW22	JW22	Wild	Mycelia	1	Wild Isolates		Palma-Guerrero J, Hall CR, Kowbel D, Welch J, Taylor JW, Brem RB, Glass NL. 2013. Genome wide association identifies novel loci involved in fungal communication. PLoS Genet 9.
SRR798028	Wild_JW220	JW220	Wild	Mycelia	1	Wild Isolates		Palma-Guerrero J, Hall CR, Kowbel D, Welch J, Taylor JW, Brem RB, Glass NL. 2013. Genome wide association identifies novel loci involved in fungal communication. PLoS Genet 9.
SRR798029	Wild_JW222	JW222	Wild	Mycelia	1	Wild Isolates		Palma-Guerrero J, Hall CR, Kowbel D, Welch J, Taylor JW, Brem RB, Glass NL. 2013. Genome wide association identifies novel loci involved in fungal communication. PLoS Genet 9.
SRR798030	Wild_JW224	JW224	Wild	Mycelia	1	Wild Isolates		Palma-Guerrero J, Hall CR, Kowbel D, Welch J, Taylor JW, Brem RB, Glass NL. 2013. Genome wide association identifies novel loci involved in fungal communication. PLoS Genet 9.
SRR798031	Wild_JW228	JW228	Wild	Mycelia	1	Wild Isolates		Palma-Guerrero J, Hall CR, Kowbel D, Welch J, Taylor JW, Brem RB, Glass NL. 2013. Genome wide association identifies novel loci involved in fungal communication. PLoS Genet 9.
SRR798032	Wild_JW230	JW230	Wild	Mycelia	1	Wild Isolates		Palma-Guerrero J, Hall CR, Kowbel D, Welch J, Taylor JW, Brem RB, Glass NL. 2013. Genome wide association identifies novel loci involved in fungal communication. PLoS Genet 9.
SRR798033	Wild_JW233	JW233	Wild	Mycelia	1	Wild Isolates		Palma-Guerrero J, Hall CR, Kowbel D, Welch J, Taylor JW, Brem RB, Glass NL. 2013. Genome wide association identifies novel loci involved in fungal communication. PLoS Genet 9.
SRR798034	Wild_JW234	JW234	Wild	Mycelia	1	Wild Isolates		Palma-Guerrero J, Hall CR, Kowbel D, Welch J, Taylor JW, Brem RB, Glass NL. 2013. Genome wide association identifies novel loci involved in fungal communication. PLoS Genet 9.
SRR798035	Wild_JW238	JW238	Wild	Mycelia	1	Wild Isolates		Palma-Guerrero J, Hall CR, Kowbel D, Welch J, Taylor JW, Brem RB, Glass NL. 2013. Genome wide association identifies novel loci involved in fungal communication. PLoS Genet 9.
SRR798036	Wild_JW24	JW24	Wild	Mycelia	1	Wild Isolates		Palma-Guerrero J, Hall CR, Kowbel D, Welch J, Taylor JW, Brem RB, Glass NL. 2013. Genome wide association identifies novel loci involved in fungal communication. PLoS Genet 9.
SRR798037	Wild_JW240	JW240	Wild	Mycelia	1	Wild Isolates		Palma-Guerrero J, Hall CR, Kowbel D, Welch J, Taylor JW, Brem RB, Glass NL. 2013. Genome wide association identifies novel loci involved in fungal communication. PLoS Genet 9.
SRR798038	Wild_JW242	JW242	Wild	Mycelia	1	Wild Isolates		Palma-Guerrero J, Hall CR, Kowbel D, Welch J, Taylor JW, Brem RB, Glass NL. 2013. Genome wide association identifies novel loci involved in fungal communication. PLoS Genet 9.
SRR798039	Wild_JW245	JW245	Wild	Mycelia	1	Wild Isolates		Palma-Guerrero J, Hall CR, Kowbel D, Welch J, Taylor JW, Brem RB, Glass NL. 2013. Genome wide association identifies novel loci involved in fungal communication. PLoS Genet 9.
SRR798040	Wild_JW246	JW246	Wild	Mycelia	1	Wild Isolates		Palma-Guerrero J, Hall CR, Kowbel D, Welch J, Taylor JW, Brem RB, Glass NL. 2013. Genome wide association identifies novel loci involved in fungal communication. PLoS Genet 9.
SRR798041	Wild_JW248	JW248	Wild	Mycelia	1	Wild Isolates		Palma-Guerrero J, Hall CR, Kowbel D, Welch J, Taylor JW, Brem RB, Glass NL. 2013. Genome wide association identifies novel loci involved in fungal communication. PLoS Genet 9.
SRR798042	Wild_JW250	JW250	Wild	Mycelia	1	Wild Isolates		Palma-Guerrero J, Hall CR, Kowbel D, Welch J, Taylor JW, Brem RB, Glass NL. 2013. Genome wide association identifies novel loci involved in fungal communication. PLoS Genet 9.
SRR798043	Wild_JW252	JW252	Wild	Mycelia	1	Wild Isolates		Palma-Guerrero J, Hall CR, Kowbel D, Welch J, Taylor JW, Brem RB, Glass NL. 2013. Genome wide association identifies novel loci involved in fungal communication. PLoS Genet 9.
SRR798044	Wild_JW254	JW254	Wild	Mycelia	1	Wild Isolates		Palma-Guerrero J, Hall CR, Kowbel D, Welch J, Taylor JW, Brem RB, Glass NL. 2013. Genome wide association identifies novel loci involved in fungal communication. PLoS Genet 9.
SRR798045	Wild_JW256	JW256	Wild	Mycelia	1	Wild Isolates		Palma-Guerrero J, Hall CR, Kowbel D, Welch J, Taylor JW, Brem RB, Glass NL. 2013. Genome wide association identifies novel loci involved in fungal communication. PLoS Genet 9.
SRR798046	Wild_JW258	JW258	Wild	Mycelia	1	Wild Isolates		Palma-Guerrero J, Hall CR, Kowbel D, Welch J, Taylor JW, Brem RB, Glass NL. 2013. Genome wide association identifies novel loci involved in fungal communication. PLoS Genet 9.
SRR798047	Wild_JW260	JW260	Wild	Mycelia	1	Wild Isolates		Palma-Guerrero J, Hall CR, Kowbel D, Welch J, Taylor JW, Brem RB, Glass NL. 2013. Genome wide association identifies novel loci involved in fungal communication. PLoS Genet 9.
SRR798048	Wild_JW261	JW261	Wild	Mycelia	1	Wild Isolates		Palma-Guerrero J, Hall CR, Kowbel D, Welch J, Taylor JW, Brem RB, Glass NL. 2013. Genome wide association identifies novel loci involved in fungal communication. PLoS Genet 9.
SRR798049	Wild_JW262	JW262	Wild	Mycelia	1	Wild Isolates		Palma-Guerrero J, Hall CR, Kowbel D, Welch J, Taylor JW, Brem RB, Glass NL. 2013. Genome wide association identifies novel loci involved in fungal communication. PLoS Genet 9.
SRR798050	Wild_JW266	JW266	Wild	Mycelia	1	Wild Isolates		Palma-Guerrero J, Hall CR, Kowbel D, Welch J, Taylor JW, Brem RB, Glass NL. 2013. Genome wide association identifies novel loci involved in fungal communication. PLoS Genet 9.
SRR798051	Wild_JW27	JW27	Wild	Mycelia	1	Wild Isolates		Palma-Guerrero J, Hall CR, Kowbel D, Welch J, Taylor JW, Brem RB, Glass NL. 2013. Genome wide association identifies novel loci involved in fungal communication. PLoS Genet 9.
SRR798052	Wild_JW5	JW5	Wild	Mycelia	1	Wild Isolates		Palma-Guerrero J, Hall CR, Kowbel D, Welch J, Taylor JW, Brem RB, Glass NL. 2013. Genome wide association identifies novel loci involved in fungal communication. PLoS Genet 9.
SRR798053	Wild_JW59	JW59	Wild	Mycelia	1	Wild Isolates		Palma-Guerrero J, Hall CR, Kowbel D, Welch J, Taylor JW, Brem RB, Glass NL. 2013. Genome wide association identifies novel loci involved in fungal communication. PLoS Genet 9.
SRR798054	Wild_JW60	JW60	Wild	Mycelia	1	Wild Isolates		Palma-Guerrero J, Hall CR, Kowbel D, Welch J, Taylor JW, Brem RB, Glass NL. 2013. Genome wide association identifies novel loci involved in fungal communication. PLoS Genet 9.
SRR798055	Wild_JW66	JW66	Wild	Mycelia	1	Wild Isolates		Palma-Guerrero J, Hall CR, Kowbel D, Welch J, Taylor JW, Brem RB, Glass NL. 2013. Genome wide association identifies novel loci involved in fungal communication. PLoS Genet 9.
SRR798056	Wild_JW7	JW7	Wild	Mycelia	1	Wild Isolates		Palma-Guerrero J, Hall CR, Kowbel D, Welch J, Taylor JW, Brem RB, Glass NL. 2013. Genome wide association identifies novel loci involved in fungal communication. PLoS Genet 9.
SRR798057	Wild_JW70	JW70	Wild	Mycelia	1	Wild Isolates		Palma-Guerrero J, Hall CR, Kowbel D, Welch J, Taylor JW, Brem RB, Glass NL. 2013. Genome wide association identifies novel loci involved in fungal communication. PLoS Genet 9.
SRR798058	Wild_JW75	JW75	Wild	Mycelia	1	Wild Isolates		Palma-Guerrero J, Hall CR, Kowbel D, Welch J, Taylor JW, Brem RB, Glass NL. 2013. Genome wide association identifies novel loci involved in fungal communication. PLoS Genet 9.
SRR798059	Wild_JW76	JW76	Wild	Mycelia	1	Wild Isolates		Palma-Guerrero J, Hall CR, Kowbel D, Welch J, Taylor JW, Brem RB, Glass NL. 2013. Genome wide association identifies novel loci involved in fungal communication. PLoS Genet 9.
SRR798060	Wild_JW9	JW9	Wild	Mycelia	1	Wild Isolates		Palma-Guerrero J, Hall CR, Kowbel D, Welch J, Taylor JW, Brem RB, Glass NL. 2013. Genome wide association identifies novel loci involved in fungal communication. PLoS Genet 9.
SRR798061	Wild_JW96	JW96	Wild	Mycelia	1	Wild Isolates		Palma-Guerrero J, Hall CR, Kowbel D, Welch J, Taylor JW, Brem RB, Glass NL. 2013. Genome wide association identifies novel loci involved in fungal communication. PLoS Genet 9.
SRR1055985	0_min_light_1	WT	0_min_light	Mycelia	1	Light Response		Wu C, Yang F, Smith KM, Peterson M, Dekhang R, Zhang Y, Zucker J, Bredeweg EL, Mallappa C, Zhou X, Lyubetskaya A, Townsend JP, Galagan JE, Freitag M, Dunlap JC, Bell-Pedersen D, Sachs MS. 2014. Genome-wide characterization of light-regulated genes in Neurospora crassa. G3: Genes, Genomes, Genetics 4:1731–1745.	Dekhang R, Wu C, Smith KM, Lamb TM, Peterson M, Bredeweg EL, Ibarra O, Emerson JM, Karunarathna N, Lyubetskaya A, Azizi E, Hurley JM, Dunlap JC, Galagan JE, Freitag M, Sachs MS, Bell-Pedersen D. 2017. The Neurospora transcription factor ADV-1 transduces light signals and temporal information to control rhythmic expression of genes involved in cell fusion. G3: Genes, Genomes, Genetics 7:129–142.
SRR1055986	15_min_light_1	WT	15_min_light	Mycelia	1	Light Response		Wu C, Yang F, Smith KM, Peterson M, Dekhang R, Zhang Y, Zucker J, Bredeweg EL, Mallappa C, Zhou X, Lyubetskaya A, Townsend JP, Galagan JE, Freitag M, Dunlap JC, Bell-Pedersen D, Sachs MS. 2014. Genome-wide characterization of light-regulated genes in Neurospora crassa. G3: Genes, Genomes, Genetics 4:1731–1745.	Dekhang R, Wu C, Smith KM, Lamb TM, Peterson M, Bredeweg EL, Ibarra O, Emerson JM, Karunarathna N, Lyubetskaya A, Azizi E, Hurley JM, Dunlap JC, Galagan JE, Freitag M, Sachs MS, Bell-Pedersen D. 2017. The Neurospora transcription factor ADV-1 transduces light signals and temporal information to control rhythmic expression of genes involved in cell fusion. G3: Genes, Genomes, Genetics 7:129–142.
SRR1055987	60_min_light_1	WT	60_min_light	Mycelia	1	Light Response		Wu C, Yang F, Smith KM, Peterson M, Dekhang R, Zhang Y, Zucker J, Bredeweg EL, Mallappa C, Zhou X, Lyubetskaya A, Townsend JP, Galagan JE, Freitag M, Dunlap JC, Bell-Pedersen D, Sachs MS. 2014. Genome-wide characterization of light-regulated genes in Neurospora crassa. G3: Genes, Genomes, Genetics 4:1731–1745.	Dekhang R, Wu C, Smith KM, Lamb TM, Peterson M, Bredeweg EL, Ibarra O, Emerson JM, Karunarathna N, Lyubetskaya A, Azizi E, Hurley JM, Dunlap JC, Galagan JE, Freitag M, Sachs MS, Bell-Pedersen D. 2017. The Neurospora transcription factor ADV-1 transduces light signals and temporal information to control rhythmic expression of genes involved in cell fusion. G3: Genes, Genomes, Genetics 7:129–142.
SRR1055988	120_min_light_1	WT	120_min_light	Mycelia	1	Light Response		Wu C, Yang F, Smith KM, Peterson M, Dekhang R, Zhang Y, Zucker J, Bredeweg EL, Mallappa C, Zhou X, Lyubetskaya A, Townsend JP, Galagan JE, Freitag M, Dunlap JC, Bell-Pedersen D, Sachs MS. 2014. Genome-wide characterization of light-regulated genes in Neurospora crassa. G3: Genes, Genomes, Genetics 4:1731–1745.	Dekhang R, Wu C, Smith KM, Lamb TM, Peterson M, Bredeweg EL, Ibarra O, Emerson JM, Karunarathna N, Lyubetskaya A, Azizi E, Hurley JM, Dunlap JC, Galagan JE, Freitag M, Sachs MS, Bell-Pedersen D. 2017. The Neurospora transcription factor ADV-1 transduces light signals and temporal information to control rhythmic expression of genes involved in cell fusion. G3: Genes, Genomes, Genetics 7:129–142.
SRR1055989	240_min_light_1	WT	240_min_light	Mycelia	1	Light Response		Wu C, Yang F, Smith KM, Peterson M, Dekhang R, Zhang Y, Zucker J, Bredeweg EL, Mallappa C, Zhou X, Lyubetskaya A, Townsend JP, Galagan JE, Freitag M, Dunlap JC, Bell-Pedersen D, Sachs MS. 2014. Genome-wide characterization of light-regulated genes in Neurospora crassa. G3: Genes, Genomes, Genetics 4:1731–1745.	Dekhang R, Wu C, Smith KM, Lamb TM, Peterson M, Bredeweg EL, Ibarra O, Emerson JM, Karunarathna N, Lyubetskaya A, Azizi E, Hurley JM, Dunlap JC, Galagan JE, Freitag M, Sachs MS, Bell-Pedersen D. 2017. The Neurospora transcription factor ADV-1 transduces light signals and temporal information to control rhythmic expression of genes involved in cell fusion. G3: Genes, Genomes, Genetics 7:129–142.
SRR1055990	0_min_light_2	WT	0_min_light	Mycelia	2	Light Response		Wu C, Yang F, Smith KM, Peterson M, Dekhang R, Zhang Y, Zucker J, Bredeweg EL, Mallappa C, Zhou X, Lyubetskaya A, Townsend JP, Galagan JE, Freitag M, Dunlap JC, Bell-Pedersen D, Sachs MS. 2014. Genome-wide characterization of light-regulated genes in Neurospora crassa. G3: Genes, Genomes, Genetics 4:1731–1745.	Dekhang R, Wu C, Smith KM, Lamb TM, Peterson M, Bredeweg EL, Ibarra O, Emerson JM, Karunarathna N, Lyubetskaya A, Azizi E, Hurley JM, Dunlap JC, Galagan JE, Freitag M, Sachs MS, Bell-Pedersen D. 2017. The Neurospora transcription factor ADV-1 transduces light signals and temporal information to control rhythmic expression of genes involved in cell fusion. G3: Genes, Genomes, Genetics 7:129–142.
SRR1055991	15_min_light_2	WT	15_min_light	Mycelia	2	Light Response		Wu C, Yang F, Smith KM, Peterson M, Dekhang R, Zhang Y, Zucker J, Bredeweg EL, Mallappa C, Zhou X, Lyubetskaya A, Townsend JP, Galagan JE, Freitag M, Dunlap JC, Bell-Pedersen D, Sachs MS. 2014. Genome-wide characterization of light-regulated genes in Neurospora crassa. G3: Genes, Genomes, Genetics 4:1731–1745.	Dekhang R, Wu C, Smith KM, Lamb TM, Peterson M, Bredeweg EL, Ibarra O, Emerson JM, Karunarathna N, Lyubetskaya A, Azizi E, Hurley JM, Dunlap JC, Galagan JE, Freitag M, Sachs MS, Bell-Pedersen D. 2017. The Neurospora transcription factor ADV-1 transduces light signals and temporal information to control rhythmic expression of genes involved in cell fusion. G3: Genes, Genomes, Genetics 7:129–142.
SRR1055992	60_min_light_2	WT	60_min_light	Mycelia	2	Light Response		Wu C, Yang F, Smith KM, Peterson M, Dekhang R, Zhang Y, Zucker J, Bredeweg EL, Mallappa C, Zhou X, Lyubetskaya A, Townsend JP, Galagan JE, Freitag M, Dunlap JC, Bell-Pedersen D, Sachs MS. 2014. Genome-wide characterization of light-regulated genes in Neurospora crassa. G3: Genes, Genomes, Genetics 4:1731–1745.	Dekhang R, Wu C, Smith KM, Lamb TM, Peterson M, Bredeweg EL, Ibarra O, Emerson JM, Karunarathna N, Lyubetskaya A, Azizi E, Hurley JM, Dunlap JC, Galagan JE, Freitag M, Sachs MS, Bell-Pedersen D. 2017. The Neurospora transcription factor ADV-1 transduces light signals and temporal information to control rhythmic expression of genes involved in cell fusion. G3: Genes, Genomes, Genetics 7:129–142.
SRR1055993	120_min_light_2	WT	120_min_light	Mycelia	2	Light Response		Wu C, Yang F, Smith KM, Peterson M, Dekhang R, Zhang Y, Zucker J, Bredeweg EL, Mallappa C, Zhou X, Lyubetskaya A, Townsend JP, Galagan JE, Freitag M, Dunlap JC, Bell-Pedersen D, Sachs MS. 2014. Genome-wide characterization of light-regulated genes in Neurospora crassa. G3: Genes, Genomes, Genetics 4:1731–1745.	Dekhang R, Wu C, Smith KM, Lamb TM, Peterson M, Bredeweg EL, Ibarra O, Emerson JM, Karunarathna N, Lyubetskaya A, Azizi E, Hurley JM, Dunlap JC, Galagan JE, Freitag M, Sachs MS, Bell-Pedersen D. 2017. The Neurospora transcription factor ADV-1 transduces light signals and temporal information to control rhythmic expression of genes involved in cell fusion. G3: Genes, Genomes, Genetics 7:129–142.
SRR1055994	240_min_light_2	WT	240_min_light	Mycelia	2	Light Response		Wu C, Yang F, Smith KM, Peterson M, Dekhang R, Zhang Y, Zucker J, Bredeweg EL, Mallappa C, Zhou X, Lyubetskaya A, Townsend JP, Galagan JE, Freitag M, Dunlap JC, Bell-Pedersen D, Sachs MS. 2014. Genome-wide characterization of light-regulated genes in Neurospora crassa. G3: Genes, Genomes, Genetics 4:1731–1745.	Dekhang R, Wu C, Smith KM, Lamb TM, Peterson M, Bredeweg EL, Ibarra O, Emerson JM, Karunarathna N, Lyubetskaya A, Azizi E, Hurley JM, Dunlap JC, Galagan JE, Freitag M, Sachs MS, Bell-Pedersen D. 2017. The Neurospora transcription factor ADV-1 transduces light signals and temporal information to control rhythmic expression of genes involved in cell fusion. G3: Genes, Genomes, Genetics 7:129–142.
SRR7082724	0h_Dark_1	WT	0h_Dark	Mycelia	1	Light Response		Ananthasubramaniam B, Diernfellner A, Brunner M, Herzel H. 2018. Ultradian Rhythms in the Transcriptome of Neurospora crassa. iScience 9:475–486.
SRR7082725	2h_Dark_1	WT	2h_Dark	Mycelia	1	Light Response		Ananthasubramaniam B, Diernfellner A, Brunner M, Herzel H. 2018. Ultradian Rhythms in the Transcriptome of Neurospora crassa. iScience 9:475–486.
SRR7082726	4h_Dark_1	WT	4h_Dark	Mycelia	1	Light Response		Ananthasubramaniam B, Diernfellner A, Brunner M, Herzel H. 2018. Ultradian Rhythms in the Transcriptome of Neurospora crassa. iScience 9:475–486.
SRR7082727	6h_Dark_1	WT	6h_Dark	Mycelia	1	Light Response		Ananthasubramaniam B, Diernfellner A, Brunner M, Herzel H. 2018. Ultradian Rhythms in the Transcriptome of Neurospora crassa. iScience 9:475–486.
SRR7082728	8h_Dark_1	WT	8h_Dark	Mycelia	1	Light Response		Ananthasubramaniam B, Diernfellner A, Brunner M, Herzel H. 2018. Ultradian Rhythms in the Transcriptome of Neurospora crassa. iScience 9:475–486.
SRR7082729	10h_Dark_1	WT	10h_Dark	Mycelia	1	Light Response		Ananthasubramaniam B, Diernfellner A, Brunner M, Herzel H. 2018. Ultradian Rhythms in the Transcriptome of Neurospora crassa. iScience 9:475–486.
SRR7082730	12h_Dark_1	WT	12h_Dark	Mycelia	1	Light Response		Ananthasubramaniam B, Diernfellner A, Brunner M, Herzel H. 2018. Ultradian Rhythms in the Transcriptome of Neurospora crassa. iScience 9:475–486.
SRR7082731	14h_Dark_1	WT	14h_Dark	Mycelia	1	Light Response		Ananthasubramaniam B, Diernfellner A, Brunner M, Herzel H. 2018. Ultradian Rhythms in the Transcriptome of Neurospora crassa. iScience 9:475–486.
SRR7082732	16h_Dark_1	WT	16h_Dark	Mycelia	1	Light Response		Ananthasubramaniam B, Diernfellner A, Brunner M, Herzel H. 2018. Ultradian Rhythms in the Transcriptome of Neurospora crassa. iScience 9:475–486.
SRR7082733	18h_Dark_1	WT	18h_Dark	Mycelia	1	Light Response		Ananthasubramaniam B, Diernfellner A, Brunner M, Herzel H. 2018. Ultradian Rhythms in the Transcriptome of Neurospora crassa. iScience 9:475–486.
SRR7082734	20h_Dark_1	WT	20h_Dark	Mycelia	1	Light Response		Ananthasubramaniam B, Diernfellner A, Brunner M, Herzel H. 2018. Ultradian Rhythms in the Transcriptome of Neurospora crassa. iScience 9:475–486.
SRR7082735	22h_Dark_1	WT	22h_Dark	Mycelia	1	Light Response		Ananthasubramaniam B, Diernfellner A, Brunner M, Herzel H. 2018. Ultradian Rhythms in the Transcriptome of Neurospora crassa. iScience 9:475–486.
SRR8065394	Dark_1	WT	Dark	Mycelia	1	Light Response		Zhu Q, Ramakrishnan M, Park J, Belden WJ. 2019. Histone H3 lysine 4 methyltransferase is required for facultative heterochromatin at specific loci. BMC Genomics 20:1–19
SRR8065395	Dark_2	WT	Dark	Mycelia	2	Light Response		Zhu Q, Ramakrishnan M, Park J, Belden WJ. 2019. Histone H3 lysine 4 methyltransferase is required for facultative heterochromatin at specific loci. BMC Genomics 20:1–19
SRR8065396	Dark_3	WT	Dark	Mycelia	3	Light Response		Zhu Q, Ramakrishnan M, Park J, Belden WJ. 2019. Histone H3 lysine 4 methyltransferase is required for facultative heterochromatin at specific loci. BMC Genomics 20:1–19
SRR8065397	Dark_4	WT	Dark	Mycelia	4	Light Response		Zhu Q, Ramakrishnan M, Park J, Belden WJ. 2019. Histone H3 lysine 4 methyltransferase is required for facultative heterochromatin at specific loci. BMC Genomics 20:1–19
SRR8065398	Light_30min_1	WT	Light_30min	Mycelia	1	Light Response		Zhu Q, Ramakrishnan M, Park J, Belden WJ. 2019. Histone H3 lysine 4 methyltransferase is required for facultative heterochromatin at specific loci. BMC Genomics 20:1–19
SRR8065399	Light_30min_2	WT	Light_30min	Mycelia	2	Light Response		Zhu Q, Ramakrishnan M, Park J, Belden WJ. 2019. Histone H3 lysine 4 methyltransferase is required for facultative heterochromatin at specific loci. BMC Genomics 20:1–19
SRR8065400	Light_30min_3	WT	Light_30min	Mycelia	3	Light Response		Zhu Q, Ramakrishnan M, Park J, Belden WJ. 2019. Histone H3 lysine 4 methyltransferase is required for facultative heterochromatin at specific loci. BMC Genomics 20:1–19
SRR8065401	Light_30min_4	WT	Light_30min	Mycelia	4	Light Response		Zhu Q, Ramakrishnan M, Park J, Belden WJ. 2019. Histone H3 lysine 4 methyltransferase is required for facultative heterochromatin at specific loci. BMC Genomics 20:1–19
SRR1043827	DMSO_GermlingConidia_1	WT	DMSO	GermlingConidia	1	Stress/Drug Response		Pedro Gonçalves A, Silva N, Oliveira C, Kowbel DJ, Glass NL, Kijjoa A, Palmeira A, Sousa E, Pinto M, Videira A. 2015. Transcription profiling of the Neurospora crassa response to a group of synthetic (thio)xanthones and a natural acetophenone. Genom Data 4:26–32.
SRR1043828	DMSO_GermlingConidia_2	WT	DMSO	GermlingConidia	2	Stress/Drug Response		Pedro Gonçalves A, Silva N, Oliveira C, Kowbel DJ, Glass NL, Kijjoa A, Palmeira A, Sousa E, Pinto M, Videira A. 2015. Transcription profiling of the Neurospora crassa response to a group of synthetic (thio)xanthones and a natural acetophenone. Genom Data 4:26–32.
SRR1043829	DMSO_GermlingConidia_3	WT	DMSO	GermlingConidia	3	Stress/Drug Response		Pedro Gonçalves A, Silva N, Oliveira C, Kowbel DJ, Glass NL, Kijjoa A, Palmeira A, Sousa E, Pinto M, Videira A. 2015. Transcription profiling of the Neurospora crassa response to a group of synthetic (thio)xanthones and a natural acetophenone. Genom Data 4:26–32.
SRR1043830	D1_GermlingConidia_1	WT	D1	GermlingConidia	1	Stress/Drug Response		Pedro Gonçalves A, Silva N, Oliveira C, Kowbel DJ, Glass NL, Kijjoa A, Palmeira A, Sousa E, Pinto M, Videira A. 2015. Transcription profiling of the Neurospora crassa response to a group of synthetic (thio)xanthones and a natural acetophenone. Genom Data 4:26–32.
SRR1043831	TX34_GermlingConidia_1	WT	TX34	GermlingConidia	1	Stress/Drug Response		Pedro Gonçalves A, Silva N, Oliveira C, Kowbel DJ, Glass NL, Kijjoa A, Palmeira A, Sousa E, Pinto M, Videira A. 2015. Transcription profiling of the Neurospora crassa response to a group of synthetic (thio)xanthones and a natural acetophenone. Genom Data 4:26–32.
SRR1043832	TX87_GermlingConidia_1	WT	TX87	GermlingConidia	1	Stress/Drug Response		Pedro Gonçalves A, Silva N, Oliveira C, Kowbel DJ, Glass NL, Kijjoa A, Palmeira A, Sousa E, Pinto M, Videira A. 2015. Transcription profiling of the Neurospora crassa response to a group of synthetic (thio)xanthones and a natural acetophenone. Genom Data 4:26–32.
SRR1043833	TX129_GermlingConidia_1	WT	TX129	GermlingConidia	1	Stress/Drug Response		Pedro Gonçalves A, Silva N, Oliveira C, Kowbel DJ, Glass NL, Kijjoa A, Palmeira A, Sousa E, Pinto M, Videira A. 2015. Transcription profiling of the Neurospora crassa response to a group of synthetic (thio)xanthones and a natural acetophenone. Genom Data 4:26–32.
SRR1043834	XP13_GermlingConidia_1	WT	XP13	GermlingConidia	1	Stress/Drug Response		Lopez-Moya F, Kowbel D, Nueda MJ, Palma-Guerrero J, Glass NL, Lopez-Llorca LV. 2016. Neurospora crassa transcriptomics reveals oxidative stress and plasma membrane homeostasis biology genes as key targets in response to chitosan. Mol Biosyst 12:391–403.
SRR2952642	Chitosan_4h_Mycelia_1	WT	Chitosan_4h	Mycelia	1	Stress/Drug Response		Lopez-Moya F, Kowbel D, Nueda MJ, Palma-Guerrero J, Glass NL, Lopez-Llorca LV. 2016. Neurospora crassa transcriptomics reveals oxidative stress and plasma membrane homeostasis biology genes as key targets in response to chitosan. Mol Biosyst 12:391–403.
SRR2952643	Chitosan_8h_Mycelia_1	WT	Chitosan_8h	Mycelia	1	Stress/Drug Response		Lopez-Moya F, Kowbel D, Nueda MJ, Palma-Guerrero J, Glass NL, Lopez-Llorca LV. 2016. Neurospora crassa transcriptomics reveals oxidative stress and plasma membrane homeostasis biology genes as key targets in response to chitosan. Mol Biosyst 12:391–403.
SRR2952644	Chitosan_16h_Mycelia_1	WT	Chitosan_16h	Mycelia	1	Stress/Drug Response		Lopez-Moya F, Kowbel D, Nueda MJ, Palma-Guerrero J, Glass NL, Lopez-Llorca LV. 2016. Neurospora crassa transcriptomics reveals oxidative stress and plasma membrane homeostasis biology genes as key targets in response to chitosan. Mol Biosyst 12:391–403.
SRR5000483	HeatShock_Deoxyglucose_GermlingConidia_1	WT	HeatShock_Deoxyglucose	GermlingConidia	1	Stress/Drug Response		Plesofsky N, Higgins LA, Markowski T, Brambl R. 2016. Glucose Starvation Alters Heat Shock Response, Leading to Death of Wild Type Cells and Survival of MAP Kinase Signaling Mutant. PLoS One 11.
SRR5000484	HeatShock_Deoxyglucose_GermlingConidia_2	WT	HeatShock_Deoxyglucose	GermlingConidia	2	Stress/Drug Response		Plesofsky N, Higgins LA, Markowski T, Brambl R. 2016. Glucose Starvation Alters Heat Shock Response, Leading to Death of Wild Type Cells and Survival of MAP Kinase Signaling Mutant. PLoS One 11.
SRR5000485	HeatShock_GermlingConidia_1	WT	HeatShock	GermlingConidia	1	Stress/Drug Response		Plesofsky N, Higgins LA, Markowski T, Brambl R. 2016. Glucose Starvation Alters Heat Shock Response, Leading to Death of Wild Type Cells and Survival of MAP Kinase Signaling Mutant. PLoS One 11.
SRR5000486	HeatShock_GermlingConidia_2	WT	HeatShock	GermlingConidia	2	Stress/Drug Response		Plesofsky N, Higgins LA, Markowski T, Brambl R. 2016. Glucose Starvation Alters Heat Shock Response, Leading to Death of Wild Type Cells and Survival of MAP Kinase Signaling Mutant. PLoS One 11.
SRR1025973	DMSO_GermlingConidia_2014_B1T1	WT	DMSO	GermlingConidia	B1T1	Stress/Drug Response	2014	Gonçalves AP, Hall C, Kowbel DJ, Glass NL, Videira A. 2014. CZT-1 is a novel transcription factor controlling cell death and natural drug resistance in Neurospora crassa. G3 (Bethesda) 4:1091–1102.
SRR1025974	DMSO_GermlingConidia_2014_B1T2	WT	DMSO	GermlingConidia	B1T2	Stress/Drug Response	2014	Gonçalves AP, Hall C, Kowbel DJ, Glass NL, Videira A. 2014. CZT-1 is a novel transcription factor controlling cell death and natural drug resistance in Neurospora crassa. G3 (Bethesda) 4:1091–1102.
SRR1025975	DMSO_GermlingConidia_2014_B1T3	WT	DMSO	GermlingConidia	B1T3	Stress/Drug Response	2014	Gonçalves AP, Hall C, Kowbel DJ, Glass NL, Videira A. 2014. CZT-1 is a novel transcription factor controlling cell death and natural drug resistance in Neurospora crassa. G3 (Bethesda) 4:1091–1102.
SRR1025976	20uM_Staurospine_GermlingConidia_1	WT	20uM_Staurospine	GermlingConidia	1	Stress/Drug Response	2014	Gonçalves AP, Hall C, Kowbel DJ, Glass NL, Videira A. 2014. CZT-1 is a novel transcription factor controlling cell death and natural drug resistance in Neurospora crassa. G3 (Bethesda) 4:1091–1102.
SRR1043589	DMSO_GermlingConidia_2014_B2T1	WT	DMSO	GermlingConidia	B2T1	Stress/Drug Response	2014	Gonçalves AP, Monteiro J, Lucchi C, Kowbel DJ, Cordeiro JM, Correia-De-sá P, Rigden DJ, Glass NL, Videira A. 2014. Extracellular calcium triggers unique transcriptional programs and modulates staurosporine-induced cell death in Neurospora crassa. Microbial Cell 1:289.	Palma-Guerrero J, Zhao J, Pedro Gonçalves A, Starr TL, Louise Glass N. 2015. Identification and characterization of LFD-2, a predicted fringe protein required for membrane integrity during cell fusion in neurospora crassa. Eukaryot Cell 14:265–277.
SRR1043590	DMSO_GermlingConidia_2014_B2T2	WT	DMSO	GermlingConidia	B2T2	Stress/Drug Response	2014	Gonçalves AP, Monteiro J, Lucchi C, Kowbel DJ, Cordeiro JM, Correia-De-sá P, Rigden DJ, Glass NL, Videira A. 2014. Extracellular calcium triggers unique transcriptional programs and modulates staurosporine-induced cell death in Neurospora crassa. Microbial Cell 1:289.	Palma-Guerrero J, Zhao J, Pedro Gonçalves A, Starr TL, Louise Glass N. 2015. Identification and characterization of LFD-2, a predicted fringe protein required for membrane integrity during cell fusion in neurospora crassa. Eukaryot Cell 14:265–277.
SRR1043591	DMSO_GermlingConidia_2014_B2T3	WT	DMSO	GermlingConidia	B2T3	Stress/Drug Response	2014	Gonçalves AP, Monteiro J, Lucchi C, Kowbel DJ, Cordeiro JM, Correia-De-sá P, Rigden DJ, Glass NL, Videira A. 2014. Extracellular calcium triggers unique transcriptional programs and modulates staurosporine-induced cell death in Neurospora crassa. Microbial Cell 1:289.	Palma-Guerrero J, Zhao J, Pedro Gonçalves A, Starr TL, Louise Glass N. 2015. Identification and characterization of LFD-2, a predicted fringe protein required for membrane integrity during cell fusion in neurospora crassa. Eukaryot Cell 14:265–277.
SRR1043592	20uM_Staurosporine_GermlingConidia_1	WT	20uM_Staurosporine	GermlingConidia	1	Stress/Drug Response	2014	Gonçalves AP, Monteiro J, Lucchi C, Kowbel DJ, Cordeiro JM, Correia-De-sá P, Rigden DJ, Glass NL, Videira A. 2014. Extracellular calcium triggers unique transcriptional programs and modulates staurosporine-induced cell death in Neurospora crassa. Microbial Cell 1:289.	Palma-Guerrero J, Zhao J, Pedro Gonçalves A, Starr TL, Louise Glass N. 2015. Identification and characterization of LFD-2, a predicted fringe protein required for membrane integrity during cell fusion in neurospora crassa. Eukaryot Cell 14:265–277.
SRR1043593	DMSO_0_Ca2+_GermlingConidia_1	WT	DMSO_0_Ca2+	GermlingConidia	1	Stress/Drug Response	2014	Gonçalves AP, Monteiro J, Lucchi C, Kowbel DJ, Cordeiro JM, Correia-De-sá P, Rigden DJ, Glass NL, Videira A. 2014. Extracellular calcium triggers unique transcriptional programs and modulates staurosporine-induced cell death in Neurospora crassa. Microbial Cell 1:289.	Palma-Guerrero J, Zhao J, Pedro Gonçalves A, Starr TL, Louise Glass N. 2015. Identification and characterization of LFD-2, a predicted fringe protein required for membrane integrity during cell fusion in neurospora crassa. Eukaryot Cell 14:265–277.
SRR1043594	DMSO_0_Ca2+_GermlingConidia_2	WT	DMSO_0_Ca2+	GermlingConidia	2	Stress/Drug Response	2014	Gonçalves AP, Monteiro J, Lucchi C, Kowbel DJ, Cordeiro JM, Correia-De-sá P, Rigden DJ, Glass NL, Videira A. 2014. Extracellular calcium triggers unique transcriptional programs and modulates staurosporine-induced cell death in Neurospora crassa. Microbial Cell 1:289.	Palma-Guerrero J, Zhao J, Pedro Gonçalves A, Starr TL, Louise Glass N. 2015. Identification and characterization of LFD-2, a predicted fringe protein required for membrane integrity during cell fusion in neurospora crassa. Eukaryot Cell 14:265–277.
SRR1043595	DMSO_0_Ca2+_GermlingConidia_3	WT	DMSO_0_Ca2+	GermlingConidia	3	Stress/Drug Response	2014	Gonçalves AP, Monteiro J, Lucchi C, Kowbel DJ, Cordeiro JM, Correia-De-sá P, Rigden DJ, Glass NL, Videira A. 2014. Extracellular calcium triggers unique transcriptional programs and modulates staurosporine-induced cell death in Neurospora crassa. Microbial Cell 1:289.	Palma-Guerrero J, Zhao J, Pedro Gonçalves A, Starr TL, Louise Glass N. 2015. Identification and characterization of LFD-2, a predicted fringe protein required for membrane integrity during cell fusion in neurospora crassa. Eukaryot Cell 14:265–277.
SRR1043596	20uM_Staurosporine_GermlingConidia_2	WT	20uM_Staurosporine	GermlingConidia	2	Stress/Drug Response	2014	Gonçalves AP, Monteiro J, Lucchi C, Kowbel DJ, Cordeiro JM, Correia-De-sá P, Rigden DJ, Glass NL, Videira A. 2014. Extracellular calcium triggers unique transcriptional programs and modulates staurosporine-induced cell death in Neurospora crassa. Microbial Cell 1:289.	Palma-Guerrero J, Zhao J, Pedro Gonçalves A, Starr TL, Louise Glass N. 2015. Identification and characterization of LFD-2, a predicted fringe protein required for membrane integrity during cell fusion in neurospora crassa. Eukaryot Cell 14:265–277.
SRR1043597	DMSO_20mM_Ca2+_GermlingConidia_1	WT	DMSO_20mM_Ca2+	GermlingConidia	1	Stress/Drug Response	2014	Gonçalves AP, Monteiro J, Lucchi C, Kowbel DJ, Cordeiro JM, Correia-De-sá P, Rigden DJ, Glass NL, Videira A. 2014. Extracellular calcium triggers unique transcriptional programs and modulates staurosporine-induced cell death in Neurospora crassa. Microbial Cell 1:289.	Palma-Guerrero J, Zhao J, Pedro Gonçalves A, Starr TL, Louise Glass N. 2015. Identification and characterization of LFD-2, a predicted fringe protein required for membrane integrity during cell fusion in neurospora crassa. Eukaryot Cell 14:265–277.
SRR1043598	DMSO_20mM_Ca2+_GermlingConidia_2	WT	DMSO_20mM_Ca2+	GermlingConidia	2	Stress/Drug Response	2014	Gonçalves AP, Monteiro J, Lucchi C, Kowbel DJ, Cordeiro JM, Correia-De-sá P, Rigden DJ, Glass NL, Videira A. 2014. Extracellular calcium triggers unique transcriptional programs and modulates staurosporine-induced cell death in Neurospora crassa. Microbial Cell 1:289.	Palma-Guerrero J, Zhao J, Pedro Gonçalves A, Starr TL, Louise Glass N. 2015. Identification and characterization of LFD-2, a predicted fringe protein required for membrane integrity during cell fusion in neurospora crassa. Eukaryot Cell 14:265–277.
SRR1043599	DMSO_20mM_Ca2+_GermlingConidia_3	WT	DMSO_20mM_Ca2+	GermlingConidia	3	Stress/Drug Response	2014	Gonçalves AP, Monteiro J, Lucchi C, Kowbel DJ, Cordeiro JM, Correia-De-sá P, Rigden DJ, Glass NL, Videira A. 2014. Extracellular calcium triggers unique transcriptional programs and modulates staurosporine-induced cell death in Neurospora crassa. Microbial Cell 1:289.	Palma-Guerrero J, Zhao J, Pedro Gonçalves A, Starr TL, Louise Glass N. 2015. Identification and characterization of LFD-2, a predicted fringe protein required for membrane integrity during cell fusion in neurospora crassa. Eukaryot Cell 14:265–277.
SRR1043600	20uM_Staurosporine_GermlingConidia_3	WT	20uM_Staurosporine	GermlingConidia	3	Stress/Drug Response	2014	Gonçalves AP, Monteiro J, Lucchi C, Kowbel DJ, Cordeiro JM, Correia-De-sá P, Rigden DJ, Glass NL, Videira A. 2014. Extracellular calcium triggers unique transcriptional programs and modulates staurosporine-induced cell death in Neurospora crassa. Microbial Cell 1:289.	Palma-Guerrero J, Zhao J, Pedro Gonçalves A, Starr TL, Louise Glass N. 2015. Identification and characterization of LFD-2, a predicted fringe protein required for membrane integrity during cell fusion in neurospora crassa. Eukaryot Cell 14:265–277.
SRR22543626	2%Glucose_12mMAminotria_CL_1	WT	2%Glucose_12mMAminotria_CL	Mycelia	1	Stress/Drug Response		Liu XL, Yang Y, Hu Y, Wu J, Han C, Lu Q, Gan X, Qi S, Guo J, He Q, Liu Y, Liu X. 2023. The nutrient-sensing GCN2 signaling pathway is essential for circadian clock function by regulating histone acetylation under amino acid starvation. Elife 12:85241.
SRR22543627	2%Glucose_12mMAminotria_CL_2	WT	2%Glucose_12mMAminotria_CL	Mycelia	2	Stress/Drug Response		Liu XL, Yang Y, Hu Y, Wu J, Han C, Lu Q, Gan X, Qi S, Guo J, He Q, Liu Y, Liu X. 2023. The nutrient-sensing GCN2 signaling pathway is essential for circadian clock function by regulating histone acetylation under amino acid starvation. Elife 12:85241.
SRR22543628	2%Glucose_12mMAminotria_CL_3	WT	2%Glucose_12mMAminotria_CL	Mycelia	3	Stress/Drug Response		Liu XL, Yang Y, Hu Y, Wu J, Han C, Lu Q, Gan X, Qi S, Guo J, He Q, Liu Y, Liu X. 2023. The nutrient-sensing GCN2 signaling pathway is essential for circadian clock function by regulating histone acetylation under amino acid starvation. Elife 12:85241.
SRR17761883	HSAF_60min_1	WT	HSAF_60min	Mycelia	1	Stress/Drug Response		Liu X, Jiang X, Sun H, Du J, Luo Y, Huang J, Qin L. 2022. Evaluating the Mode of Antifungal Action of Heat-Stable Antifungal Factor (HSAF) in Neurospora crassa. J Fungi (Basel) 8.
SRR17761884	HSAF_60min_2	WT	HSAF_60min	Mycelia	2	Stress/Drug Response		Liu X, Jiang X, Sun H, Du J, Luo Y, Huang J, Qin L. 2022. Evaluating the Mode of Antifungal Action of Heat-Stable Antifungal Factor (HSAF) in Neurospora crassa. J Fungi (Basel) 8.
SRR17761885	HSAF_60min_3	WT	HSAF_60min	Mycelia	3	Stress/Drug Response		Liu X, Jiang X, Sun H, Du J, Luo Y, Huang J, Qin L. 2022. Evaluating the Mode of Antifungal Action of Heat-Stable Antifungal Factor (HSAF) in Neurospora crassa. J Fungi (Basel) 8.
SRR17761886	HSAF_30min_1	WT	HSAF_30min	Mycelia	1	Stress/Drug Response		Liu X, Jiang X, Sun H, Du J, Luo Y, Huang J, Qin L. 2022. Evaluating the Mode of Antifungal Action of Heat-Stable Antifungal Factor (HSAF) in Neurospora crassa. J Fungi (Basel) 8.
SRR17761887	HSAF_30min_2	WT	HSAF_30min	Mycelia	2	Stress/Drug Response		Liu X, Jiang X, Sun H, Du J, Luo Y, Huang J, Qin L. 2022. Evaluating the Mode of Antifungal Action of Heat-Stable Antifungal Factor (HSAF) in Neurospora crassa. J Fungi (Basel) 8.
SRR17761888	HSAF_30min_3	WT	HSAF_30min	Mycelia	3	Stress/Drug Response		Liu X, Jiang X, Sun H, Du J, Luo Y, Huang J, Qin L. 2022. Evaluating the Mode of Antifungal Action of Heat-Stable Antifungal Factor (HSAF) in Neurospora crassa. J Fungi (Basel) 8.
SRR17761889	HSAF_5min_1	WT	HSAF_5min	Mycelia	1	Stress/Drug Response		Liu X, Jiang X, Sun H, Du J, Luo Y, Huang J, Qin L. 2022. Evaluating the Mode of Antifungal Action of Heat-Stable Antifungal Factor (HSAF) in Neurospora crassa. J Fungi (Basel) 8.
SRR17761890	HSAF_5min_2	WT	HSAF_5min	Mycelia	2	Stress/Drug Response		Liu X, Jiang X, Sun H, Du J, Luo Y, Huang J, Qin L. 2022. Evaluating the Mode of Antifungal Action of Heat-Stable Antifungal Factor (HSAF) in Neurospora crassa. J Fungi (Basel) 8.
SRR17761891	HSAF_5min_3	WT	HSAF_5min	Mycelia	3	Stress/Drug Response		Liu X, Jiang X, Sun H, Du J, Luo Y, Huang J, Qin L. 2022. Evaluating the Mode of Antifungal Action of Heat-Stable Antifungal Factor (HSAF) in Neurospora crassa. J Fungi (Basel) 8.
SRR12066483	NikkomycinZ_pulldownRNA_1	WT	NikkomycinZ_pulldownRNA	Mycelia	1	Stress/Drug Response		Herold I, Zolti A, Garduño-Rosales M, Wang Z, López-Giráldez F, Mouriño-Pérez RR, Townsend JP, Ulitsky I, Yarden O. 2021. The GUL-1 Protein Binds Multiple RNAs Involved in Cell Wall Remodeling and Affects the MAK-1 Pathway in Neurospora crassa. Frontiers in Fungal Biology 2:672696.
SRR12066484	NikkomycinZ_totalRNA_1	WT	NikkomycinZ_totalRNA	Mycelia	1	Stress/Drug Response		Herold I, Zolti A, Garduño-Rosales M, Wang Z, López-Giráldez F, Mouriño-Pérez RR, Townsend JP, Ulitsky I, Yarden O. 2021. The GUL-1 Protein Binds Multiple RNAs Involved in Cell Wall Remodeling and Affects the MAK-1 Pathway in Neurospora crassa. Frontiers in Fungal Biology 2:672696.
SRR12066485	NikkomycinZ_pulldownRNA_2	WT	NikkomycinZ_pulldownRNA	Mycelia	2	Stress/Drug Response		Herold I, Zolti A, Garduño-Rosales M, Wang Z, López-Giráldez F, Mouriño-Pérez RR, Townsend JP, Ulitsky I, Yarden O. 2021. The GUL-1 Protein Binds Multiple RNAs Involved in Cell Wall Remodeling and Affects the MAK-1 Pathway in Neurospora crassa. Frontiers in Fungal Biology 2:672696.
SRR12066486	NikkomycinZ_totalRNA_2	WT	NikkomycinZ_totalRNA	Mycelia	2	Stress/Drug Response		Herold I, Zolti A, Garduño-Rosales M, Wang Z, López-Giráldez F, Mouriño-Pérez RR, Townsend JP, Ulitsky I, Yarden O. 2021. The GUL-1 Protein Binds Multiple RNAs Involved in Cell Wall Remodeling and Affects the MAK-1 Pathway in Neurospora crassa. Frontiers in Fungal Biology 2:672696.
SRR12066487	NikkomycinZ_pulldownRNA_3	WT	NikkomycinZ_pulldownRNA	Mycelia	3	Stress/Drug Response		Herold I, Zolti A, Garduño-Rosales M, Wang Z, López-Giráldez F, Mouriño-Pérez RR, Townsend JP, Ulitsky I, Yarden O. 2021. The GUL-1 Protein Binds Multiple RNAs Involved in Cell Wall Remodeling and Affects the MAK-1 Pathway in Neurospora crassa. Frontiers in Fungal Biology 2:672696.
SRR12066488	NikkomycinZ_totalRNA_3	WT	NikkomycinZ_totalRNA	Mycelia	3	Stress/Drug Response		Herold I, Zolti A, Garduño-Rosales M, Wang Z, López-Giráldez F, Mouriño-Pérez RR, Townsend JP, Ulitsky I, Yarden O. 2021. The GUL-1 Protein Binds Multiple RNAs Involved in Cell Wall Remodeling and Affects the MAK-1 Pathway in Neurospora crassa. Frontiers in Fungal Biology 2:672696.
SRR3207363	NC_1h_1	WT	NC_1h	Mycelia	1	Stress/Drug Response		Wang B, Li J, Gao J, Cai P, Han X, Tian C. 2017. Identification and characterization of the glucose dual-affinity transport system in Neurospora crassa: Pleiotropic roles in nutrient transport, signaling, and carbon catabolite repression. Biotechnol Biofuels 10:1–22.
SRR3207364	NC_1h_2	WT	NC_1h	Mycelia	2	Stress/Drug Response		Wang B, Li J, Gao J, Cai P, Han X, Tian C. 2017. Identification and characterization of the glucose dual-affinity transport system in Neurospora crassa: Pleiotropic roles in nutrient transport, signaling, and carbon catabolite repression. Biotechnol Biofuels 10:1–22.
SRR3207365	0.05%Glucose_1h_1	WT	0.05%Glucose_1h	Mycelia	1	Stress/Drug Response		Wang B, Li J, Gao J, Cai P, Han X, Tian C. 2017. Identification and characterization of the glucose dual-affinity transport system in Neurospora crassa: Pleiotropic roles in nutrient transport, signaling, and carbon catabolite repression. Biotechnol Biofuels 10:1–22.
SRR3207366	0.05%Glucose_1h_2	WT	0.05%Glucose_1h	Mycelia	2	Stress/Drug Response		Wang B, Li J, Gao J, Cai P, Han X, Tian C. 2017. Identification and characterization of the glucose dual-affinity transport system in Neurospora crassa: Pleiotropic roles in nutrient transport, signaling, and carbon catabolite repression. Biotechnol Biofuels 10:1–22.
SRR3207367	0.05%Glucose_2h_1	WT	0.05%Glucose_2h	Mycelia	1	Stress/Drug Response		Wang B, Li J, Gao J, Cai P, Han X, Tian C. 2017. Identification and characterization of the glucose dual-affinity transport system in Neurospora crassa: Pleiotropic roles in nutrient transport, signaling, and carbon catabolite repression. Biotechnol Biofuels 10:1–22.
SRR3207368	0.05%Glucose_2h_2	WT	0.05%Glucose_2h	Mycelia	2	Stress/Drug Response		Wang B, Li J, Gao J, Cai P, Han X, Tian C. 2017. Identification and characterization of the glucose dual-affinity transport system in Neurospora crassa: Pleiotropic roles in nutrient transport, signaling, and carbon catabolite repression. Biotechnol Biofuels 10:1–22.
SRR3207369	0.5%Glucose_1h_1	WT	0.5%Glucose_1h	Mycelia	1	Stress/Drug Response		Wang B, Li J, Gao J, Cai P, Han X, Tian C. 2017. Identification and characterization of the glucose dual-affinity transport system in Neurospora crassa: Pleiotropic roles in nutrient transport, signaling, and carbon catabolite repression. Biotechnol Biofuels 10:1–22.
SRR3207370	0.5%Glucose_2h_1	WT	0.5%Glucose_2h	Mycelia	1	Stress/Drug Response		Wang B, Li J, Gao J, Cai P, Han X, Tian C. 2017. Identification and characterization of the glucose dual-affinity transport system in Neurospora crassa: Pleiotropic roles in nutrient transport, signaling, and carbon catabolite repression. Biotechnol Biofuels 10:1–22.
SRR1593998	H2O_1	WT	H2O	Mycelia	1	Stress/Drug Response		Fan F, Ma G, Li J, Liu Q, Benz JP, Tian C, Ma Y. 2015. Genome-wide analysis of the endoplasmic reticulum stress response during lignocellulase production in Neurospora crassa. Biotechnol Biofuels 8.
SRR1593999	DTT_0.1mM_1	WT	DTT_0.1mM	Mycelia	1	Stress/Drug Response		Fan F, Ma G, Li J, Liu Q, Benz JP, Tian C, Ma Y. 2015. Genome-wide analysis of the endoplasmic reticulum stress response during lignocellulase production in Neurospora crassa. Biotechnol Biofuels 8.
SRR1594000	DTT_5mM_1	WT	DTT_5mM	Mycelia	1	Stress/Drug Response		Fan F, Ma G, Li J, Liu Q, Benz JP, Tian C, Ma Y. 2015. Genome-wide analysis of the endoplasmic reticulum stress response during lignocellulase production in Neurospora crassa. Biotechnol Biofuels 8.
SRR1594001	TM_5ug_ml_1	WT	TM_5ug_ml	Mycelia	1	Stress/Drug Response		Fan F, Ma G, Li J, Liu Q, Benz JP, Tian C, Ma Y. 2015. Genome-wide analysis of the endoplasmic reticulum stress response during lignocellulase production in Neurospora crassa. Biotechnol Biofuels 8.
SRR1594002	TM_40ug_ml_1	WT	TM_40ug_ml	Mycelia	1	Stress/Drug Response		Fan F, Ma G, Li J, Liu Q, Benz JP, Tian C, Ma Y. 2015. Genome-wide analysis of the endoplasmic reticulum stress response during lignocellulase production in Neurospora crassa. Biotechnol Biofuels 8.
SRR1594003	H2O_2	WT	H2O	Mycelia	2	Stress/Drug Response		Fan F, Ma G, Li J, Liu Q, Benz JP, Tian C, Ma Y. 2015. Genome-wide analysis of the endoplasmic reticulum stress response during lignocellulase production in Neurospora crassa. Biotechnol Biofuels 8.
SRR1594004	DTT_5mM_2	WT	DTT_5mM	Mycelia	2	Stress/Drug Response		Fan F, Ma G, Li J, Liu Q, Benz JP, Tian C, Ma Y. 2015. Genome-wide analysis of the endoplasmic reticulum stress response during lignocellulase production in Neurospora crassa. Biotechnol Biofuels 8.
SRR1594011	H2O_3	WT	H2O	Mycelia	3	Stress/Drug Response		Fan F, Ma G, Li J, Liu Q, Benz JP, Tian C, Ma Y. 2015. Genome-wide analysis of the endoplasmic reticulum stress response during lignocellulase production in Neurospora crassa. Biotechnol Biofuels 8.
SRR1594012	DTT_5mM_3	WT	DTT_5mM	Mycelia	3	Stress/Drug Response		Fan F, Ma G, Li J, Liu Q, Benz JP, Tian C, Ma Y. 2015. Genome-wide analysis of the endoplasmic reticulum stress response during lignocellulase production in Neurospora crassa. Biotechnol Biofuels 8.
SRR23545772	20mM_H2O2_1	WT	20mM_H2O2	Mycelia	1	Stress/Drug Response		Shen S, Zhang C, Meng Y, Cui G, Wang Y, Liu X, He Q. 2023. Sensing of H2O2-induced oxidative stress by the UPF factor complex is crucial for activation of catalase-3 expression in Neurospora. PLoS Genet 19:e1010985.
SRR23545773	20mM_H2O2_2	WT	20mM_H2O2	Mycelia	2	Stress/Drug Response		Shen S, Zhang C, Meng Y, Cui G, Wang Y, Liu X, He Q. 2023. Sensing of H2O2-induced oxidative stress by the UPF factor complex is crucial for activation of catalase-3 expression in Neurospora. PLoS Genet 19:e1010985.
SRR23545774	20mM_H2O2_3	WT	20mM_H2O2	Mycelia	3	Stress/Drug Response		Shen S, Zhang C, Meng Y, Cui G, Wang Y, Liu X, He Q. 2023. Sensing of H2O2-induced oxidative stress by the UPF factor complex is crucial for activation of catalase-3 expression in Neurospora. PLoS Genet 19:e1010985.
SRR12553380	0%Glucose_1	WT	0%Glucose	Mycelia	1	Stress/Drug Response		Li J, Liu Q, Li J, Lin L, Li X, Zhang Y, Tian C. 2021. RCO-3 and COL-26 form an external-to-internal module that regulates the dual-affinity glucose transport system in Neurospora crassa. Biotechnology for Biofuels 2021 14:1 14:1–17.
SRR12553381	0%Glucose_2	WT	0%Glucose	Mycelia	2	Stress/Drug Response		Li J, Liu Q, Li J, Lin L, Li X, Zhang Y, Tian C. 2021. RCO-3 and COL-26 form an external-to-internal module that regulates the dual-affinity glucose transport system in Neurospora crassa. Biotechnology for Biofuels 2021 14:1 14:1–17.
SRR12553382	0.05%Glucose _1	WT	0.05%Glucose	Mycelia	1	Stress/Drug Response		Li J, Liu Q, Li J, Lin L, Li X, Zhang Y, Tian C. 2021. RCO-3 and COL-26 form an external-to-internal module that regulates the dual-affinity glucose transport system in Neurospora crassa. Biotechnology for Biofuels 2021 14:1 14:1–17.
SRR12553383	0.05%Glucose _2	WT	0.05%Glucose	Mycelia	2	Stress/Drug Response		Li J, Liu Q, Li J, Lin L, Li X, Zhang Y, Tian C. 2021. RCO-3 and COL-26 form an external-to-internal module that regulates the dual-affinity glucose transport system in Neurospora crassa. Biotechnology for Biofuels 2021 14:1 14:1–17.
SRR11768144	NoNitrogen_1	WT	NoNitrogen	Mycelia	1	Stress/Drug Response		Huberman LB, Wu VW, Kowbel DJ, Lee J, Daum C, Grigoriev I V., O’Malley RC, Louise Glass N. 2021. DNA affinity purification sequencing and transcriptional profiling reveal new aspects of nitrogen regulation in a filamentous fungus. Proc Natl Acad Sci U S A 118:e2009501118.
SRR11768145	NoNitrogen_2	WT	NoNitrogen	Mycelia	2	Stress/Drug Response		Huberman LB, Wu VW, Kowbel DJ, Lee J, Daum C, Grigoriev I V., O’Malley RC, Louise Glass N. 2021. DNA affinity purification sequencing and transcriptional profiling reveal new aspects of nitrogen regulation in a filamentous fungus. Proc Natl Acad Sci U S A 118:e2009501118.
SRR11768146	NoNitrogen_3	WT	NoNitrogen	Mycelia	3	Stress/Drug Response		Huberman LB, Wu VW, Kowbel DJ, Lee J, Daum C, Grigoriev I V., O’Malley RC, Louise Glass N. 2021. DNA affinity purification sequencing and transcriptional profiling reveal new aspects of nitrogen regulation in a filamentous fungus. Proc Natl Acad Sci U S A 118:e2009501118.
SRR11768147	NoNitrogen_4	WT	NoNitrogen	Mycelia	4	Stress/Drug Response		Huberman LB, Wu VW, Kowbel DJ, Lee J, Daum C, Grigoriev I V., O’Malley RC, Louise Glass N. 2021. DNA affinity purification sequencing and transcriptional profiling reveal new aspects of nitrogen regulation in a filamentous fungus. Proc Natl Acad Sci U S A 118:e2009501118.
SRR11768148	NoNitrogen_5	WT	NoNitrogen	Mycelia	5	Stress/Drug Response		Huberman LB, Wu VW, Kowbel DJ, Lee J, Daum C, Grigoriev I V., O’Malley RC, Louise Glass N. 2021. DNA affinity purification sequencing and transcriptional profiling reveal new aspects of nitrogen regulation in a filamentous fungus. Proc Natl Acad Sci U S A 118:e2009501118.
SRR11768149	NoNitrogen_6	WT	NoNitrogen	Mycelia	6	Stress/Drug Response		Huberman LB, Wu VW, Kowbel DJ, Lee J, Daum C, Grigoriev I V., O’Malley RC, Louise Glass N. 2021. DNA affinity purification sequencing and transcriptional profiling reveal new aspects of nitrogen regulation in a filamentous fungus. Proc Natl Acad Sci U S A 118:e2009501118.
SRR11768153	25mM_NH4NO3_NoCarbon_1	WT	25mM_NH4NO3_NoCarbon	Mycelia	1	Stress/Drug Response		Huberman LB, Wu VW, Kowbel DJ, Lee J, Daum C, Grigoriev I V., O’Malley RC, Louise Glass N. 2021. DNA affinity purification sequencing and transcriptional profiling reveal new aspects of nitrogen regulation in a filamentous fungus. Proc Natl Acad Sci U S A 118:e2009501118.
SRR11768154	25mM_NH4NO3_NoCarbon_2	WT	25mM_NH4NO3_NoCarbon	Mycelia	2	Stress/Drug Response		Huberman LB, Wu VW, Kowbel DJ, Lee J, Daum C, Grigoriev I V., O’Malley RC, Louise Glass N. 2021. DNA affinity purification sequencing and transcriptional profiling reveal new aspects of nitrogen regulation in a filamentous fungus. Proc Natl Acad Sci U S A 118:e2009501118.
SRR11768155	25mM_NH4NO3_NoCarbon_3	WT	25mM_NH4NO3_NoCarbon	Mycelia	3	Stress/Drug Response		Huberman LB, Wu VW, Kowbel DJ, Lee J, Daum C, Grigoriev I V., O’Malley RC, Louise Glass N. 2021. DNA affinity purification sequencing and transcriptional profiling reveal new aspects of nitrogen regulation in a filamentous fungus. Proc Natl Acad Sci U S A 118:e2009501118.
SRR14428135	24uM_Sulfate_1	WT	24uM_Sulfate	Mycelia	1	Stress/Drug Response		Huberman LB, Wu VW, Lee J, Daum C, O’Malley RC, Glass NL. 2021. Aspects of the Neurospora crassa Sulfur Starvation Response Are Revealed by Transcriptional Profiling and DNA Affinity Purification Sequencing. mSphere 6.
SRR14428136	24uM_Sulfate_2	WT	24uM_Sulfate	Mycelia	2	Stress/Drug Response		Huberman LB, Wu VW, Lee J, Daum C, O’Malley RC, Glass NL. 2021. Aspects of the Neurospora crassa Sulfur Starvation Response Are Revealed by Transcriptional Profiling and DNA Affinity Purification Sequencing. mSphere 6.
SRR14428137	24uM_Sulfate_3	WT	24uM_Sulfate	Mycelia	3	Stress/Drug Response		Huberman LB, Wu VW, Lee J, Daum C, O’Malley RC, Glass NL. 2021. Aspects of the Neurospora crassa Sulfur Starvation Response Are Revealed by Transcriptional Profiling and DNA Affinity Purification Sequencing. mSphere 6.
SRR14428141	0_Sulfur_1	WT	0_Sulfur	Mycelia	1	Stress/Drug Response		Huberman LB, Wu VW, Lee J, Daum C, O’Malley RC, Glass NL. 2021. Aspects of the Neurospora crassa Sulfur Starvation Response Are Revealed by Transcriptional Profiling and DNA Affinity Purification Sequencing. mSphere 6.
SRR14428142	0_Sulfur_2	WT	0_Sulfur	Mycelia	2	Stress/Drug Response		Huberman LB, Wu VW, Lee J, Daum C, O’Malley RC, Glass NL. 2021. Aspects of the Neurospora crassa Sulfur Starvation Response Are Revealed by Transcriptional Profiling and DNA Affinity Purification Sequencing. mSphere 6.
SRR14428143	0_Sulfur_3	WT	0_Sulfur	Mycelia	3	Stress/Drug Response		Huberman LB, Wu VW, Lee J, Daum C, O’Malley RC, Glass NL. 2021. Aspects of the Neurospora crassa Sulfur Starvation Response Are Revealed by Transcriptional Profiling and DNA Affinity Purification Sequencing. mSphere 6.
SRR22543632	2%Glucose_CL_1	WT	2%Glucose_CL	Mycelia	1	Carbon/Nitrogen Source		Liu XL, Yang Y, Hu Y, Wu J, Han C, Lu Q, Gan X, Qi S, Guo J, He Q, Liu Y, Liu X. 2023. The nutrient-sensing GCN2 signaling pathway is essential for circadian clock function by regulating histone acetylation under amino acid starvation. Elife 12:85241.
SRR22543633	2%Glucose_CL_2	WT	2%Glucose_CL	Mycelia	2	Carbon/Nitrogen Source		Liu XL, Yang Y, Hu Y, Wu J, Han C, Lu Q, Gan X, Qi S, Guo J, He Q, Liu Y, Liu X. 2023. The nutrient-sensing GCN2 signaling pathway is essential for circadian clock function by regulating histone acetylation under amino acid starvation. Elife 12:85241.
SRR22543634	2%Glucose_CL_3	WT	2%Glucose_CL	Mycelia	3	Carbon/Nitrogen Source		Liu XL, Yang Y, Hu Y, Wu J, Han C, Lu Q, Gan X, Qi S, Guo J, He Q, Liu Y, Liu X. 2023. The nutrient-sensing GCN2 signaling pathway is essential for circadian clock function by regulating histone acetylation under amino acid starvation. Elife 12:85241.
SRR8860870	Avicel_1hr_1	WT	Avicel_1hr	Mycelia	1	Carbon/Nitrogen Source		Lin L, Wang S, Li X, He Q, Philipp Benz J, Tian C. 2019. STK-12 acts as a transcriptional brake to control the expression of cellulase-encoding genes in Neurospora crassa. PLoS Genet 15:e1008510.
SRR8860871	Avicel_1hr_2	WT	Avicel_1hr	Mycelia	2	Carbon/Nitrogen Source		Lin L, Wang S, Li X, He Q, Philipp Benz J, Tian C. 2019. STK-12 acts as a transcriptional brake to control the expression of cellulase-encoding genes in Neurospora crassa. PLoS Genet 15:e1008510.
SRR8860872	Avicel_1D_1	WT	Avicel_1D	Mycelia	1	Carbon/Nitrogen Source		Lin L, Wang S, Li X, He Q, Philipp Benz J, Tian C. 2019. STK-12 acts as a transcriptional brake to control the expression of cellulase-encoding genes in Neurospora crassa. PLoS Genet 15:e1008510.
SRR8860873	Avicel_1D_2	WT	Avicel_1D	Mycelia	2	Carbon/Nitrogen Source		Lin L, Wang S, Li X, He Q, Philipp Benz J, Tian C. 2019. STK-12 acts as a transcriptional brake to control the expression of cellulase-encoding genes in Neurospora crassa. PLoS Genet 15:e1008510.
SRR8860874	Avicel_3D_1	WT	Avicel_3D	Mycelia	1	Carbon/Nitrogen Source		Lin L, Wang S, Li X, He Q, Philipp Benz J, Tian C. 2019. STK-12 acts as a transcriptional brake to control the expression of cellulase-encoding genes in Neurospora crassa. PLoS Genet 15:e1008510.
SRR8860875	Avicel_3D_2	WT	Avicel_3D	Mycelia	2	Carbon/Nitrogen Source		Lin L, Wang S, Li X, He Q, Philipp Benz J, Tian C. 2019. STK-12 acts as a transcriptional brake to control the expression of cellulase-encoding genes in Neurospora crassa. PLoS Genet 15:e1008510.
SRR8860876	Avicel_5D_1	WT	Avicel_5D	Mycelia	1	Carbon/Nitrogen Source		Lin L, Wang S, Li X, He Q, Philipp Benz J, Tian C. 2019. STK-12 acts as a transcriptional brake to control the expression of cellulase-encoding genes in Neurospora crassa. PLoS Genet 15:e1008510.
SRR8860877	Avicel_5D_2	WT	Avicel_5D	Mycelia	2	Carbon/Nitrogen Source		Lin L, Wang S, Li X, He Q, Philipp Benz J, Tian C. 2019. STK-12 acts as a transcriptional brake to control the expression of cellulase-encoding genes in Neurospora crassa. PLoS Genet 15:e1008510.
SRR5058897	2%Mannan_1	WT	2%Mannan	Mycelia	1	Carbon/Nitrogen Source		Samal A, Craig JP, Coradetti ST, Benz JP, Eddy JA, Price ND, Glass NL. 2017. Network reconstruction and systems analysis of plant cell wall deconstruction by Neurospora crassa. Biotechnol Biofuels 10:1–21
SRR5058898	2%Mannan_2	WT	2%Mannan	Mycelia	2	Carbon/Nitrogen Source		Samal A, Craig JP, Coradetti ST, Benz JP, Eddy JA, Price ND, Glass NL. 2017. Network reconstruction and systems analysis of plant cell wall deconstruction by Neurospora crassa. Biotechnol Biofuels 10:1–21
SRR5058899	2%Mannan_3	WT	2%Mannan	Mycelia	3	Carbon/Nitrogen Source		Samal A, Craig JP, Coradetti ST, Benz JP, Eddy JA, Price ND, Glass NL. 2017. Network reconstruction and systems analysis of plant cell wall deconstruction by Neurospora crassa. Biotechnol Biofuels 10:1–21
SRR5058900	2%MixedLinkageGlucan_1	WT	2%MixedLinkageGlucan	Mycelia	1	Carbon/Nitrogen Source		Samal A, Craig JP, Coradetti ST, Benz JP, Eddy JA, Price ND, Glass NL. 2017. Network reconstruction and systems analysis of plant cell wall deconstruction by Neurospora crassa. Biotechnol Biofuels 10:1–21
SRR5058901	2%MixedLinkageGlucan_2	WT	2%MixedLinkageGlucan	Mycelia	2	Carbon/Nitrogen Source		Samal A, Craig JP, Coradetti ST, Benz JP, Eddy JA, Price ND, Glass NL. 2017. Network reconstruction and systems analysis of plant cell wall deconstruction by Neurospora crassa. Biotechnol Biofuels 10:1–21
SRR5058902	2%MixedLinkageGlucan_3	WT	2%MixedLinkageGlucan	Mycelia	3	Carbon/Nitrogen Source		Samal A, Craig JP, Coradetti ST, Benz JP, Eddy JA, Price ND, Glass NL. 2017. Network reconstruction and systems analysis of plant cell wall deconstruction by Neurospora crassa. Biotechnol Biofuels 10:1–21
SRR5058903	2%Starch_1	WT	2%Starch	Mycelia	1	Carbon/Nitrogen Source		Samal A, Craig JP, Coradetti ST, Benz JP, Eddy JA, Price ND, Glass NL. 2017. Network reconstruction and systems analysis of plant cell wall deconstruction by Neurospora crassa. Biotechnol Biofuels 10:1–21
SRR5058904	2%Starch_2	WT	2%Starch	Mycelia	2	Carbon/Nitrogen Source		Samal A, Craig JP, Coradetti ST, Benz JP, Eddy JA, Price ND, Glass NL. 2017. Network reconstruction and systems analysis of plant cell wall deconstruction by Neurospora crassa. Biotechnol Biofuels 10:1–21
SRR5058905	2%Starch_3	WT	2%Starch	Mycelia	3	Carbon/Nitrogen Source		Samal A, Craig JP, Coradetti ST, Benz JP, Eddy JA, Price ND, Glass NL. 2017. Network reconstruction and systems analysis of plant cell wall deconstruction by Neurospora crassa. Biotechnol Biofuels 10:1–21
SRR5058906	2%Xyloglucan_1	WT	2%Xyloglucan	Mycelia	1	Carbon/Nitrogen Source		Samal A, Craig JP, Coradetti ST, Benz JP, Eddy JA, Price ND, Glass NL. 2017. Network reconstruction and systems analysis of plant cell wall deconstruction by Neurospora crassa. Biotechnol Biofuels 10:1–21
SRR5058907	2%Xyloglucan_2	WT	2%Xyloglucan	Mycelia	2	Carbon/Nitrogen Source		Samal A, Craig JP, Coradetti ST, Benz JP, Eddy JA, Price ND, Glass NL. 2017. Network reconstruction and systems analysis of plant cell wall deconstruction by Neurospora crassa. Biotechnol Biofuels 10:1–21
SRR5058908	2%Xyloglucan_3	WT	2%Xyloglucan	Mycelia	3	Carbon/Nitrogen Source		Samal A, Craig JP, Coradetti ST, Benz JP, Eddy JA, Price ND, Glass NL. 2017. Network reconstruction and systems analysis of plant cell wall deconstruction by Neurospora crassa. Biotechnol Biofuels 10:1–21
SRR3207373	10%Glucose_1h_1	WT	10%Glucose_1h	Mycelia	1	Carbon/Nitrogen Source		Wang B, Li J, Gao J, Cai P, Han X, Tian C. 2017. Identification and characterization of the glucose dual-affinity transport system in Neurospora crassa: Pleiotropic roles in nutrient transport, signaling, and carbon catabolite repression. Biotechnol Biofuels 10:1–22.
SRR3207374	10%Glucose_1h_2	WT	10%Glucose_1h	Mycelia	2	Carbon/Nitrogen Source		Wang B, Li J, Gao J, Cai P, Han X, Tian C. 2017. Identification and characterization of the glucose dual-affinity transport system in Neurospora crassa: Pleiotropic roles in nutrient transport, signaling, and carbon catabolite repression. Biotechnol Biofuels 10:1–22.
SRR3207375	2%Avicel_40h_1	WT	2%Avicel_40h	Mycelia	1	Carbon/Nitrogen Source		Wang B, Li J, Gao J, Cai P, Han X, Tian C. 2017. Identification and characterization of the glucose dual-affinity transport system in Neurospora crassa: Pleiotropic roles in nutrient transport, signaling, and carbon catabolite repression. Biotechnol Biofuels 10:1–22.
SRR3207376	2%Avicel_40h_2	WT	2%Avicel_40h	Mycelia	2	Carbon/Nitrogen Source		Wang B, Li J, Gao J, Cai P, Han X, Tian C. 2017. Identification and characterization of the glucose dual-affinity transport system in Neurospora crassa: Pleiotropic roles in nutrient transport, signaling, and carbon catabolite repression. Biotechnol Biofuels 10:1–22.
SRR3207377	2%Avicel_54h_1	WT	2%Avicel_54h	Mycelia	1	Carbon/Nitrogen Source		Wang B, Li J, Gao J, Cai P, Han X, Tian C. 2017. Identification and characterization of the glucose dual-affinity transport system in Neurospora crassa: Pleiotropic roles in nutrient transport, signaling, and carbon catabolite repression. Biotechnol Biofuels 10:1–22.
SRR3207378	2%Avicel_54h_2	WT	2%Avicel_54h	Mycelia	2	Carbon/Nitrogen Source		Wang B, Li J, Gao J, Cai P, Han X, Tian C. 2017. Identification and characterization of the glucose dual-affinity transport system in Neurospora crassa: Pleiotropic roles in nutrient transport, signaling, and carbon catabolite repression. Biotechnol Biofuels 10:1–22.
SRR3207379	2%Avicel_72h_1	WT	2%Avicel_72h	Mycelia	1	Carbon/Nitrogen Source		Wang B, Li J, Gao J, Cai P, Han X, Tian C. 2017. Identification and characterization of the glucose dual-affinity transport system in Neurospora crassa: Pleiotropic roles in nutrient transport, signaling, and carbon catabolite repression. Biotechnol Biofuels 10:1–22.
SRR3207380	2%Avicel_72h_2	WT	2%Avicel_72h	Mycelia	2	Carbon/Nitrogen Source		Wang B, Li J, Gao J, Cai P, Han X, Tian C. 2017. Identification and characterization of the glucose dual-affinity transport system in Neurospora crassa: Pleiotropic roles in nutrient transport, signaling, and carbon catabolite repression. Biotechnol Biofuels 10:1–22.
SRR12553384	0.5%Glucose _1	WT	0.5%Glucose	Mycelia	1	Carbon/Nitrogen Source		Li J, Liu Q, Li J, Lin L, Li X, Zhang Y, Tian C. 2021. RCO-3 and COL-26 form an external-to-internal module that regulates the dual-affinity glucose transport system in Neurospora crassa. Biotechnology for Biofuels 2021 14:1 14:1–17.
SRR12553385	0.5%Glucose _2	WT	0.5%Glucose	Mycelia	2	Carbon/Nitrogen Source		Li J, Liu Q, Li J, Lin L, Li X, Zhang Y, Tian C. 2021. RCO-3 and COL-26 form an external-to-internal module that regulates the dual-affinity glucose transport system in Neurospora crassa. Biotechnology for Biofuels 2021 14:1 14:1–17.
SRR12553386	2%Glucose _1	WT	2%Glucose	Mycelia	1	Carbon/Nitrogen Source		Li J, Liu Q, Li J, Lin L, Li X, Zhang Y, Tian C. 2021. RCO-3 and COL-26 form an external-to-internal module that regulates the dual-affinity glucose transport system in Neurospora crassa. Biotechnology for Biofuels 2021 14:1 14:1–17.
SRR12553387	2%Glucose _2	WT	2%Glucose	Mycelia	2	Carbon/Nitrogen Source		Li J, Liu Q, Li J, Lin L, Li X, Zhang Y, Tian C. 2021. RCO-3 and COL-26 form an external-to-internal module that regulates the dual-affinity glucose transport system in Neurospora crassa. Biotechnology for Biofuels 2021 14:1 14:1–17.
SRR999602	2%Larabinose_1	WT	2%Larabinose	Mycelia	1	Carbon/Nitrogen Source		Li J, Lin L, Li H, Tian C, Ma Y. 2014. Transcriptional comparison of the filamentous fungus Neurospora crassa growing on three major monosaccharides D-glucose, D-xylose and L-arabinose. Biotechnol Biofuels 7.
SRR999604	2%Larabinose_2	WT	2%Larabinose	Mycelia	2	Carbon/Nitrogen Source		Li J, Lin L, Li H, Tian C, Ma Y. 2014. Transcriptional comparison of the filamentous fungus Neurospora crassa growing on three major monosaccharides D-glucose, D-xylose and L-arabinose. Biotechnol Biofuels 7.
SRR999605	2%Glucose_1	WT	2%Glucose	Mycelia	1	Carbon/Nitrogen Source		Li J, Lin L, Li H, Tian C, Ma Y. 2014. Transcriptional comparison of the filamentous fungus Neurospora crassa growing on three major monosaccharides D-glucose, D-xylose and L-arabinose. Biotechnol Biofuels 7.
SRR999606	2%Glucose_2	WT	2%Glucose	Mycelia	2	Carbon/Nitrogen Source		Li J, Lin L, Li H, Tian C, Ma Y. 2014. Transcriptional comparison of the filamentous fungus Neurospora crassa growing on three major monosaccharides D-glucose, D-xylose and L-arabinose. Biotechnol Biofuels 7.
SRR999607	2%Dxylose_1	WT	2%Dxylose	Mycelia	1	Carbon/Nitrogen Source		Li J, Lin L, Li H, Tian C, Ma Y. 2014. Transcriptional comparison of the filamentous fungus Neurospora crassa growing on three major monosaccharides D-glucose, D-xylose and L-arabinose. Biotechnol Biofuels 7.
SRR11768114	112mM_Alanine_1	WT	112mM_Alanine	Mycelia	1	Carbon/Nitrogen Source		Huberman LB, Wu VW, Kowbel DJ, Lee J, Daum C, Grigoriev I V., O’Malley RC, Louise Glass N. 2021. DNA affinity purification sequencing and transcriptional profiling reveal new aspects of nitrogen regulation in a filamentous fungus. Proc Natl Acad Sci U S A 118:e2009501118.
SRR11768115	112mM_Alanine_2	WT	112mM_Alanine	Mycelia	2	Carbon/Nitrogen Source		Huberman LB, Wu VW, Kowbel DJ, Lee J, Daum C, Grigoriev I V., O’Malley RC, Louise Glass N. 2021. DNA affinity purification sequencing and transcriptional profiling reveal new aspects of nitrogen regulation in a filamentous fungus. Proc Natl Acad Sci U S A 118:e2009501118.
SRR11768116	112mM_Alanine_3	WT	112mM_Alanine	Mycelia	3	Carbon/Nitrogen Source		Huberman LB, Wu VW, Kowbel DJ, Lee J, Daum C, Grigoriev I V., O’Malley RC, Louise Glass N. 2021. DNA affinity purification sequencing and transcriptional profiling reveal new aspects of nitrogen regulation in a filamentous fungus. Proc Natl Acad Sci U S A 118:e2009501118.
SRR11768117	344mM_Arginine_1	WT	344mM_Arginine	Mycelia	1	Carbon/Nitrogen Source		Huberman LB, Wu VW, Kowbel DJ, Lee J, Daum C, Grigoriev I V., O’Malley RC, Louise Glass N. 2021. DNA affinity purification sequencing and transcriptional profiling reveal new aspects of nitrogen regulation in a filamentous fungus. Proc Natl Acad Sci U S A 118:e2009501118.
SRR11768118	344mM_Arginine_2	WT	344mM_Arginine	Mycelia	2	Carbon/Nitrogen Source		Huberman LB, Wu VW, Kowbel DJ, Lee J, Daum C, Grigoriev I V., O’Malley RC, Louise Glass N. 2021. DNA affinity purification sequencing and transcriptional profiling reveal new aspects of nitrogen regulation in a filamentous fungus. Proc Natl Acad Sci U S A 118:e2009501118.
SRR11768119	344mM_Arginine_3	WT	344mM_Arginine	Mycelia	3	Carbon/Nitrogen Source		Huberman LB, Wu VW, Kowbel DJ, Lee J, Daum C, Grigoriev I V., O’Malley RC, Louise Glass N. 2021. DNA affinity purification sequencing and transcriptional profiling reveal new aspects of nitrogen regulation in a filamentous fungus. Proc Natl Acad Sci U S A 118:e2009501118.
SRR11768120	50mM_Glutamate_1	WT	50mM_Glutamate	Mycelia	1	Carbon/Nitrogen Source		Huberman LB, Wu VW, Kowbel DJ, Lee J, Daum C, Grigoriev I V., O’Malley RC, Louise Glass N. 2021. DNA affinity purification sequencing and transcriptional profiling reveal new aspects of nitrogen regulation in a filamentous fungus. Proc Natl Acad Sci U S A 118:e2009501118.
SRR11768121	50mM_Glutamate_2	WT	50mM_Glutamate	Mycelia	2	Carbon/Nitrogen Source		Huberman LB, Wu VW, Kowbel DJ, Lee J, Daum C, Grigoriev I V., O’Malley RC, Louise Glass N. 2021. DNA affinity purification sequencing and transcriptional profiling reveal new aspects of nitrogen regulation in a filamentous fungus. Proc Natl Acad Sci U S A 118:e2009501118.
SRR11768122	50mM_Glutamate_3	WT	50mM_Glutamate	Mycelia	3	Carbon/Nitrogen Source		Huberman LB, Wu VW, Kowbel DJ, Lee J, Daum C, Grigoriev I V., O’Malley RC, Louise Glass N. 2021. DNA affinity purification sequencing and transcriptional profiling reveal new aspects of nitrogen regulation in a filamentous fungus. Proc Natl Acad Sci U S A 118:e2009501118.
SRR11768123	50mM_Glutamine_1	WT	50mM_Glutamine	Mycelia	1	Carbon/Nitrogen Source		Huberman LB, Wu VW, Kowbel DJ, Lee J, Daum C, Grigoriev I V., O’Malley RC, Louise Glass N. 2021. DNA affinity purification sequencing and transcriptional profiling reveal new aspects of nitrogen regulation in a filamentous fungus. Proc Natl Acad Sci U S A 118:e2009501118.
SRR11768124	50mM_Glutamine_2	WT	50mM_Glutamine	Mycelia	2	Carbon/Nitrogen Source		Huberman LB, Wu VW, Kowbel DJ, Lee J, Daum C, Grigoriev I V., O’Malley RC, Louise Glass N. 2021. DNA affinity purification sequencing and transcriptional profiling reveal new aspects of nitrogen regulation in a filamentous fungus. Proc Natl Acad Sci U S A 118:e2009501118.
SRR11768125	50mM_Glutamine_3	WT	50mM_Glutamine	Mycelia	3	Carbon/Nitrogen Source		Huberman LB, Wu VW, Kowbel DJ, Lee J, Daum C, Grigoriev I V., O’Malley RC, Louise Glass N. 2021. DNA affinity purification sequencing and transcriptional profiling reveal new aspects of nitrogen regulation in a filamentous fungus. Proc Natl Acad Sci U S A 118:e2009501118.
SRR11768126	200mM_Glycine_1	WT	200mM_Glycine	Mycelia	1	Carbon/Nitrogen Source		Huberman LB, Wu VW, Kowbel DJ, Lee J, Daum C, Grigoriev I V., O’Malley RC, Louise Glass N. 2021. DNA affinity purification sequencing and transcriptional profiling reveal new aspects of nitrogen regulation in a filamentous fungus. Proc Natl Acad Sci U S A 118:e2009501118.
SRR11768127	200mM_Glycine_2	WT	200mM_Glycine	Mycelia	2	Carbon/Nitrogen Source		Huberman LB, Wu VW, Kowbel DJ, Lee J, Daum C, Grigoriev I V., O’Malley RC, Louise Glass N. 2021. DNA affinity purification sequencing and transcriptional profiling reveal new aspects of nitrogen regulation in a filamentous fungus. Proc Natl Acad Sci U S A 118:e2009501118.
SRR11768128	200mM_Glycine_3	WT	200mM_Glycine	Mycelia	3	Carbon/Nitrogen Source		Huberman LB, Wu VW, Kowbel DJ, Lee J, Daum C, Grigoriev I V., O’Malley RC, Louise Glass N. 2021. DNA affinity purification sequencing and transcriptional profiling reveal new aspects of nitrogen regulation in a filamentous fungus. Proc Natl Acad Sci U S A 118:e2009501118.
SRR11768129	50mM_Isoleucine_1	WT	50mM_Isoleucine	Mycelia	1	Carbon/Nitrogen Source		Huberman LB, Wu VW, Kowbel DJ, Lee J, Daum C, Grigoriev I V., O’Malley RC, Louise Glass N. 2021. DNA affinity purification sequencing and transcriptional profiling reveal new aspects of nitrogen regulation in a filamentous fungus. Proc Natl Acad Sci U S A 118:e2009501118.
SRR11768130	50mM_Isoleucine_2	WT	50mM_Isoleucine	Mycelia	2	Carbon/Nitrogen Source		Huberman LB, Wu VW, Kowbel DJ, Lee J, Daum C, Grigoriev I V., O’Malley RC, Louise Glass N. 2021. DNA affinity purification sequencing and transcriptional profiling reveal new aspects of nitrogen regulation in a filamentous fungus. Proc Natl Acad Sci U S A 118:e2009501118.
SRR11768131	50mM_Isoleucine_3	WT	50mM_Isoleucine	Mycelia	3	Carbon/Nitrogen Source		Huberman LB, Wu VW, Kowbel DJ, Lee J, Daum C, Grigoriev I V., O’Malley RC, Louise Glass N. 2021. DNA affinity purification sequencing and transcriptional profiling reveal new aspects of nitrogen regulation in a filamentous fungus. Proc Natl Acad Sci U S A 118:e2009501118.
SRR11768132	50mM_Proline_1	WT	50mM_Proline	Mycelia	1	Carbon/Nitrogen Source		Huberman LB, Wu VW, Kowbel DJ, Lee J, Daum C, Grigoriev I V., O’Malley RC, Louise Glass N. 2021. DNA affinity purification sequencing and transcriptional profiling reveal new aspects of nitrogen regulation in a filamentous fungus. Proc Natl Acad Sci U S A 118:e2009501118.
SRR11768133	50mM_Proline_2	WT	50mM_Proline	Mycelia	2	Carbon/Nitrogen Source		Huberman LB, Wu VW, Kowbel DJ, Lee J, Daum C, Grigoriev I V., O’Malley RC, Louise Glass N. 2021. DNA affinity purification sequencing and transcriptional profiling reveal new aspects of nitrogen regulation in a filamentous fungus. Proc Natl Acad Sci U S A 118:e2009501118.
SRR11768134	50mM_Proline_3	WT	50mM_Proline	Mycelia	3	Carbon/Nitrogen Source		Huberman LB, Wu VW, Kowbel DJ, Lee J, Daum C, Grigoriev I V., O’Malley RC, Louise Glass N. 2021. DNA affinity purification sequencing and transcriptional profiling reveal new aspects of nitrogen regulation in a filamentous fungus. Proc Natl Acad Sci U S A 118:e2009501118.
SRR11768135	50mM_Tryptophan_1	WT	50mM_Tryptophan	Mycelia	1	Carbon/Nitrogen Source		Huberman LB, Wu VW, Kowbel DJ, Lee J, Daum C, Grigoriev I V., O’Malley RC, Louise Glass N. 2021. DNA affinity purification sequencing and transcriptional profiling reveal new aspects of nitrogen regulation in a filamentous fungus. Proc Natl Acad Sci U S A 118:e2009501118.
SRR11768136	50mM_Tryptophan_2	WT	50mM_Tryptophan	Mycelia	2	Carbon/Nitrogen Source		Huberman LB, Wu VW, Kowbel DJ, Lee J, Daum C, Grigoriev I V., O’Malley RC, Louise Glass N. 2021. DNA affinity purification sequencing and transcriptional profiling reveal new aspects of nitrogen regulation in a filamentous fungus. Proc Natl Acad Sci U S A 118:e2009501118.
SRR11768137	50mM_Tryptophan_3	WT	50mM_Tryptophan	Mycelia	3	Carbon/Nitrogen Source		Huberman LB, Wu VW, Kowbel DJ, Lee J, Daum C, Grigoriev I V., O’Malley RC, Louise Glass N. 2021. DNA affinity purification sequencing and transcriptional profiling reveal new aspects of nitrogen regulation in a filamentous fungus. Proc Natl Acad Sci U S A 118:e2009501118.
SRR11768138	50mM_NaNO3_1	WT	50mM_NaNO3	Mycelia	1	Carbon/Nitrogen Source		Huberman LB, Wu VW, Kowbel DJ, Lee J, Daum C, Grigoriev I V., O’Malley RC, Louise Glass N. 2021. DNA affinity purification sequencing and transcriptional profiling reveal new aspects of nitrogen regulation in a filamentous fungus. Proc Natl Acad Sci U S A 118:e2009501118.
SRR11768139	50mM_NaNO3_2	WT	50mM_NaNO3	Mycelia	2	Carbon/Nitrogen Source		Huberman LB, Wu VW, Kowbel DJ, Lee J, Daum C, Grigoriev I V., O’Malley RC, Louise Glass N. 2021. DNA affinity purification sequencing and transcriptional profiling reveal new aspects of nitrogen regulation in a filamentous fungus. Proc Natl Acad Sci U S A 118:e2009501118.
SRR11768140	50mM_NaNO3_3	WT	50mM_NaNO3	Mycelia	3	Carbon/Nitrogen Source		Huberman LB, Wu VW, Kowbel DJ, Lee J, Daum C, Grigoriev I V., O’Malley RC, Louise Glass N. 2021. DNA affinity purification sequencing and transcriptional profiling reveal new aspects of nitrogen regulation in a filamentous fungus. Proc Natl Acad Sci U S A 118:e2009501118.
SRR11768141	50mM_NH4Cl_1	WT	50mM_NH4Cl	Mycelia	1	Carbon/Nitrogen Source		Huberman LB, Wu VW, Kowbel DJ, Lee J, Daum C, Grigoriev I V., O’Malley RC, Louise Glass N. 2021. DNA affinity purification sequencing and transcriptional profiling reveal new aspects of nitrogen regulation in a filamentous fungus. Proc Natl Acad Sci U S A 118:e2009501118.
SRR11768142	50mM_NH4Cl_2	WT	50mM_NH4Cl	Mycelia	2	Carbon/Nitrogen Source		Huberman LB, Wu VW, Kowbel DJ, Lee J, Daum C, Grigoriev I V., O’Malley RC, Louise Glass N. 2021. DNA affinity purification sequencing and transcriptional profiling reveal new aspects of nitrogen regulation in a filamentous fungus. Proc Natl Acad Sci U S A 118:e2009501118.
SRR11768143	50mM_NH4Cl_3	WT	50mM_NH4Cl	Mycelia	3	Carbon/Nitrogen Source		Huberman LB, Wu VW, Kowbel DJ, Lee J, Daum C, Grigoriev I V., O’Malley RC, Louise Glass N. 2021. DNA affinity purification sequencing and transcriptional profiling reveal new aspects of nitrogen regulation in a filamentous fungus. Proc Natl Acad Sci U S A 118:e2009501118.
SRR11768150	25mM_NH4NO3_2mM_Mannose_1	WT	25mM_NH4NO3_2mM_Mannose	Mycelia	1	Carbon/Nitrogen Source		Huberman LB, Wu VW, Kowbel DJ, Lee J, Daum C, Grigoriev I V., O’Malley RC, Louise Glass N. 2021. DNA affinity purification sequencing and transcriptional profiling reveal new aspects of nitrogen regulation in a filamentous fungus. Proc Natl Acad Sci U S A 118:e2009501118.
SRR11768151	25mM_NH4NO3_2mM_Mannose_2	WT	25mM_NH4NO3_2mM_Mannose	Mycelia	2	Carbon/Nitrogen Source		Huberman LB, Wu VW, Kowbel DJ, Lee J, Daum C, Grigoriev I V., O’Malley RC, Louise Glass N. 2021. DNA affinity purification sequencing and transcriptional profiling reveal new aspects of nitrogen regulation in a filamentous fungus. Proc Natl Acad Sci U S A 118:e2009501118.
SRR11768152	25mM_NH4NO3_2mM_Mannose_3	WT	25mM_NH4NO3_2mM_Mannose	Mycelia	3	Carbon/Nitrogen Source		Huberman LB, Wu VW, Kowbel DJ, Lee J, Daum C, Grigoriev I V., O’Malley RC, Louise Glass N. 2021. DNA affinity purification sequencing and transcriptional profiling reveal new aspects of nitrogen regulation in a filamentous fungus. Proc Natl Acad Sci U S A 118:e2009501118.
SRR2007027	Xylan_1	WT	Xylan	Mycelia	1	Carbon/Nitrogen Source		Craig JP, Coradetti ST, Starr TL, Louise Glass N. 2015. Direct target network of the Neurospora crassa plant cell wall deconstruction regulators CLR-1, CLR-2, and XLR-1. mBio 6.
SRR2007028	Xylan_2	WT	Xylan	Mycelia	2	Carbon/Nitrogen Source		Craig JP, Coradetti ST, Starr TL, Louise Glass N. 2015. Direct target network of the Neurospora crassa plant cell wall deconstruction regulators CLR-1, CLR-2, and XLR-1. mBio 6.
SRR2007029	Xylan_3	WT	Xylan	Mycelia	3	Carbon/Nitrogen Source		Craig JP, Coradetti ST, Starr TL, Louise Glass N. 2015. Direct target network of the Neurospora crassa plant cell wall deconstruction regulators CLR-1, CLR-2, and XLR-1. mBio 6.
SRR1562549	2%BarleyStraw_1	WT	2%BarleyStraw	Mycelia	1	Carbon/Nitrogen Source		Wang B, Cai P, Sun W, Li J, Tian C, Ma Y. 2015. A transcriptomic analysis of Neurospora crassa using five major Crop residues and the novel role of the sporulation regulator rca-1 in lignocellulase production. Biotechnol Biofuels 8:1–15.
SRR1562550	2%CornStraw_1	WT	2%CornStraw	Mycelia	1	Carbon/Nitrogen Source		Wang B, Cai P, Sun W, Li J, Tian C, Ma Y. 2015. A transcriptomic analysis of Neurospora crassa using five major Crop residues and the novel role of the sporulation regulator rca-1 in lignocellulase production. Biotechnol Biofuels 8:1–15.
SRR1562551	2%RiceStRAW_1	WT	2%RiceStRAW	Mycelia	1	Carbon/Nitrogen Source		Wang B, Cai P, Sun W, Li J, Tian C, Ma Y. 2015. A transcriptomic analysis of Neurospora crassa using five major Crop residues and the novel role of the sporulation regulator rca-1 in lignocellulase production. Biotechnol Biofuels 8:1–15.
SRR1562552	2%SoybeanStraw_1	WT	2%SoybeanStraw	Mycelia	1	Carbon/Nitrogen Source		Wang B, Cai P, Sun W, Li J, Tian C, Ma Y. 2015. A transcriptomic analysis of Neurospora crassa using five major Crop residues and the novel role of the sporulation regulator rca-1 in lignocellulase production. Biotechnol Biofuels 8:1–15.
SRR1562553	2%WheatStraw_1	WT	2%WheatStraw	Mycelia	1	Carbon/Nitrogen Source		Wang B, Cai P, Sun W, Li J, Tian C, Ma Y. 2015. A transcriptomic analysis of Neurospora crassa using five major Crop residues and the novel role of the sporulation regulator rca-1 in lignocellulase production. Biotechnol Biofuels 8:1–15.
SRR1562554	2%Sucrose_1	WT	2%Sucrose	Mycelia	1	Carbon/Nitrogen Source		Wang B, Cai P, Sun W, Li J, Tian C, Ma Y. 2015. A transcriptomic analysis of Neurospora crassa using five major Crop residues and the novel role of the sporulation regulator rca-1 in lignocellulase production. Biotechnol Biofuels 8:1–15.
SRR585662	Perithecia_2hrPF_MTP_1	WT	MTP	Perithecia_2hrPF	1	Sexual Development	Sexual Development Dataset2	Lehr NA, Wang Z, Li N, Hewitt DA, López-Giráldez F, Trail F, Townsend JP. 2014. Gene expression differences among three Neurospora species reveal genes required for sexual reproduction in Neurospora crassa. PLoS One 9.	Wang Z, López-Giráldez F, Wang J, Trail F, Townsend JP. 2019. Integrative Activity of Mating Loci, Environmentally Responsive Genes, and Secondary Metabolism Pathways during Sexual Development of Chaetomium globosum. mBio 10.	Wang Z, Lopez-Giraldez F, Lehr N, Farré M, Common R, Trail F, Townsend JP. 2014. Global gene expression and focused knockout analysis reveals genes associated with fungal fruiting body development in Neurospora crassa. Eukaryot Cell 13:154–169.
SRR585663	Perithecia_1DPF_MTP_1	WT	MTP	Perithecia_1DPF	1	Sexual Development	Sexual Development Dataset2	Lehr NA, Wang Z, Li N, Hewitt DA, López-Giráldez F, Trail F, Townsend JP. 2014. Gene expression differences among three Neurospora species reveal genes required for sexual reproduction in Neurospora crassa. PLoS One 9.	Wang Z, López-Giráldez F, Wang J, Trail F, Townsend JP. 2019. Integrative Activity of Mating Loci, Environmentally Responsive Genes, and Secondary Metabolism Pathways during Sexual Development of Chaetomium globosum. mBio 10.	Wang Z, Lopez-Giraldez F, Lehr N, Farré M, Common R, Trail F, Townsend JP. 2014. Global gene expression and focused knockout analysis reveals genes associated with fungal fruiting body development in Neurospora crassa. Eukaryot Cell 13:154–169.
SRR585664	Perithecia_2DPF_MTP_1	WT	MTP	Perithecia_2DPF	1	Sexual Development	Sexual Development Dataset2	Lehr NA, Wang Z, Li N, Hewitt DA, López-Giráldez F, Trail F, Townsend JP. 2014. Gene expression differences among three Neurospora species reveal genes required for sexual reproduction in Neurospora crassa. PLoS One 9.	Wang Z, López-Giráldez F, Wang J, Trail F, Townsend JP. 2019. Integrative Activity of Mating Loci, Environmentally Responsive Genes, and Secondary Metabolism Pathways during Sexual Development of Chaetomium globosum. mBio 10.	Wang Z, Lopez-Giraldez F, Lehr N, Farré M, Common R, Trail F, Townsend JP. 2014. Global gene expression and focused knockout analysis reveals genes associated with fungal fruiting body development in Neurospora crassa. Eukaryot Cell 13:154–169.
SRR585665	Perithecia_3DPF_MTP_1	WT	MTP	Perithecia_3DPF	1	Sexual Development	Sexual Development Dataset2	Lehr NA, Wang Z, Li N, Hewitt DA, López-Giráldez F, Trail F, Townsend JP. 2014. Gene expression differences among three Neurospora species reveal genes required for sexual reproduction in Neurospora crassa. PLoS One 9.	Wang Z, López-Giráldez F, Wang J, Trail F, Townsend JP. 2019. Integrative Activity of Mating Loci, Environmentally Responsive Genes, and Secondary Metabolism Pathways during Sexual Development of Chaetomium globosum. mBio 10.	Wang Z, Lopez-Giraldez F, Lehr N, Farré M, Common R, Trail F, Townsend JP. 2014. Global gene expression and focused knockout analysis reveals genes associated with fungal fruiting body development in Neurospora crassa. Eukaryot Cell 13:154–169.
SRR585666	Perithecia_4DPF_MTP_1	WT	MTP	Perithecia_4DPF	1	Sexual Development	Sexual Development Dataset2	Lehr NA, Wang Z, Li N, Hewitt DA, López-Giráldez F, Trail F, Townsend JP. 2014. Gene expression differences among three Neurospora species reveal genes required for sexual reproduction in Neurospora crassa. PLoS One 9.	Wang Z, López-Giráldez F, Wang J, Trail F, Townsend JP. 2019. Integrative Activity of Mating Loci, Environmentally Responsive Genes, and Secondary Metabolism Pathways during Sexual Development of Chaetomium globosum. mBio 10.	Wang Z, Lopez-Giraldez F, Lehr N, Farré M, Common R, Trail F, Townsend JP. 2014. Global gene expression and focused knockout analysis reveals genes associated with fungal fruiting body development in Neurospora crassa. Eukaryot Cell 13:154–169.
SRR585667	Perithecia_5DPF_MTP_1	WT	MTP	Perithecia_5DPF	1	Sexual Development	Sexual Development Dataset2	Lehr NA, Wang Z, Li N, Hewitt DA, López-Giráldez F, Trail F, Townsend JP. 2014. Gene expression differences among three Neurospora species reveal genes required for sexual reproduction in Neurospora crassa. PLoS One 9.	Wang Z, López-Giráldez F, Wang J, Trail F, Townsend JP. 2019. Integrative Activity of Mating Loci, Environmentally Responsive Genes, and Secondary Metabolism Pathways during Sexual Development of Chaetomium globosum. mBio 10.	Wang Z, Lopez-Giraldez F, Lehr N, Farré M, Common R, Trail F, Townsend JP. 2014. Global gene expression and focused knockout analysis reveals genes associated with fungal fruiting body development in Neurospora crassa. Eukaryot Cell 13:154–169.
SRR585668	Perithecia_6DPF_MTP_1	WT	MTP	Perithecia_6DPF	1	Sexual Development	Sexual Development Dataset2	Lehr NA, Wang Z, Li N, Hewitt DA, López-Giráldez F, Trail F, Townsend JP. 2014. Gene expression differences among three Neurospora species reveal genes required for sexual reproduction in Neurospora crassa. PLoS One 9.	Wang Z, López-Giráldez F, Wang J, Trail F, Townsend JP. 2019. Integrative Activity of Mating Loci, Environmentally Responsive Genes, and Secondary Metabolism Pathways during Sexual Development of Chaetomium globosum. mBio 10.	Wang Z, Lopez-Giraldez F, Lehr N, Farré M, Common R, Trail F, Townsend JP. 2014. Global gene expression and focused knockout analysis reveals genes associated with fungal fruiting body development in Neurospora crassa. Eukaryot Cell 13:154–169.
SRR585669	Protoperithecia_N6_1	WT	N6	Protoperithecia	1	Sexual Development	Sexual Development Dataset2	Lehr NA, Wang Z, Li N, Hewitt DA, López-Giráldez F, Trail F, Townsend JP. 2014. Gene expression differences among three Neurospora species reveal genes required for sexual reproduction in Neurospora crassa. PLoS One 9.	Wang Z, López-Giráldez F, Wang J, Trail F, Townsend JP. 2019. Integrative Activity of Mating Loci, Environmentally Responsive Genes, and Secondary Metabolism Pathways during Sexual Development of Chaetomium globosum. mBio 10.	Wang Z, Lopez-Giraldez F, Lehr N, Farré M, Common R, Trail F, Townsend JP. 2014. Global gene expression and focused knockout analysis reveals genes associated with fungal fruiting body development in Neurospora crassa. Eukaryot Cell 13:154–169.
SRR585670	Perithecia_2hrPF_N6_1	WT	N6	Perithecia_2hrPF	1	Sexual Development	Sexual Development Dataset2	Lehr NA, Wang Z, Li N, Hewitt DA, López-Giráldez F, Trail F, Townsend JP. 2014. Gene expression differences among three Neurospora species reveal genes required for sexual reproduction in Neurospora crassa. PLoS One 9.	Wang Z, López-Giráldez F, Wang J, Trail F, Townsend JP. 2019. Integrative Activity of Mating Loci, Environmentally Responsive Genes, and Secondary Metabolism Pathways during Sexual Development of Chaetomium globosum. mBio 10.	Wang Z, Lopez-Giraldez F, Lehr N, Farré M, Common R, Trail F, Townsend JP. 2014. Global gene expression and focused knockout analysis reveals genes associated with fungal fruiting body development in Neurospora crassa. Eukaryot Cell 13:154–169.
SRR585671	Perithecia_1DPF_N6_1	WT	N6	Perithecia_1DPF	1	Sexual Development	Sexual Development Dataset2	Lehr NA, Wang Z, Li N, Hewitt DA, López-Giráldez F, Trail F, Townsend JP. 2014. Gene expression differences among three Neurospora species reveal genes required for sexual reproduction in Neurospora crassa. PLoS One 9.	Wang Z, López-Giráldez F, Wang J, Trail F, Townsend JP. 2019. Integrative Activity of Mating Loci, Environmentally Responsive Genes, and Secondary Metabolism Pathways during Sexual Development of Chaetomium globosum. mBio 10.	Wang Z, Lopez-Giraldez F, Lehr N, Farré M, Common R, Trail F, Townsend JP. 2014. Global gene expression and focused knockout analysis reveals genes associated with fungal fruiting body development in Neurospora crassa. Eukaryot Cell 13:154–169.
SRR585672	Perithecia_2DPF_N6_1	WT	N6	Perithecia_2DPF	1	Sexual Development	Sexual Development Dataset2	Lehr NA, Wang Z, Li N, Hewitt DA, López-Giráldez F, Trail F, Townsend JP. 2014. Gene expression differences among three Neurospora species reveal genes required for sexual reproduction in Neurospora crassa. PLoS One 9.	Wang Z, López-Giráldez F, Wang J, Trail F, Townsend JP. 2019. Integrative Activity of Mating Loci, Environmentally Responsive Genes, and Secondary Metabolism Pathways during Sexual Development of Chaetomium globosum. mBio 10.	Wang Z, Lopez-Giraldez F, Lehr N, Farré M, Common R, Trail F, Townsend JP. 2014. Global gene expression and focused knockout analysis reveals genes associated with fungal fruiting body development in Neurospora crassa. Eukaryot Cell 13:154–169.
SRR585673	Perithecia_3DPF_N6_1	WT	N6	Perithecia_3DPF	1	Sexual Development	Sexual Development Dataset2	Lehr NA, Wang Z, Li N, Hewitt DA, López-Giráldez F, Trail F, Townsend JP. 2014. Gene expression differences among three Neurospora species reveal genes required for sexual reproduction in Neurospora crassa. PLoS One 9.	Wang Z, López-Giráldez F, Wang J, Trail F, Townsend JP. 2019. Integrative Activity of Mating Loci, Environmentally Responsive Genes, and Secondary Metabolism Pathways during Sexual Development of Chaetomium globosum. mBio 10.	Wang Z, Lopez-Giraldez F, Lehr N, Farré M, Common R, Trail F, Townsend JP. 2014. Global gene expression and focused knockout analysis reveals genes associated with fungal fruiting body development in Neurospora crassa. Eukaryot Cell 13:154–169.
SRR585674	Perithecia_4DPF_N6_1	WT	N6	Perithecia_4DPF	1	Sexual Development	Sexual Development Dataset2	Lehr NA, Wang Z, Li N, Hewitt DA, López-Giráldez F, Trail F, Townsend JP. 2014. Gene expression differences among three Neurospora species reveal genes required for sexual reproduction in Neurospora crassa. PLoS One 9.	Wang Z, López-Giráldez F, Wang J, Trail F, Townsend JP. 2019. Integrative Activity of Mating Loci, Environmentally Responsive Genes, and Secondary Metabolism Pathways during Sexual Development of Chaetomium globosum. mBio 10.	Wang Z, Lopez-Giraldez F, Lehr N, Farré M, Common R, Trail F, Townsend JP. 2014. Global gene expression and focused knockout analysis reveals genes associated with fungal fruiting body development in Neurospora crassa. Eukaryot Cell 13:154–169.
SRR585675	Perithecia_5DPF_N6_1	WT	N6	Perithecia_5DPF	1	Sexual Development	Sexual Development Dataset2	Lehr NA, Wang Z, Li N, Hewitt DA, López-Giráldez F, Trail F, Townsend JP. 2014. Gene expression differences among three Neurospora species reveal genes required for sexual reproduction in Neurospora crassa. PLoS One 9.	Wang Z, López-Giráldez F, Wang J, Trail F, Townsend JP. 2019. Integrative Activity of Mating Loci, Environmentally Responsive Genes, and Secondary Metabolism Pathways during Sexual Development of Chaetomium globosum. mBio 10.	Wang Z, Lopez-Giraldez F, Lehr N, Farré M, Common R, Trail F, Townsend JP. 2014. Global gene expression and focused knockout analysis reveals genes associated with fungal fruiting body development in Neurospora crassa. Eukaryot Cell 13:154–169.
SRR585676	Perithecia_6DPF_N6_1	WT	N6	Perithecia_6DPF	1	Sexual Development	Sexual Development Dataset2	Lehr NA, Wang Z, Li N, Hewitt DA, López-Giráldez F, Trail F, Townsend JP. 2014. Gene expression differences among three Neurospora species reveal genes required for sexual reproduction in Neurospora crassa. PLoS One 9.	Wang Z, López-Giráldez F, Wang J, Trail F, Townsend JP. 2019. Integrative Activity of Mating Loci, Environmentally Responsive Genes, and Secondary Metabolism Pathways during Sexual Development of Chaetomium globosum. mBio 10.	Wang Z, Lopez-Giraldez F, Lehr N, Farré M, Common R, Trail F, Townsend JP. 2014. Global gene expression and focused knockout analysis reveals genes associated with fungal fruiting body development in Neurospora crassa. Eukaryot Cell 13:154–169.
SRR5177521	Perithecia_6DPF_1	WT		Perithecia_6DPF	1	Sexual Development	Sexual Development Dataset1	Liu H, Li Y, Chen D, Qi Z, Wang Q, Wang J, Jiang C, Xu JR. 2017. A-to-I RNA editing is developmentally regulated and generally adaptive for sexual reproduction in Neurospora crassa. Proc Natl Acad Sci U S A 114:E7756–E7765.
SRR5177522	Perithecia_6DPF_2	WT		Perithecia_6DPF	2	Sexual Development	Sexual Development Dataset1	Liu H, Li Y, Chen D, Qi Z, Wang Q, Wang J, Jiang C, Xu JR. 2017. A-to-I RNA editing is developmentally regulated and generally adaptive for sexual reproduction in Neurospora crassa. Proc Natl Acad Sci U S A 114:E7756–E7765.
SRR5177523	Perithecia_5DPF_1	WT		Perithecia_5DPF	1	Sexual Development	Sexual Development Dataset1	Liu H, Li Y, Chen D, Qi Z, Wang Q, Wang J, Jiang C, Xu JR. 2017. A-to-I RNA editing is developmentally regulated and generally adaptive for sexual reproduction in Neurospora crassa. Proc Natl Acad Sci U S A 114:E7756–E7765.
SRR5177524	Perithecia_5DPF_2	WT		Perithecia_5DPF	2	Sexual Development	Sexual Development Dataset1	Liu H, Li Y, Chen D, Qi Z, Wang Q, Wang J, Jiang C, Xu JR. 2017. A-to-I RNA editing is developmentally regulated and generally adaptive for sexual reproduction in Neurospora crassa. Proc Natl Acad Sci U S A 114:E7756–E7765.
SRR5177525	Perithecia_4DPF_1	WT		Perithecia_4DPF	1	Sexual Development	Sexual Development Dataset1	Liu H, Li Y, Chen D, Qi Z, Wang Q, Wang J, Jiang C, Xu JR. 2017. A-to-I RNA editing is developmentally regulated and generally adaptive for sexual reproduction in Neurospora crassa. Proc Natl Acad Sci U S A 114:E7756–E7765.
SRR5177526	Perithecia_4DPF_2	WT		Perithecia_4DPF	2	Sexual Development	Sexual Development Dataset1	Liu H, Li Y, Chen D, Qi Z, Wang Q, Wang J, Jiang C, Xu JR. 2017. A-to-I RNA editing is developmentally regulated and generally adaptive for sexual reproduction in Neurospora crassa. Proc Natl Acad Sci U S A 114:E7756–E7765.
SRR5177527	Perithecia_3DPF_1	WT		Perithecia_3DPF	1	Sexual Development	Sexual Development Dataset1	Liu H, Li Y, Chen D, Qi Z, Wang Q, Wang J, Jiang C, Xu JR. 2017. A-to-I RNA editing is developmentally regulated and generally adaptive for sexual reproduction in Neurospora crassa. Proc Natl Acad Sci U S A 114:E7756–E7765.
SRR5177528	Perithecia_3DPF_2	WT		Perithecia_3DPF	2	Sexual Development	Sexual Development Dataset1	Liu H, Li Y, Chen D, Qi Z, Wang Q, Wang J, Jiang C, Xu JR. 2017. A-to-I RNA editing is developmentally regulated and generally adaptive for sexual reproduction in Neurospora crassa. Proc Natl Acad Sci U S A 114:E7756–E7765.
