# Supplementary material for: Polycomb repressive complex 2 regulates sexual development in Neurospora crassa
Source: mBio. 2025 Sep 30;16(11):e01505-25. doi: 10.1128/mbio.01505-25 (PMC12607757; doi:10.1128/mbio.01505-25)
Supplement: Table S2 — PRC2-methylated genes. [file mbio.01505-25-s0003.txt]

Table S2. List of Silent PRC2-methylated Genes
GeneID
NCU09907
NCU09908
NCU09913
NCU10501
NCU08074
NCU08075
NCU08077
NCU08078
NCU08080
NCU16305
NCU08081
NCU08084
NCU08085
NCU08086
NCU08087
NCU08089
NCU08096
NCU16307
NCU08101
NCU08102
NCU08103
NCU08105
NCU08106
NCU08107
NCU08109
NCU08113
NCU08630
NCU08639
NCU08640
NCU10027
NCU09634
NCU09633
NCU09631
NCU09623
NCU09613
NCU09612
NCU09605
NCU09603
NCU09593
NCU03582
NCU03476
NCU03475
NCU03474
NCU03473
NCU05463
NCU05466
NCU05467
NCU05469
NCU09338
NCU09339
NCU09490
NCU09491
NCU09494
NCU09147
NCU09148
NCU09149
NCU09150
NCU09158
NCU09163
NCU09165
NCU09166
NCU09171
NCU09172
NCU09173
NCU09177
NCU09179
NCU09180
NCU09184
NCU09186
NCU09190
NCU10629
NCU10005
NCU16614
NCU05656
NCU05657
NCU05659
NCU05660
NCU05661
NCU05666
NCU05669
NCU05670
NCU05671
NCU05673
NCU05674
NCU05675
NCU05676
NCU05677
NCU05678
NCU05679
NCU07518
NCU07511
NCU07510
NCU08200
NCU11286
NCU08204
NCU08206
NCU08207
NCU08208
NCU08209
NCU08210
NCU08211
NCU08212
NCU08213
NCU10210
NCU08219
NCU08220
NCU08221
NCU08222
NCU16701
NCU08233
NCU08234
NCU08235
NCU08236
NCU08237
NCU08238
NCU08239
NCU08240
NCU08241
NCU08242
NCU16702
NCU08243
NCU08244
NCU08245
NCU08246
NCU08247
NCU08248
NCU08249
NCU08250
NCU08251
NCU08252
NCU08253
NCU08254
NCU08255
NCU08256
NCU08257
NCU08258
NCU16703
NCU08259
NCU08260
NCU16704
NCU08261
NCU08262
NCU08263
NCU08264
NCU08265
NCU16705
NCU16706
NCU08576
NCU08575
NCU16707
NCU08574
NCU08573
NCU08572
NCU08571
NCU08570
NCU08569
NCU08558
NCU08547
NCU08546
NCU08544
NCU08543
NCU08542
NCU08539
NCU08538
NCU08534
NCU08533
NCU08532
NCU08531
NCU08522
NCU08521
NCU08797
NCU08796
NCU08790
NCU08789
NCU08785
NCU08781
NCU08780
NCU10641
NCU08765
NCU16716
NCU10427
NCU08757
NCU08756
NCU08753
NCU16718
NCU10285
NCU09636
NCU09639
NCU09640
NCU09645
NCU16719
NCU09660
NCU16720
NCU09664
NCU09665
NCU07581
NCU07592
NCU07593
NCU07594
NCU07595
NCU07597
NCU11363
NCU07599
NCU07600
NCU07601
NCU16723
NCU07602
NCU07603
NCU16724
NCU07606
NCU10766
NCU10936
NCU07623
NCU07625
NCU07627
NCU07628
NCU07629
NCU07630
NCU07631
NCU07632
NCU07633
NCU07634
NCU07635
NCU07636
NCU07637
NCU07638
NCU16728
NCU07640
NCU07641
NCU07642
NCU07643
NCU07644
NCU07645
NCU07646
NCU07647
NCU07648
NCU07651
NCU07652
NCU07653
NCU04852
NCU04853
NCU04860
NCU04867
NCU04869
NCU04870
NCU04871
NCU04875
NCU04876
NCU04877
NCU10644
NCU10502
NCU04882
NCU04888
NCU04889
NCU04890
NCU04891
NCU04892
NCU04893
NCU04894
NCU04896
NCU04897
NCU04900
NCU04901
NCU04911
NCU04915
NCU04916
NCU04917
NCU04918
NCU04919
NCU04920
NCU04922
NCU16743
NCU16744
NCU04926
NCU16745
NCU04934
NCU04935
NCU04937
NCU04947
NCU08837
NCU08836
NCU08835
NCU08834
NCU08833
NCU08832
NCU08830
NCU16876
NCU08829
NCU08814
NCU08813
NCU08812
NCU08801
NCU08800
NCU08799
NCU09939
NCU05179
NCU05178
NCU05177
NCU05176
NCU05175
NCU05173
NCU10037
NCU08881
NCU09834
NCU09835
NCU09836
NCU09837
NCU08918
NCU08917
NCU16926
NCU08916
NCU08915
NCU16927
NCU08912
NCU16928
NCU16929
NCU16930
NCU11087
NCU08885
NCU08884
NCU09855
NCU09856
NCU09857
NCU09947
NCU09948
NCU09949
NCU09950
NCU09951
NCU09952
NCU09953
NCU09955
NCU09956
NCU09957
NCU09961
NCU09965
NCU09966
NCU07249
NCU17042
NCU17043
NCU07244
NCU07243
NCU07235
NCU07230
NCU07229
NCU07228
NCU07227
NCU07226
NCU07224
NCU07219
NCU07218
NCU07217
NCU07216
NCU07215
NCU07214
NCU07213
NCU07212
NCU07211
NCU07209
NCU07208
NCU07207
NCU07206
NCU07163
NCU07152
NCU07151
NCU07150
NCU07149
NCU07148
NCU07147
NCU07146
NCU07145
NCU07144
NCU17054
NCU11342
NCU12065
NCU07124
NCU07116
NCU07114
NCU07109
NCU07107
NCU12069
NCU07106
NCU07105
NCU07104
NCU07103
NCU07102
NCU07094
NCU07092
NCU07091
NCU07090
NCU07087
NCU07086
NCU07085
NCU07084
NCU10344
NCU07054
NCU07051
NCU07050
NCU04689
NCU04691
NCU12075
NCU04694
NCU04697
NCU04700
NCU04701
NCU04702
NCU04703
NCU04704
NCU04705
NCU04706
NCU04707
NCU04708
NCU12077
NCU12078
NCU04709
NCU04710
NCU05918
NCU05912
NCU05911
NCU05910
NCU05158
NCU05155
NCU17138
NCU12137
NCU05114
NCU05113
NCU05112
NCU05111
NCU05110
NCU05108
NCU05107
NCU05106
NCU05105
NCU05102
NCU05101
NCU05100
NCU05099
NCU05098
NCU05097
NCU05096
NCU05093
NCU05092
NCU05091
NCU05086
NCU05085
NCU12144
NCU05082
NCU05081
NCU17143
NCU05073
NCU05071
NCU05069
NCU05063
NCU05059
NCU05056
NCU05055
NCU05004
NCU04992
NCU04991
NCU09276
NCU09275
NCU17161
NCU09452
NCU09453
NCU09455
NCU12051
NCU12050
NCU10539
NCU09026
NCU06885
NCU06886
NCU06887
NCU06888
NCU17170
NCU06889
NCU06896
NCU06897
NCU06898
NCU06899
NCU12045
NCU06901
NCU06902
NCU12044
NCU06903
NCU06904
NCU17172
NCU06953
NCU06954
NCU06955
NCU09591
NCU09590
NCU09589
NCU09588
NCU09587
NCU09586
NCU09585
NCU09584
NCU12039
NCU17180
NCU17181
NCU09578
NCU09577
NCU09726
NCU09725
NCU06165
NCU06163
NCU17202
NCU17263
NCU08182
NCU08187
NCU08188
NCU05769
NCU05866
NCU17282
NCU17283
NCU05886
NCU05903
