# Supplementary material for: Polycomb repressive complex 2 regulates sexual development in Neurospora crassa
Source: mBio. 2025 Sep 30;16(11):e01505-25. doi: 10.1128/mbio.01505-25 (PMC12607757; doi:10.1128/mbio.01505-25)
Supplement: Table S3 — Differential expression results. [file mbio.01505-25-s0004.xlsx]

## Sheet: Sheet2
Table S3 - Results of Differential Expression (edgeR)

## Sheet: dpf3 DEGs
	logFC	logCPM	F	PValue	FDR
NCU10186	10.3394	3.91592	562.15	8.02833e-22	7.76982e-18
NCU01151	8.56447	6.27996	1027.6	1.40036e-20	6.77635e-17
NCU07767	10.1079	6.71075	639.464	3.85696e-20	1.24425e-16
NCU05098	11.8727	4.9999	370.241	4.707e-19	1.05722e-15
NCU02030	7.16893	4.39885	682.006	5.46197e-19	1.05722e-15
rpd	7.45996	8.17305	675.646	1.26228e-18	2.03605e-15
NCU17086	8.6411	2.96478	260.2	1.84241e-18	2.54618e-15
NCU06019	6.2221	5.09507	637.334	2.71761e-18	2.54618e-15
NCU05212	7.09856	6.19713	620.273	3.39757e-18	2.54618e-15
NCU04630	9.73381	8.32571	619.446	3.75674e-18	2.54618e-15
NCU05494	9.6373	3.96409	333.125	3.76957e-18	2.54618e-15
NCU08047	4.44879	6.498	610.257	3.81188e-18	2.54618e-15
NCU04282	9.17885	7.76342	602.402	4.01728e-18	2.54618e-15
NCU02023	9.79557	5.79202	606.012	4.44309e-18	2.54618e-15
NCU09391	11.491	5.74785	334.761	4.61256e-18	2.54618e-15
NCU00055	4.65934	5.72411	599.348	4.67267e-18	2.54618e-15
NCU02655	12.2758	5.36008	374.154	4.8189e-18	2.54618e-15
NCU10166	4.16143	5.70139	596.651	4.91872e-18	2.54618e-15
NCU05193	6.09537	5.64739	597.662	5.01836e-18	2.54618e-15
NCU00937	7.47295	7.52791	595	5.26178e-18	2.54618e-15
NCU04992	7.87206	4.37077	295.383	5.71521e-18	2.63389e-15
NCU05190	11.122	3.04075	418.742	6.10784e-18	2.6869e-15
NCU08813	11.58	4.72464	326.175	7.16769e-18	3.01604e-15
NCU08085	10.9622	5.09388	308.477	7.86894e-18	3.17315e-15
NCU09046	11.4011	6.15509	351.384	1.11094e-17	4.30068e-15
NCU05821	9.38681	5.95039	516.035	1.20044e-17	4.40489e-15
NCU17283	11.4103	5.55507	272.534	1.2719e-17	4.40489e-15
NCU07538	7.32632	7.20514	549.374	1.2744e-17	4.40489e-15
NCU00061	7.06612	7.3592	538.139	1.5988e-17	5.33558e-15
NCU17137	10.128	7.52518	540.454	1.65411e-17	5.33614e-15
NCU07810	7.22573	4.77403	450.638	2.15945e-17	6.63441e-15
NCU05381	5.82296	8.59844	520.571	2.24433e-17	6.63441e-15
mld-1	8.71323	5.7922	440.639	2.2622e-17	6.63441e-15
NCU05229	8.05176	8.32754	519.542	2.39824e-17	6.82652e-15
NCU00192	8.77727	4.09885	193.009	3.91201e-17	1.08173e-14
NCU07252	7.65993	4.46419	498.796	4.20294e-17	1.12989e-14
NCU17038	8.62986	4.86328	290.632	4.6895e-17	1.22662e-14
NCU16911	7.09966	3.63791	422.34	4.89718e-17	1.24723e-14
NCU11346	9.66358	4.91791	515.343	6.14296e-17	1.49163e-14
NCU00845	4.8888	5.01455	476.295	6.16502e-17	1.49163e-14
NCU05092	10.7973	5.23824	328.289	7.79691e-17	1.84045e-14
NCU04169	11.5102	8.37674	338.636	8.00879e-17	1.84545e-14
NCU00704	7.79966	4.265	379.083	8.26686e-17	1.86062e-14
NCU02648	5.59629	4.28354	451.391	1.18313e-16	2.58842e-14
NCU01407	6.09825	4.77494	451.651	1.20354e-16	2.58842e-14
fsd-1	5.87992	9.02069	443.999	1.33546e-16	2.80969e-14
NCU06582	10.5036	7.05656	403.27	1.45604e-16	2.9982e-14
NCU00835	5.83684	8.23363	438.041	1.55242e-16	3.13006e-14
NCU07212	6.90865	2.51118	176.841	1.64742e-16	3.25382e-14
NCU00290	7.40812	6.10374	374.419	1.74021e-16	3.36835e-14
NCU16341	8.5651	6.86633	401.659	1.79151e-16	3.39965e-14
NCU07765	10.2002	6.18248	238.226	1.9237e-16	3.54964e-14
NCU04134	8.48268	5.4611	230.72	1.96908e-16	3.54964e-14
NCU03003	6.79091	5.87164	434.325	1.98058e-16	3.54964e-14
NCU09762	7.32774	5.43937	427.174	2.23404e-16	3.9311e-14
NCU16960	8.57543	4.48216	309.176	2.57904e-16	4.45713e-14
NCU11306	8.04455	9.27307	416.906	2.67359e-16	4.47963e-14
NCU07919	8.46199	5.31442	346.416	2.68703e-16	4.47963e-14
NCU04607	5.63633	3.81409	419.904	2.75309e-16	4.47963e-14
NCU11309	9.01502	6.855	397.917	2.7772e-16	4.47963e-14
NCU09568	5.77556	8.25701	413.71	2.909e-16	4.61529e-14
NCU08188	7.58514	6.37169	416.879	3.0109e-16	4.63974e-14
NCU08086	10.3974	5.52133	206.548	3.04872e-16	4.63974e-14
NCU06938	10.336	5.78043	325.298	3.06823e-16	4.63974e-14
NCU09917	9.59853	7.42619	414.318	3.15026e-16	4.67252e-14
NCU17282	12.2514	6.22366	247.43	3.18647e-16	4.67252e-14
NCU10507	6.20989	6.5774	412.346	3.30592e-16	4.77533e-14
NCU05354	6.52545	5.44968	408.469	3.38985e-16	4.82456e-14
NCU01134	7.75016	2.80062	220.554	3.65543e-16	5.12713e-14
NCU05036	6.52137	3.13521	252.622	4.02834e-16	5.56947e-14
NCU02909	7.37405	6.31862	402.456	4.24239e-16	5.78279e-14
NCU05043	8.5619	5.91476	390.557	6.00119e-16	8.0666e-14
NCU16529	7.40392	4.62024	355.145	6.25649e-16	8.29456e-14
NCU05042	7.886	5.81312	388.067	6.37792e-16	8.34128e-14
NCU07766	9.26217	4.97331	221.081	6.58654e-16	8.49927e-14
NCU03248	4.52883	6.78492	379.424	7.50517e-16	9.55724e-14
NCU16942	8.178	8.28064	376.451	8.25114e-16	1.03707e-13
NCU08524	3.6066	5.18923	374.569	8.4833e-16	1.05258e-13
NCU16549	3.60914	6.82315	372.62	8.93297e-16	1.08672e-13
NCU11347	9.19644	6.15117	371.676	8.98305e-16	1.08672e-13
NCU02197	6.74657	4.01918	346.58	9.21476e-16	1.10099e-13
NCU03456	11.7581	4.21935	321.047	1.08495e-15	1.27088e-13
NCU09471	8.25319	7.08167	334.16	1.08993e-15	1.27088e-13
NCU09172	9.00297	5.01297	313.119	1.22131e-15	1.40712e-13
NCU09556	5.93821	5.93034	362.928	1.24961e-15	1.4092e-13
NCU08658	4.22161	5.17977	361.379	1.25223e-15	1.4092e-13
NCU05356	4.76776	5.77819	360.523	1.31234e-15	1.45106e-13
NCU03331	6.22694	7.34906	360.29	1.31942e-15	1.45106e-13
NCU07974	4.8209	8.84397	354.238	1.55133e-15	1.67714e-13
NCU08691	7.59626	5.81358	359.491	1.55965e-15	1.67714e-13
NCU10005	9.08716	4.72682	188.787	1.6356e-15	1.73949e-13
NCU07107	8.18238	4.6683	294.96	1.65459e-15	1.74056e-13
NCU05530	8.32724	3.00581	170.138	1.68474e-15	1.75322e-13
NCU07905	11.0459	8.88256	354.254	1.71392e-15	1.76461e-13
NCU03843	7.94371	2.74682	183.021	1.80434e-15	1.8252e-13
NCU05643	5.83336	4.21747	352.688	1.81049e-15	1.8252e-13
NCU00822	7.74394	5.40882	281.148	1.92587e-15	1.9215e-13
ccg-9	6.77273	8.74994	346.654	2.00735e-15	1.98236e-13
NCU08548	8.6462	0.523724	192.153	2.06043e-15	2.01422e-13
NCU08696	4.48204	7.299	344.416	2.15317e-15	2.08199e-13
NCU08084	9.31511	3.11956	287.9	2.17961e-15	2.08199e-13
NCU08901	8.7124	8.98969	343.961	2.19429e-15	2.08199e-13
NCU07906	6.80131	5.64535	344.154	2.26854e-15	2.13155e-13
NCU08882	-4.2763	7.31847	341.524	2.31095e-15	2.15051e-13
NCU09287	5.1398	7.21601	339.001	2.56455e-15	2.36378e-13
NCU08052	8.93579	9.32173	338.45	2.61305e-15	2.38577e-13
NCU09650	11.477	8.28299	335.17	3.07813e-15	2.78412e-13
NCU04771	3.65803	7.96605	331.226	3.2205e-15	2.88593e-13
NCU00363	6.30843	6.36926	330.906	3.33125e-15	2.95778e-13
NCU05827	6.08614	1.83776	224.006	3.70665e-15	3.26118e-13
NCU04882	10.2881	4.02915	267.168	3.92449e-15	3.42173e-13
NCU07480	7.87669	2.53035	186.371	4.23855e-15	3.66256e-13
NCU05493	6.26807	6.47964	323.443	4.32637e-15	3.70536e-13
NCU02165	4.92625	6.28938	321.351	4.57031e-15	3.87995e-13
NCU00085	4.12332	6.26646	319.172	4.92018e-15	4.14065e-13
NCU03163	11.8597	7.42871	274.262	5.04932e-15	4.2127e-13
NCU04627	5.54717	3.08434	318.49	5.14157e-15	4.253e-13
NCU08967	5.00275	9.09907	317.278	5.24188e-15	4.29923e-13
NCU03403	5.42468	5.52896	319.327	5.38144e-15	4.3766e-13
NCU07074	5.78792	7.1227	316.134	5.45574e-15	4.40005e-13
qa-4	4.38846	2.62304	315.262	5.5492e-15	4.42468e-13
NCU00844	5.73034	4.33422	318.492	5.57771e-15	4.42468e-13
NCU16705	10.5073	3.52093	293.095	6.5937e-15	5.18812e-13
NCU08856	7.27968	6.1975	311.932	6.94715e-15	5.42214e-13
NCU00183	4.16479	7.14751	307.834	7.26724e-15	5.62658e-13
NCU04236	9.17445	3.3303	199.483	7.96438e-15	6.1174e-13
tnr-1	10.7924	9.9017	305.137	8.27975e-15	6.30956e-13
NCU02257	4.42759	7.21495	303.501	8.46697e-15	6.40182e-13
NCU07214	8.83826	0.648909	206.102	9.04565e-15	6.78634e-13
NCU08491	9.4375	5.53547	221.385	9.64986e-15	7.18395e-13
NCU02029	8.32441	5.61786	293.427	1.05951e-14	7.82746e-13
NCU09350	9.83393	9.55353	295.985	1.08358e-14	7.94462e-13
NCU06373	5.06595	6.07782	296.391	1.09508e-14	7.96856e-13
NCU09379	6.37882	5.51629	221.812	1.2207e-14	8.81639e-13
NCU06513	6.26819	6.21276	292.992	1.24191e-14	8.90312e-13
NCU06906	3.99879	6.12963	291.26	1.31995e-14	9.33083e-13
NCU09197	4.97427	5.15864	292.014	1.32086e-14	9.33083e-13
NCU09669	6.37437	5.42946	290.386	1.40075e-14	9.8235e-13
NCU04628	2.76263	7.54146	287.513	1.48608e-14	1.03469e-12
NCU00559	3.89655	6.0414	287.498	1.51961e-14	1.04994e-12
NCU03198	6.74472	5.4709	290.615	1.52967e-14	1.04994e-12
NCU09523	5.23846	7.06593	286.013	1.60725e-14	1.09026e-12
NCU02730	3.67952	6.75669	285.914	1.61094e-14	1.09026e-12
NCU07180	8.51882	7.0343	286.531	1.63637e-14	1.09978e-12
acd-1	3.48006	7.9103	284.133	1.68745e-14	1.12628e-12
NCU04201	3.58924	6.83366	282.091	1.82456e-14	1.20946e-12
NCU07751	6.57052	3.20384	205.279	1.85987e-14	1.22447e-12
lyz	6.14957	6.64274	281.92	1.87589e-14	1.22668e-12
NCU09780	8.32429	4.40102	261.291	1.88888e-14	1.22689e-12
NCU07138	5.34599	5.78188	280.728	1.96992e-14	1.27099e-12
NCU04168	8.35181	6.94238	280.64	2.01701e-14	1.29276e-12
NCU00425	7.10132	2.88853	156.276	2.11265e-14	1.34515e-12
NCU07448	7.52079	2.88761	203.916	2.13621e-14	1.35126e-12
NCU06590	7.56479	2.85797	213.724	2.15695e-14	1.35552e-12
NCU07129	6.06401	9.95692	277.869	2.18651e-14	1.36285e-12
NCU07140	5.92614	5.57442	278.992	2.19678e-14	1.36285e-12
NCU00547	7.74632	6.34193	276.529	2.41004e-14	1.48563e-12
NCU05811	7.91524	5.25692	244.945	2.58845e-14	1.58551e-12
NCU08271	4.77346	5.57374	272.486	2.71037e-14	1.64252e-12
plc-1	4.0264	8.35048	271.806	2.71547e-14	1.64252e-12
NCU04638	5.43123	7.79534	272.175	2.73679e-14	1.64513e-12
NCU09099	10.85	8.30936	272.526	2.91778e-14	1.7364e-12
NCU05097	6.202	4.12327	263.612	2.92451e-14	1.7364e-12
NCU17188	7.20816	4.0331	241.19	3.07356e-14	1.81378e-12
NCU01781	3.21939	7.20309	267.895	3.171e-14	1.85347e-12
NCU07218	7.73843	4.86696	168.881	3.18042e-14	1.85347e-12
NCU08469	5.27193	5.02662	268.603	3.19828e-14	1.85347e-12
NCU10651	8.03883	6.3368	269.036	3.22061e-14	1.8553e-12
NCU09448	8.9274	2.51998	477.354	3.36217e-14	1.92539e-12
NCU09147	8.64846	4.30873	226.693	3.45609e-14	1.96753e-12
NCU05866	9.33177	7.4194	267.704	3.48781e-14	1.97398e-12
NCU05093	8.66195	5.44136	247.357	3.54906e-14	1.99697e-12
NCU16920	9.55624	4.62615	195.539	3.6098e-14	2.0194e-12
NCU08096	7.61155	5.76099	265.391	3.70953e-14	2.06327e-12
NCU04480	4.59144	4.54874	264.748	3.75659e-14	2.0775e-12
NCU01076	7.87624	4.09506	153.681	3.88431e-14	2.13593e-12
NCU01672	6.47887	6.47142	263.873	3.92932e-14	2.14847e-12
NCU07891	4.11467	5.25935	262.64	4.00257e-14	2.17623e-12
NCU04029	8.01616	7.22704	265.507	4.05041e-14	2.18994e-12
NCU10675	3.45915	5.79035	260.97	4.19763e-14	2.25692e-12
NCU06381	3.65309	5.85746	262.962	4.26528e-14	2.27645e-12
NCU05707	10.8281	6.72678	267.363	4.28098e-14	2.27645e-12
NCU05763	12.6252	6.64467	208.22	4.33679e-14	2.29352e-12
NCU09148	6.58327	1.19421	132.717	4.43802e-14	2.3343e-12
NCU02179	3.56505	6.96185	257.739	4.88282e-14	2.55437e-12
NCU04751	7.99035	4.37973	222.47	4.97496e-14	2.58858e-12
NCU08079	6.72993	1.55207	120.356	5.00967e-14	2.5927e-12
NCU08812	14.6394	5.6607	396.393	5.12885e-14	2.63715e-12
stk-35	7.21507	3.18005	157.637	5.15005e-14	2.63715e-12
NCU05015	5.88775	3.26948	221.805	5.44139e-14	2.77167e-12
NCU01311	3.67171	3.93444	253.331	5.5102e-14	2.79203e-12
NCU07920	10.986	7.23142	211.191	5.60362e-14	2.82458e-12
NCU03323	3.43152	6.21155	252.393	6.06477e-14	3.0373e-12
NCU04574	7.15306	2.87921	132.429	6.0884e-14	3.0373e-12
NCU09854	9.1957	4.39481	182.023	6.65243e-14	3.30165e-12
NCU06575	7.08747	6.94583	249.787	6.84149e-14	3.37816e-12
poi-2	11.3735	12.351	245.128	7.13441e-14	3.49555e-12
NCU04033	6.26401	7.34557	250.78	7.15147e-14	3.49555e-12
per-1	11.594	10.2794	236.911	7.76948e-14	3.77854e-12
NCU03228	3.73694	5.73142	246.573	7.90946e-14	3.82739e-12
NCU00208	7.76052	2.9712	197.6	8.18364e-14	3.94036e-12
NCU05379	7.36143	2.45691	192.731	8.33706e-14	3.99436e-12
NCU05094	4.05217	6.45649	244.625	8.51037e-14	4.05731e-12
NCU00963	-4.48179	6.36888	243.183	8.91894e-14	4.21888e-12
NCU04039	-5.89157	5.22393	239.871	8.97612e-14	4.21888e-12
NCU08083	7.34205	3.06305	155.66	8.98004e-14	4.21888e-12
NCU04901	6.23412	2.74153	243.342	9.11086e-14	4.24122e-12
NCU11417	5.56567	5.59395	243.88	9.11525e-14	4.24122e-12
stk-54	5.56118	2.98706	179.627	9.34881e-14	4.32908e-12
NCU01315	3.30094	9.56007	241.863	9.42193e-14	4.34216e-12
NCU00694	4.52828	10.3553	241.645	9.51372e-14	4.36369e-12
NCU09232	4.7715	4.35083	243.865	9.57359e-14	4.37043e-12
NCU05158	7.42406	3.49973	184.563	9.64008e-14	4.38012e-12
NCU17215	6.62213	4.32616	243.999	9.78154e-14	4.42363e-12
NCU16993	4.31655	4.81121	240.897	1.00538e-13	4.52559e-12
NCU03645	3.80034	7.21477	240.655	1.01195e-13	4.53411e-12
NCU03950	4.36192	7.75431	240.367	1.02467e-13	4.56994e-12
NCU05726	2.57893	7.33214	239.538	1.04415e-13	4.62802e-12
NCU04938	7.65778	4.4449	181.995	1.04726e-13	4.62802e-12
NCU05236	10.045	8.6681	237.131	1.0676e-13	4.69647e-12
NCU00745	9.33935	6.36153	213.1	1.08181e-13	4.73747e-12
NCU09633	4.67823	3.2957	239.89	1.11193e-13	4.83216e-12
NCU07916	5.24316	5.66645	238.51	1.11826e-13	4.83216e-12
NCU00834	4.00352	5.41506	238.402	1.12127e-13	4.83216e-12
NCU02512	4.70446	4.71935	238.559	1.12341e-13	4.83216e-12
NCU17249	7.39651	4.35587	210.901	1.1408e-13	4.88525e-12
NCU08969	6.33181	5.93915	237.997	1.14735e-13	4.89166e-12
NCU03767	5.21811	6.09913	238.515	1.17441e-13	4.98506e-12
NCU05059	8.36815	2.35942	144.763	1.18235e-13	4.99685e-12
NCU08168	3.33259	6.66315	236.571	1.21299e-13	5.10405e-12
NCU08391	2.79011	7.18904	235.247	1.26412e-13	5.29616e-12
NCU11253	5.45865	5.41189	236.394	1.27101e-13	5.29948e-12
NCU09029	5.37002	6.51133	237.746	1.27586e-13	5.29948e-12
NCU06358	4.20635	5.81771	232.815	1.44523e-13	5.9773e-12
NCU07637	7.87694	1.3445	133.945	1.52778e-13	6.29184e-12
NCU09279	8.86379	5.51288	229.824	1.5827e-13	6.49039e-12
NCU00103	-3.49194	5.6664	229.499	1.6458e-13	6.72071e-12
NCU16751	5.4705	6.54121	229.561	1.66837e-13	6.78424e-12
NCU08013	4.25376	3.60801	228.512	1.8144e-13	7.34717e-12
NCU02175	5.4613	9.99928	227.461	1.83665e-13	7.4063e-12
NCU05463	9.11217	3.18099	143.271	1.85055e-13	7.43138e-12
NCU08872	6.63006	2.78806	206.018	1.89459e-13	7.5768e-12
NCU07477	4.36923	6.28562	226.143	1.95343e-13	7.77994e-12
NCU02125	7.53785	6.07077	225.894	2.10325e-13	8.34232e-12
NCU08780	9.2727	4.90523	192.449	2.16161e-13	8.53158e-12
NCU08056	3.50856	7.77172	223.539	2.1686e-13	8.53158e-12
NCU03511	7.24777	2.11595	157.267	2.23449e-13	8.75521e-12
NCU08639	7.10721	2.88726	148.537	2.25377e-13	8.79517e-12
NCU06387	5.85899	9.20019	222.671	2.29772e-13	8.93066e-12
NCU09144	3.84933	6.19504	222.303	2.33965e-13	9.05727e-12
NCU00380	7.50921	5.511	220.227	2.35123e-13	9.06581e-12
NCU01987	9.39139	5.90946	179.864	2.4168e-13	9.28164e-12
NCU09525	4.34907	5.34954	221.611	2.42678e-13	9.28316e-12
NCU09952	7.44766	2.3353	143.796	2.47647e-13	9.43592e-12
NCU07888	5.41935	8.39537	220.546	2.54145e-13	9.64554e-12
NCU03286	8.62081	2.60341	138.194	2.63529e-13	9.96265e-12
NCU08796	7.96469	1.39059	168.186	2.67559e-13	1.00756e-11
NCU01988	8.86977	4.59322	179.708	2.75106e-13	1.03197e-11
NCU04195	-4.1142	6.37114	218.15	2.81227e-13	1.05085e-11
NCU05839	6.69627	2.82167	217.93	2.95804e-13	1.10107e-11
NCU05080	7.89153	7.4944	206.212	3.15135e-13	1.16853e-11
NCU04085	4.92374	5.19994	217.096	3.17365e-13	1.17231e-11
NCU00126	3.02847	5.89306	215.396	3.20374e-13	1.17506e-11
NCU09049	7.18784	8.79007	215.907	3.20538e-13	1.17506e-11
mfa-1	12.1997	12.7378	214.788	3.24203e-13	1.18401e-11
NCU16027	7.11276	6.70581	216.088	3.26222e-13	1.18691e-11
trp-1	-3.14372	6.28067	214.836	3.29724e-13	1.19516e-11
NCU06555	6.61247	6.39162	215.057	3.33367e-13	1.20385e-11
NCU06281	3.74651	8.10976	214.296	3.43681e-13	1.23648e-11
NCU16633	6.81601	3.541	148.366	3.49742e-13	1.25363e-11
NCU05320	7.73092	0.343116	136.155	3.75203e-13	1.33993e-11
NCU09325	3.25175	7.6262	211.856	3.81051e-13	1.35581e-11
NCU05192	4.46467	4.64734	211.191	4.06656e-13	1.44162e-11
NCU06173	4.1553	6.69597	210.029	4.25397e-13	1.50255e-11
NCU09238	3.68395	5.25943	209.818	4.29296e-13	1.51081e-11
NCU05786	4.13639	8.29685	208.651	4.54571e-13	1.59396e-11
NCU05957	4.18863	5.93524	208.166	4.66742e-13	1.62636e-11
NCU09362	2.79841	6.4877	207.775	4.67171e-13	1.62636e-11
NCU04205	8.37163	7.99327	207.982	4.75575e-13	1.64968e-11
NCU09566	4.33966	7.25354	207.657	4.77917e-13	1.65189e-11
NCU16307	5.47433	1.84671	189.672	4.87291e-13	1.6771e-11
NCU05260	3.30698	7.08795	207.222	4.88678e-13	1.6771e-11
NCU09717	6.9561	3.70776	166.464	4.91946e-13	1.68235e-11
NCU03287	5.98731	5.07883	207.683	4.95846e-13	1.68972e-11
amt	6.79477	7.86478	206.724	5.10264e-13	1.73275e-11
gh18-8	5.46482	4.02101	207.927	5.17531e-13	1.75128e-11
NCU10457	7.44486	6.52045	206.715	5.36072e-13	1.80274e-11
NCU07201	5.99182	7.30636	205.679	5.36463e-13	1.80274e-11
sms-2	9.82984	7.42549	178.52	5.38523e-13	1.8034e-11
NCU04214	8.06623	3.91097	135.401	5.44156e-13	1.81527e-11
NCU17250	8.09426	3.34342	168.435	5.45819e-13	1.81527e-11
NCU05183	6.8148	7.54136	204.764	5.54156e-13	1.83669e-11
NCU07073	4.34799	5.86346	204.223	5.70649e-13	1.8849e-11
NCU09227	-4.49569	6.24348	203.733	5.75411e-13	1.89416e-11
NCU09293	5.28851	4.28162	206.039	5.78114e-13	1.8966e-11
NCU04768	-3.87555	5.88111	203.385	5.84544e-13	1.91122e-11
NCU07063	3.59075	8.60394	203.167	5.90603e-13	1.92105e-11
NCU06514	6.21398	1.52894	168.869	5.9152e-13	1.92105e-11
gh47-5	4.99823	7.84887	202.034	6.37219e-13	2.056e-11
NCU00491	4.548	1.78243	199.009	6.37322e-13	2.056e-11
NCU09296	3.86077	5.92487	201.693	6.49056e-13	2.0869e-11
NCU10458	4.08801	3.59277	203.407	6.59691e-13	2.10915e-11
his-3	-3.27228	7.7771	201.008	6.60336e-13	2.10915e-11
NCU07768	7.09669	6.23377	202.971	6.66715e-13	2.12252e-11
NCU06128	5.0206	5.33756	200.91	6.83797e-13	2.16977e-11
NCU03094	-3.16502	4.82065	200.377	6.87901e-13	2.17566e-11
NCU03506	6.21425	7.24872	200.475	6.90594e-13	2.17706e-11
xr	2.70841	4.89897	199.663	7.09341e-13	2.2289e-11
NCU02568	4.29429	5.26248	199.507	7.30023e-13	2.28646e-11
NCU09729	6.80685	6.72826	199.219	7.44397e-13	2.32396e-11
NCU03247	6.94212	7.81968	199.538	7.50407e-13	2.33519e-11
NCU01715	3.25822	5.38903	198.788	7.5671e-13	2.34726e-11
NCU00990	4.73441	3.38632	198.92	7.81316e-13	2.41584e-11
trp-2	-3.02798	6.72358	197.528	7.92507e-13	2.44264e-11
NCU16400	-3.21176	5.4173	197.647	7.96991e-13	2.44866e-11
NCU06504	5.03556	3.4238	198.978	8.01467e-13	2.45462e-11
NCU06457	-2.38473	7.52812	197.115	8.09635e-13	2.46626e-11
NCU03821	3.22649	4.73756	197.145	8.10363e-13	2.46626e-11
NCU09567	6.07035	10.1113	195.362	9.02906e-13	2.73929e-11
pdx-1	-6.63929	10.3898	194.977	9.07304e-13	2.74403e-11
rho-2	3.16668	6.97674	193.866	9.78033e-13	2.94872e-11
NCU06860	2.71633	5.32347	193.327	9.95323e-13	2.99153e-11
NCU12028	9.68082	4.18174	236.744	1.00174e-12	3.0015e-11
NCU07204	4.97956	2.75743	151.573	1.00947e-12	3.01533e-11
NCU04592	-4.30374	5.29217	192.159	1.05992e-12	3.15629e-11
NCU08037	8.05193	7.99215	161.314	1.07957e-12	3.19644e-11
NCU07918	8.46086	4.25538	149.465	1.08456e-12	3.19644e-11
NCU01876	6.23593	2.64716	108.564	1.0857e-12	3.19644e-11
NCU09052	7.95758	5.90125	152.34	1.08662e-12	3.19644e-11
NCU16961	10.0726	5.78405	180.799	1.09516e-12	3.21182e-11
NCU01562	6.26085	4.94416	185.931	1.10253e-12	3.22365e-11
NCU06334	3.95194	5.74618	191.484	1.11307e-12	3.23909e-11
NCU02722	4.50483	5.72978	191.639	1.11451e-12	3.23909e-11
NCU04795	3.25769	7.32771	191.343	1.12026e-12	3.24607e-11
NCU00660	-3.35657	5.46758	190.979	1.12963e-12	3.26344e-11
NCU03173	-4.12288	4.9808	190.844	1.1385e-12	3.27929e-11
NCU02771	-3.56981	6.96354	190.672	1.14512e-12	3.28857e-11
aod-5	5.42489	8.28522	190.254	1.18869e-12	3.40358e-11
NCU09875	10.4367	1.80281	218.797	1.2263e-12	3.50093e-11
NCU00282	4.13938	7.05443	189.556	1.23596e-12	3.51811e-11
NCU09413	5.02656	2.98982	170.265	1.24468e-12	3.53254e-11
NCU05730	8.14194	4.89217	190.197	1.29115e-12	3.65372e-11
NCU01678	4.54823	7.29727	188.57	1.30335e-12	3.67749e-11
NCU04486	3.34835	4.57533	188.57	1.30797e-12	3.6798e-11
NCU09472	6.4003	6.71625	188.306	1.32736e-12	3.72353e-11
NCU17069	5.93712	4.16472	188.345	1.38689e-12	3.87348e-11
app	8.27148	11.3169	187.415	1.38882e-12	3.87348e-11
NCU00054	3.72815	5.88914	187.298	1.39883e-12	3.89019e-11
NCU03575	-3.53912	7.78212	186.475	1.44028e-12	3.994e-11
NCU01717	5.74746	3.44819	189.182	1.44904e-12	4.0068e-11
NCU04916	7.8355	1.23846	118.719	1.51156e-12	4.16777e-11
NCU07091	8.2083	5.28787	158.569	1.52511e-12	4.19319e-11
NCU04778	4.08164	4.62409	185.937	1.54675e-12	4.24063e-11
NCU01357	7.73632	6.98748	185.429	1.57147e-12	4.29624e-11
NCU08888	-2.45327	7.82522	184.637	1.59568e-12	4.35014e-11
NCU03889	3.725	6.5785	184.701	1.61979e-12	4.40348e-11
NCU05152	4.52145	2.94989	186.599	1.63822e-12	4.44109e-11
NCU03433	6.07487	7.27282	184.463	1.66057e-12	4.48909e-11
NCU00026	4.39294	7.81077	183.751	1.7033e-12	4.56979e-11
NCU16472	4.21871	7.96302	183.749	1.70376e-12	4.56979e-11
NCU07978	9.5429	5.97	158.597	1.70458e-12	4.56979e-11
NCU04400	7.15948	3.866	126.458	1.73277e-12	4.63251e-11
NCU05766	9.78307	7.43177	184.986	1.73826e-12	4.6344e-11
NCU08555	4.12364	3.78049	184.693	1.76264e-12	4.6792e-11
NCU00604	4.42559	6.39547	183.151	1.76473e-12	4.6792e-11
NCU16538	4.76427	2.63173	182.038	1.94224e-12	5.1358e-11
NCU05131	3.56031	6.14458	181.261	1.9626e-12	5.15257e-11
NCU16967	4.94551	1.37364	173.488	1.96381e-12	5.15257e-11
NCU07288	3.6387	4.93904	181.341	1.96456e-12	5.15257e-11
NCU09288	2.1563	7.54092	180.335	2.03567e-12	5.32466e-11
gh47-8	6.01114	1.72062	122.094	2.0428e-12	5.32889e-11
NCU08153	6.88861	5.27886	171.282	2.06384e-12	5.36932e-11
NCU05585	4.23024	5.32604	180.275	2.08624e-12	5.41303e-11
NCU09054	3.48225	4.77374	180.368	2.09961e-12	5.43317e-11
NCU05149	5.23054	6.66739	179.786	2.13381e-12	5.50693e-11
NCU11313	2.68645	6.16983	178.496	2.26332e-12	5.82564e-11
NCU02839	-3.45811	6.84729	178.248	2.29625e-12	5.89472e-11
NCU09072	9.05126	8.33024	179.056	2.34803e-12	6.01171e-11
NCU04034	5.37955	6.16665	179.039	2.35789e-12	6.02103e-11
NCU08981	-3.47538	4.1774	177.559	2.43074e-12	6.17626e-11
trp-4	-3.83025	6.02467	177.314	2.43145e-12	6.17626e-11
NCU05630	8.4145	6.63451	177.868	2.47045e-12	6.25891e-11
NCU08670	5.26165	5.72364	176.514	2.61369e-12	6.60452e-11
NCU09907	6.29652	1.39743	113.733	2.69152e-12	6.78348e-11
NCU05256	3.97633	6.0709	175.586	2.72296e-12	6.84489e-11
NCU02930	4.88146	8.47085	175.542	2.75266e-12	6.90162e-11
NCU09855	6.021	3.00325	168.829	2.78078e-12	6.95411e-11
NCU03412	7.22907	0.706059	111.41	2.83796e-12	7.07881e-11
NCU01193	5.18488	10.9936	174.569	2.88755e-12	7.18399e-11
NCU02856	7.11921	5.24894	175.212	2.94374e-12	7.30501e-11
NCU04506	5.66215	8.59257	174.177	2.96342e-12	7.31956e-11
NCU07009	4.96812	1.45642	169.753	2.96473e-12	7.31956e-11
NCU16744	7.22916	1.66189	111.043	3.00724e-12	7.40561e-11
NCU06311	-4.32143	6.19168	173.49	3.09644e-12	7.60592e-11
NCU06840	7.14011	1.59821	125.537	3.15865e-12	7.7391e-11
NCU07449	11.9116	11.1597	173.127	3.19483e-12	7.80797e-11
NCU07823	6.15249	6.83035	172.737	3.22892e-12	7.87141e-11
NCU05552	-3.05007	6.31298	172.304	3.25467e-12	7.91425e-11
NCU04556	6.65761	6.34535	172.694	3.34636e-12	8.11537e-11
NCU09406	5.04929	4.58696	172.543	3.35415e-12	8.11537e-11
NCU07827	4.26721	5.47696	171.911	3.38568e-12	8.17122e-11
NCU03343	-3.64999	5.97884	171.358	3.45998e-12	8.32976e-11
NCU11319	2.86442	4.84466	170.624	3.62018e-12	8.6882e-11
NCU16368	-4.40461	6.31565	170.766	3.62682e-12	8.6882e-11
msh4	4.36747	4.96343	170.752	3.67959e-12	8.79286e-11
NCU04009	-3.06455	4.92022	170.038	3.75122e-12	8.92757e-11
NCU03673	3.76167	3.66498	170.39	3.75441e-12	8.92757e-11
NCU03414	9.36349	1.90943	171.677	3.8638e-12	9.14341e-11
NCU00747	5.55179	0.983269	117.417	3.86408e-12	9.14341e-11
NCU09865	8.14276	4.45218	171.188	3.98741e-12	9.39925e-11
NCU01877	5.31939	2.71814	132.914	3.99619e-12	9.39925e-11
NCU08781	7.03796	3.20022	138.927	4.00133e-12	9.39925e-11
arg-6	-3.81563	7.06156	168.542	4.08002e-12	9.56089e-11
NCU00556	2.57276	7.16613	167.992	4.21805e-12	9.86046e-11
NCU09660	6.06476	3.07783	165.951	4.27317e-12	9.96523e-11
NCU02757	-3.53148	6.49447	167.746	4.28385e-12	9.96614e-11
NCU02682	3.31174	2.97994	169.622	4.32075e-12	1.00279e-10
anx14	4.50387	8.3228	167.726	4.35057e-12	1.00729e-10
NCU05462	5.89949	1.88489	121.827	4.5398e-12	1.0486e-10
tetrahydroxynaphthalene reductase-2 reductase	11.0738	9.02492	178.536	4.90869e-12	1.1311e-10
nop-1	7.22197	7.55143	165.391	5.06397e-12	1.16411e-10
NCU11356	-5.50483	7.40728	165.321	5.12616e-12	1.17465e-10
NCU00035	3.99985	8.29108	165.027	5.1341e-12	1.17465e-10
NCU00052	4.35797	4.65651	165.286	5.15989e-12	1.17777e-10
NCU06951	5.53288	6.12919	165.053	5.17355e-12	1.17811e-10
NCU05858	5.9295	8.77792	164.52	5.30404e-12	1.20499e-10
NCU17271	8.73402	5.55302	154.748	5.32137e-12	1.2061e-10
NCU07560	-2.60054	5.70197	163.298	5.63807e-12	1.27489e-10
NCU06476	5.53765	2.92128	112.35	5.71186e-12	1.28856e-10
NCU09171	10.1245	7.51601	158.351	5.87365e-12	1.32198e-10
bek-1	5.29277	4.06594	163.436	5.89122e-12	1.32286e-10
NCU09491	4.73244	3.92251	163.771	5.92421e-12	1.32719e-10
NCU08685	-2.97016	7.88589	162.373	5.9697e-12	1.33429e-10
NCU07269	3.9694	5.27943	162.305	6.16662e-12	1.37513e-10
NCU02380	-2.65038	7.33148	161.602	6.26639e-12	1.39416e-10
NCU05584	7.30116	1.56742	119.637	6.32628e-12	1.40426e-10
NCU08735	6.04491	3.9875	162.269	6.34643e-12	1.40551e-10
NCU00899	4.22623	9.2291	161.255	6.49789e-12	1.43544e-10
NCU04608	4.79444	2.95335	157.905	6.51122e-12	1.43544e-10
nde-3	2.19948	5.50309	160.47	6.73678e-12	1.48179e-10
NCU07462	7.23668	5.29445	135.453	6.98348e-12	1.53256e-10
NCU00695	4.21962	8.48209	159.671	7.18381e-12	1.57296e-10
NCU05201	4.56878	4.50263	160.342	7.43066e-12	1.62334e-10
NCU08818	6.77591	4.01886	115.234	7.56767e-12	1.64955e-10
NCU04457	3.27734	7.72371	158.704	7.64174e-12	1.65921e-10
NCU02928	4.40611	6.39748	158.707	7.64629e-12	1.65921e-10
NCU09522	3.31842	6.65421	158.372	7.80778e-12	1.69046e-10
NCU00373	3.89793	8.88257	158.312	7.83599e-12	1.69278e-10
NCU01218	-3.01986	6.0274	157.129	8.36952e-12	1.80401e-10
NCU00473	-4.67485	5.31236	157.455	8.39088e-12	1.8046e-10
NCU00779	2.94828	6.40531	157.072	8.50837e-12	1.82379e-10
NCU16924	8.87482	0.179773	168.564	8.53557e-12	1.82379e-10
NCU09711	2.17893	8.0606	156.763	8.53663e-12	1.82379e-10
NCU08233	5.32516	2.46979	155.951	8.67799e-12	1.8499e-10
NCU10107	6.67554	3.29535	128.072	8.74964e-12	1.86034e-10
leu-6	-3.56954	7.6192	156.355	8.76542e-12	1.86034e-10
NCU09470	6.08398	8.24072	157.072	8.78533e-12	1.86049e-10
NCU06258	2.5928	6.25769	155.774	9.10392e-12	1.92375e-10
NCU16659	3.7523	5.06244	155.902	9.17943e-12	1.93548e-10
NCU02813	-2.55132	7.51267	155.501	9.26616e-12	1.94952e-10
NCU09404	6.95626	0.962381	91.9615	9.41215e-12	1.97594e-10
rib-5	-4.20551	5.05534	155.47	9.45157e-12	1.97992e-10
hom-1	-4.72716	7.15668	154.932	9.75607e-12	2.03929e-10
NCU05048	7.60133	3.32309	115.978	9.91566e-12	2.06818e-10
NCU04323	-3.5728	5.43409	154.511	9.95245e-12	2.06949e-10
NCU11331	8.27926	7.26961	154.341	9.9647e-12	2.06949e-10
NCU02188	6.91505	7.47804	154.429	1.03424e-11	2.14334e-10
cdc42	1.89494	6.73035	153.498	1.05672e-11	2.18525e-10
NCU07311	5.67452	7.12595	153.59	1.06518e-11	2.19804e-10
NCU05639	5.1652	7.12424	153.706	1.07827e-11	2.22032e-10
NCU01748	3.94919	10.7151	153.116	1.09876e-11	2.2577e-10
NCU12104	5.06572	4.21572	154.338	1.10659e-11	2.26898e-10
NCU01473	-2.84602	5.85665	152.035	1.16487e-11	2.38344e-10
NCU00042	2.96037	6.64802	152.184	1.16878e-11	2.38639e-10
NCU01011	12.7593	7.88023	135.299	1.17435e-11	2.39271e-10
NCU00826	4.36493	5.00748	152.273	1.18731e-11	2.41403e-10
NCU07527	3.75529	3.66956	152.281	1.19068e-11	2.4158e-10
NCU00175	6.43272	8.75993	151.723	1.20532e-11	2.43558e-10
NCU04764	-4.11265	4.15815	152.193	1.20546e-11	2.43558e-10
NCU05752	-5.21882	6.37187	151.831	1.21037e-11	2.44042e-10
NCU03599	5.51449	3.87467	149.578	1.23921e-11	2.49337e-10
NCU09022	3.02761	5.23867	151.117	1.25559e-11	2.52107e-10
NCU05350	3.51445	4.05829	151.078	1.26862e-11	2.54196e-10
NCU01054	5.21006	3.61011	146.204	1.27228e-11	2.54403e-10
NCU05881	3.86296	9.81101	150.843	1.27792e-11	2.55004e-10
NCU06071	4.13212	4.17279	152.762	1.28484e-11	2.55396e-10
NCU04593	4.49451	3.60343	152.269	1.28516e-11	2.55396e-10
NCU08259	9.22082	1.22768	157.542	1.30466e-11	2.5874e-10
NCU07441	8.01059	7.67013	150.318	1.33252e-11	2.63527e-10
NCU08842	4.17662	6.11575	150.209	1.33425e-11	2.63527e-10
NCU09027	3.48835	4.29585	150.601	1.34582e-11	2.65162e-10
NCU16398	3.95087	2.78995	151.461	1.34892e-11	2.65162e-10
NCU04442	2.70784	8.03512	149.814	1.35074e-11	2.65162e-10
rho-3	2.88975	8.19178	149.363	1.39242e-11	2.7279e-10
NCU08830	5.84631	0.749938	119.647	1.40244e-11	2.74198e-10
NCU08824	-3.84701	5.99931	149.197	1.42851e-11	2.78733e-10
NCU05037	5.58118	4.4387	150.032	1.44465e-11	2.81315e-10
NCU07168	3.46039	6.73023	148.736	1.47303e-11	2.85959e-10
NCU06593	2.3524	6.60688	148.519	1.47441e-11	2.85959e-10
NCU08895	2.55716	7.22901	148.239	1.50266e-11	2.90856e-10
NCU05191	12.5132	10.1223	178.545	1.51727e-11	2.93097e-10
NCU07648	6.28401	2.12608	101.649	1.54745e-11	2.97904e-10
NCU16483	5.4811	0.517997	83.0989	1.54831e-11	2.97904e-10
NCU05761	8.6483	6.40571	135.388	1.58256e-11	3.03889e-10
NCU17270	9.39721	5.70394	138.775	1.59128e-11	3.0471e-10
NCU04631	5.90101	2.51408	107.633	1.59313e-11	3.0471e-10
NCU01176	3.83741	6.95267	147.399	1.61318e-11	3.07936e-10
chs-6	4.65318	5.19116	147.452	1.61748e-11	3.0815e-10
NCU05479	5.39042	2.15016	111.765	1.63095e-11	3.10104e-10
NCU04317	-2.83488	4.94014	147.016	1.64595e-11	3.11841e-10
NCU01381	-5.42915	6.51978	147.127	1.64653e-11	3.11841e-10
NCU00977	-2.70516	4.61183	146.701	1.67682e-11	3.16616e-10
NCU01584	2.80987	7.19441	146.818	1.67828e-11	3.16616e-10
NCU02174	3.66659	7.09968	146.762	1.693e-11	3.18305e-10
NCU08615	7.292	5.03333	145.57	1.69381e-11	3.18305e-10
NCU08516	3.51367	6.42866	146.304	1.739e-11	3.26164e-10
NCU10647	3.0474	7.67714	146.17	1.75467e-11	3.28467e-10
NCU06159	3.43926	3.91218	147.01	1.77238e-11	3.31141e-10
NCU08776	3.33861	7.72548	145.866	1.79162e-11	3.3409e-10
NCU01468	-2.78101	6.40246	145.592	1.80576e-11	3.3608e-10
NCU00309	4.37387	8.575	145.591	1.8261e-11	3.38591e-10
NCU07084	7.6038	1.58265	109.665	1.82917e-11	3.38591e-10
NCU09904	7.06698	8.91586	145.58	1.82975e-11	3.38591e-10
NCU07948	5.03161	6.20241	145.494	1.84354e-11	3.40493e-10
NCU03748	-4.76721	7.4598	145.403	1.85103e-11	3.41225e-10
NCU06937	6.14352	3.31174	135.904	1.86119e-11	3.42444e-10
NCU08172	3.51704	4.84983	145.41	1.88843e-11	3.4615e-10
NCU09187	4.76819	7.6011	145.115	1.88848e-11	3.4615e-10
NCU02939	5.77689	6.64754	146.176	1.92492e-11	3.52161e-10
NCU05762	10.0503	5.85931	144.833	1.98448e-11	3.62374e-10
NCU04880	4.98667	6.63299	144.295	2.00544e-11	3.65511e-10
NCU07718	8.57753	7.89736	144.409	2.03256e-11	3.69758e-10
NCU09906	5.517	9.43059	143.791	2.06895e-11	3.75671e-10
NCU05150	7.3141	0.186126	131.451	2.11143e-11	3.82666e-10
NCU06838	1.92536	7.22915	142.969	2.16262e-11	3.91212e-10
NCU16631	7.53229	3.35006	136.698	2.16699e-11	3.91272e-10
NCU01509	3.01358	8.55426	142.838	2.2083e-11	3.97988e-10
NCU07969	4.99057	4.3033	143.658	2.22761e-11	4.00722e-10
NCU09031	4.5207	6.48371	142.379	2.285e-11	4.10282e-10
NCU06884	2.90915	6.7501	142.295	2.29823e-11	4.11894e-10
NCU06360	-4.23778	7.0591	142.094	2.33396e-11	4.17524e-10
NCU02865	5.41119	1.86809	118.08	2.34562e-11	4.18836e-10
NCU07789	8.9661	8.01629	139.687	2.37039e-11	4.2248e-10
aro-1	-4.39784	7.6385	141.726	2.39222e-11	4.25587e-10
NCU00755	6.02505	7.59915	141.571	2.41967e-11	4.2968e-10
NCU04040	-3.06774	4.56493	141.382	2.44148e-11	4.32759e-10
NCU07115	4.04357	5.94627	141.137	2.51659e-11	4.45257e-10
NCU00697	5.56032	5.14916	141.245	2.56371e-11	4.52767e-10
NCU08220	8.15393	-0.237804	122.003	2.64994e-11	4.67142e-10
NCU01724	-2.46418	5.46926	139.665	2.73811e-11	4.81808e-10
set-4	2.50207	8.40579	139.476	2.76997e-11	4.86529e-10
NCU07106	6.63465	1.04483	106.727	2.78875e-11	4.8894e-10
NCU02269	-2.74521	5.11088	139.357	2.80097e-11	4.90196e-10
NCU09225	6.57409	3.11786	119.362	2.82721e-11	4.93895e-10
NCU05437	5.45034	0.391458	92.904	2.86471e-11	4.99543e-10
NCU09059	4.91817	3.91907	140.323	2.87005e-11	4.99575e-10
NCU07272	6.10461	3.71041	123.979	2.89068e-11	5.02263e-10
NCU05698	4.84159	2.76743	135.659	2.96992e-11	5.15106e-10
NCU02783	4.21169	7.24745	138.618	2.98599e-11	5.16966e-10
trp-5	-2.91672	6.58614	138.221	3.03277e-11	5.24128e-10
NCU03468	2.92056	5.88203	138.392	3.03962e-11	5.24375e-10
NCU09484	4.35176	6.06939	139.277	3.05143e-11	5.25477e-10
NCU06252	3.49715	8.15752	138.204	3.07564e-11	5.28705e-10
NCU15831	4.18544	6.11636	138.113	3.09692e-11	5.31419e-10
NCU05825	4.98058	4.67878	136.718	3.14279e-11	5.38335e-10
NCU05711	6.74438	2.77796	95.1456	3.16149e-11	5.40582e-10
NCU08004	-2.91274	6.29568	137.105	3.28917e-11	5.61421e-10
NCU07385	4.59076	7.43142	136.731	3.42232e-11	5.8312e-10
oli	-6.6811	9.74024	136.646	3.44339e-11	5.85679e-10
gua-3	-3.30812	7.80002	136.446	3.44962e-11	5.85709e-10
NCU05095	-3.13669	6.77809	136.218	3.50713e-11	5.94431e-10
NCU16876	5.72721	0.368618	94.2135	3.52114e-11	5.95762e-10
NCU08745	6.47456	1.5808	83.1154	3.59375e-11	6.06986e-10
NCU03153	4.29205	4.68006	135.913	3.65809e-11	6.16776e-10
prk-9	5.67952	7.21982	135.526	3.82961e-11	6.428e-10
NCU05651	9.91564	10.2512	125.161	3.83043e-11	6.428e-10
gla-2	3.36957	7.5085	135.185	3.83236e-11	6.428e-10
NCU09053	5.1037	5.34567	135.913	3.87359e-11	6.48592e-10
NCU03424	4.31001	1.64931	123.494	3.88494e-11	6.49369e-10
NCU05621	6.367	0.18282	79.3034	4.04277e-11	6.74329e-10
NCU07552	-2.68948	5.30964	134.305	4.05289e-11	6.74329e-10
NCU09799	4.49078	4.88685	134.476	4.05517e-11	6.74329e-10
NCU04031	5.61903	-0.207034	81.439	4.06694e-11	6.75127e-10
NCU00871	7.52231	5.31356	133.052	4.09996e-11	6.78968e-10
NCU01078	2.3319	4.54353	134.116	4.10411e-11	6.78968e-10
NCU06070	4.58522	2.51299	135.427	4.17604e-11	6.88462e-10
NCU16418	5.19431	3.43258	134.957	4.18164e-11	6.88462e-10
NCU03935	-4.17357	6.86792	134.047	4.18284e-11	6.88462e-10
NCU05842	5.19769	5.95962	133.721	4.27473e-11	7.02391e-10
NCU09950	6.66229	1.40253	117.425	4.32744e-11	7.09847e-10
NCU07110	-4.58607	5.9793	133.487	4.36095e-11	7.14133e-10
NCU05882	2.64405	7.08545	133.104	4.47018e-11	7.30784e-10
aro-8	-3.95309	6.73168	132.846	4.55899e-11	7.44045e-10
NCU04049	3.81221	7.46606	132.696	4.60895e-11	7.50932e-10
gh18-1	6.53621	5.33971	86.9826	4.64333e-11	7.55263e-10
NCU03172	4.83408	4.14927	132.999	4.67321e-11	7.58848e-10
NCU07181	2.96411	4.16783	132.782	4.68285e-11	7.5886e-10
NCU10852	5.15519	9.7878	132.465	4.68897e-11	7.5886e-10
NCU03518	4.46117	5.31231	132.471	4.70741e-11	7.60574e-10
NCU10210	9.04422	0.921106	132.522	4.74681e-11	7.65661e-10
NCU03926	-3.34244	6.05894	132.078	4.7694e-11	7.68024e-10
NCU00832	3.39296	5.91059	132.111	4.81727e-11	7.74444e-10
NCU03698	3.4557	6.18577	132.013	4.86301e-11	7.80501e-10
NCU10641	5.12898	6.57583	131.969	4.94841e-11	7.92379e-10
NCU05351	9.05887	8.77251	131.942	4.95339e-11	7.92379e-10
NCU09708	-4.19339	5.12602	131.878	4.98053e-11	7.94419e-10
NCU03759	-3.29954	5.6015	131.524	4.98256e-11	7.94419e-10
NCU02847	3.05559	3.47842	131.584	5.04344e-11	8.02802e-10
NCU03699	4.98594	10.9912	131.391	5.08293e-11	8.0776e-10
NCU07951	3.20666	6.72661	130.922	5.26625e-11	8.35522e-10
NCU07631	7.61557	2.27138	123.908	5.32185e-11	8.42961e-10
NCU08504	-2.95844	5.36896	130.544	5.36237e-11	8.4799e-10
NCU05728	5.72212	3.50069	131.602	5.39208e-11	8.50644e-10
ad-3A	-2.2755	7.14413	130.435	5.39673e-11	8.50644e-10
NCU16405	4.29642	9.98221	130.563	5.41134e-11	8.5156e-10
NCU05426	-4.0107	5.32742	130.627	5.4271e-11	8.52654e-10
NCU04807	2.32253	8.26888	130.247	5.47397e-11	8.58623e-10
NCU03017	6.51353	1.81696	100.368	5.51185e-11	8.63167e-10
NCU05691	2.30595	5.72708	130	5.57988e-11	8.72408e-10
stk-44	6.24014	7.4252	130.109	5.60577e-11	8.75043e-10
NCU09803	-2.69551	7.03578	129.822	5.65433e-11	8.81202e-10
NCU00817	6.70971	0.583289	99.3256	5.70864e-11	8.88235e-10
NCU16701	4.31326	1.76531	128.051	5.7837e-11	8.98469e-10
NCU04167	5.26762	6.68486	129.648	5.82027e-11	9.02702e-10
NCU05859	4.92738	6.35373	129.654	5.84484e-11	9.05062e-10
NCU01998	2.82427	6.27283	129.458	5.88734e-11	9.10187e-10
NCU05843	3.69274	5.63111	129.291	5.97385e-11	9.22088e-10
NCU00986	4.09627	4.46822	127.462	6.01147e-11	9.26417e-10
NCU08884	5.50833	0.433616	97.7504	6.10059e-11	9.38656e-10
NCU08275	-4.47111	4.3283	129.37	6.13757e-11	9.42848e-10
NCU05767	7.15712	4.57316	129.37	6.15641e-11	9.44243e-10
NCU08487	3.04647	7.02675	128.772	6.20282e-11	9.49856e-10
NCU16492	4.84181	3.62166	137.045	6.21457e-11	9.50152e-10
NCU00558	3.8031	7.25729	128.725	6.23561e-11	9.51864e-10
NCU04038	5.42915	3.54238	130.184	6.26806e-11	9.55312e-10
NCU08664	-3.93601	3.78669	129.011	6.30436e-11	9.59334e-10
NCU07578	4.4529	4.90589	128.381	6.40705e-11	9.73429e-10
NCU08288	2.93301	7.66605	128.285	6.43958e-11	9.76838e-10
NCU07312	3.42026	3.2365	128.905	6.56826e-11	9.94799e-10
NCU04398	6.15744	2.83474	90.7577	6.61194e-11	9.99849e-10
NCU09438	-2.15846	6.22958	127.747	6.63094e-11	1.00116e-09
NCU05050	-5.61812	3.81967	128.36	6.85855e-11	1.03391e-09
NCU16875	3.94178	5.36996	127.46	6.88985e-11	1.03659e-09
NCU05648	4.31865	6.22712	127.401	6.89773e-11	1.03659e-09
NCU04532	3.57006	4.30785	127.438	6.94345e-11	1.04158e-09
NCU04796	2.94944	8.29324	127.292	6.95248e-11	1.04158e-09
NCU00397	-5.0366	6.71832	127.235	6.98788e-11	1.04527e-09
NCU07287	4.89209	11.1941	126.787	7.23009e-11	1.07983e-09
NCU06286	6.06571	0.20101	97.9558	7.40274e-11	1.10391e-09
stk-56	6.59822	4.04482	114.661	7.45867e-11	1.11054e-09
leu-4	-3.22531	7.16282	126.21	7.47181e-11	1.11079e-09
NCU07423	-3.65562	5.36781	126.392	7.48504e-11	1.11105e-09
NCU01516	-2.67165	5.48682	125.981	7.61939e-11	1.12926e-09
NCU01183	-3.11711	5.63675	125.822	7.73064e-11	1.14399e-09
NCU06931	3.19596	5.58994	125.888	7.76015e-11	1.14661e-09
NCU09026	7.25244	4.55718	107.443	7.80455e-11	1.15141e-09
NCU06990	2.50181	5.62004	125.335	8.10527e-11	1.19395e-09
NCU00184	2.38879	6.06664	125.147	8.12174e-11	1.19456e-09
auxin Efflux Carrier superfamily	2.82067	9.13147	125.057	8.17794e-11	1.201e-09
NCU05705	3.65039	2.93986	125.767	8.21809e-11	1.20507e-09
NCU05555	3.24075	6.29134	125.049	8.28961e-11	1.21272e-09
NCU16457	2.84718	3.93568	124.917	8.2953e-11	1.21272e-09
NCU05819	4.4448	5.27566	125.539	8.32138e-11	1.2147e-09
NCU05978	8.60394	7.16466	125.116	8.38939e-11	1.22278e-09
NCU06659	-2.96137	5.93978	124.583	8.50116e-11	1.23721e-09
NCU05506	4.84555	1.13125	107.856	8.62943e-11	1.25399e-09
arp2	-2.70752	7.26201	124.337	8.65616e-11	1.25599e-09
NCU05134	4.67105	8.76409	124.4	8.71727e-11	1.26296e-09
NCU12036	7.05673	-0.337227	131.284	8.76048e-11	1.26732e-09
NCU07384	2.85281	5.75955	124.316	8.78545e-11	1.26904e-09
his-6	-4.21784	7.52453	124.165	8.88409e-11	1.27949e-09
NCU16906	5.42104	1.50848	82.942	8.88428e-11	1.27949e-09
NCU07668	5.19774	7.11756	124.182	8.91646e-11	1.28222e-09
NCU07322	3.89696	6.6569	123.988	9.0111e-11	1.29391e-09
NCU03578	2.92539	7.4597	123.956	9.0295e-11	1.29463e-09
NCU11312	2.86282	8.29042	123.754	9.17487e-11	1.31353e-09
acon-2	3.90202	7.32444	123.666	9.31057e-11	1.33098e-09
NCU05467	6.52312	0.904524	90.0803	9.35907e-11	1.33521e-09
NCU16703	8.55007	1.25783	104.314	9.36941e-11	1.33521e-09
NCU16846	6.616	3.47905	92.3789	9.38151e-11	1.33521e-09
NCU03181	3.54768	3.6242	123.6	9.45254e-11	1.34334e-09
NCU09575	6.50124	7.46827	123.411	9.55435e-11	1.35582e-09
NCU08069	3.05069	5.88892	123.338	9.57305e-11	1.35649e-09
NCU17267	10.422	6.24308	139.114	9.59786e-11	1.35759e-09
NCU00633	-5.27377	6.97306	123.2	9.60893e-11	1.35759e-09
NCU08878	2.07337	6.43386	122.965	9.65342e-11	1.36189e-09
NCU04482	4.73724	4.84615	123.171	9.6915e-11	1.36469e-09
NCU11046	6.62043	7.97063	123.055	9.70149e-11	1.36469e-09
NCU02625	2.80138	4.09379	122.717	9.96206e-11	1.39931e-09
NCU00781	6.71642	2.21502	121.332	1.00598e-10	1.411e-09
NCU07104	6.91983	1.2736	99.7528	1.01421e-10	1.42048e-09
NCU05472	7.22879	1.74805	93.4699	1.05604e-10	1.47693e-09
NCU00842	3.9642	1.39952	110.429	1.07401e-10	1.4999e-09
NCU08094	-4.27877	6.04978	121.728	1.08827e-10	1.51762e-09
NCU09926	5.43891	6.38488	90.2786	1.0939e-10	1.52328e-09
NCU05196	-3.11591	5.42781	121.268	1.1072e-10	1.53958e-09
NCU02520	-2.8996	6.8268	121.151	1.11758e-10	1.55179e-09
NCU08618	2.35053	5.81552	120.945	1.13578e-10	1.57479e-09
stk-5	2.67914	8.29712	120.805	1.14843e-10	1.59005e-09
NCU17269	6.81847	5.08041	121.835	1.15069e-10	1.59091e-09
NCU09314	5.61457	3.63198	82.5876	1.1582e-10	1.59902e-09
NCU09617	2.72049	5.73971	120.823	1.16205e-10	1.60204e-09
NCU07831	-2.05593	8.6095	120.571	1.1705e-10	1.6114e-09
NCU06915	-6.62799	6.21233	120.504	1.19655e-10	1.64491e-09
NCU07613	6.16721	2.21601	121.044	1.20762e-10	1.65778e-09
NCU09193	4.51436	6.94197	120.297	1.21201e-10	1.66145e-09
NCU05141	3.39654	7.0443	120.233	1.2174e-10	1.66648e-09
arg-1	-4.15242	8.48559	120.123	1.22832e-10	1.67749e-09
NCU09892	-2.30625	6.37003	119.977	1.22891e-10	1.67749e-09
NCU07059	3.77257	7.30232	120.095	1.23112e-10	1.67814e-09
NCU10070	4.44241	5.51318	119.675	1.28483e-10	1.74687e-09
NCU03268	2.08943	5.65511	119.445	1.28515e-10	1.74687e-09
NCU03481	5.03568	5.19731	118.548	1.28715e-10	1.74713e-09
tca-5	-2.74367	7.49625	119.316	1.29662e-10	1.75752e-09
NCU01039	3.06938	5.1189	119.448	1.30009e-10	1.75976e-09
NCU09487	5.14732	3.30424	120.161	1.31254e-10	1.77413e-09
NCU03485	-3.05521	5.09132	118.86	1.35872e-10	1.83172e-09
NCU05435	3.2609	6.77557	118.888	1.35893e-10	1.83172e-09
NCU07841	2.66406	3.30252	118.697	1.39212e-10	1.87384e-09
NCU16539	4.30064	1.90551	99.9243	1.39423e-10	1.87408e-09
NCU09949	7.11153	2.85449	94.8746	1.40161e-10	1.88139e-09
NCU09173	4.99084	3.32995	119.027	1.40859e-10	1.88813e-09
NCU02652	3.09456	2.34089	119.145	1.42355e-10	1.90554e-09
NCU05099	7.22663	1.08459	105.569	1.43913e-10	1.92374e-09
NCU03024	2.25293	6.92969	117.984	1.44695e-10	1.93023e-09
NCU15830	5.84273	6.18733	118.171	1.44797e-10	1.93023e-09
NCU11382	4.95409	2.13076	107.111	1.45976e-10	1.94211e-09
NCU02953	3.52736	4.70842	108.613	1.4609e-10	1.94211e-09
NCU16936	4.24572	1.57469	117.665	1.47534e-10	1.95862e-09
NCU06287	7.35999	2.00027	95.0157	1.50631e-10	1.99699e-09
NCU06511	2.6736	6.63743	117.545	1.51816e-10	2.00899e-09
NCU00405	-3.13856	7.71244	117.392	1.51951e-10	2.00899e-09
NCU06532	-3.68707	7.75529	117.404	1.53615e-10	2.02821e-09
NCU07422	-4.76996	4.31267	117.905	1.53833e-10	2.02833e-09
NCU04091	-2.49247	6.66501	117.223	1.54143e-10	2.02887e-09
NCU05890	-2.39342	4.78652	117.224	1.54293e-10	2.02887e-09
NCU02491	3.27062	7.92717	117.162	1.56691e-10	2.05761e-09
NCU05257	-2.54284	6.6835	116.884	1.58541e-10	2.07908e-09
NCU05469	6.95759	0.953077	104.159	1.59783e-10	2.09253e-09
NCU09410	-4.30636	5.1587	116.989	1.63237e-10	2.13487e-09
NCU08821	3.4084	8.15545	116.616	1.63979e-10	2.14168e-09
NCU09664	5.67116	3.80348	117.183	1.65861e-10	2.16335e-09
NCU09881	2.57723	7.6731	116.347	1.67703e-10	2.18442e-09
NCU16321	6.14548	1.06175	102.829	1.6935e-10	2.20292e-09
NCU03357	-2.97967	6.55344	116.019	1.70443e-10	2.21415e-09
NCU09615	2.35625	6.7665	115.886	1.74325e-10	2.26155e-09
NCU05985	3.18925	8.1057	115.805	1.75488e-10	2.27359e-09
NCU00023	2.87751	8.32049	115.734	1.76546e-10	2.28424e-09
NCU11030	-3.67621	5.70663	115.675	1.77523e-10	2.29381e-09
NCU09911	-4.13598	6.25565	115.611	1.78482e-10	2.30313e-09
NCU01094	3.33609	4.5225	115.701	1.79077e-10	2.30773e-09
NCU01821	-2.38792	6.91045	115.361	1.80101e-10	2.31784e-09
NCU03467	4.50341	1.71584	113.491	1.80965e-10	2.32587e-09
NCU02810	-2.05429	7.62937	115.159	1.83184e-10	2.34843e-09
NCU04961	6.74558	4.32072	87.1369	1.83206e-10	2.34843e-09
for	-4.61986	8.92262	115.278	1.83451e-10	2.34846e-09
NCU09700	-3.73879	6.99835	115.224	1.84351e-10	2.35687e-09
NCU16357	5.82124	0.903185	72.2902	1.91419e-10	2.444e-09
NCU05272	-3.26177	4.44692	114.698	1.92023e-10	2.44848e-09
NCU08222	6.55271	3.87762	89.695	1.96408e-10	2.50111e-09
NCU00033	4.10136	4.39008	114.608	1.96998e-10	2.50532e-09
NCU06165	3.50958	3.19352	103.763	2.00216e-10	2.5429e-09
NCU03870	1.97152	8.09487	113.46	2.11623e-10	2.68425e-09
NCU05764	9.27214	7.05429	113.719	2.12256e-10	2.68876e-09
NCU05287	-3.35858	5.00637	113.615	2.12649e-10	2.69022e-09
NCU07143	3.96776	5.36236	113.304	2.17276e-10	2.74516e-09
NCU02710	3.95443	1.58332	111.46	2.20421e-10	2.78127e-09
NCU04602	-4.25805	3.27715	113.564	2.20806e-10	2.7825e-09
NCU05571	3.37391	6.22455	112.753	2.27799e-10	2.86162e-09
NCU06315	4.72394	9.68292	112.73	2.27867e-10	2.86162e-09
NCU01943	5.88316	2.15574	74.5696	2.27971e-10	2.86162e-09
NCU09972	-2.90193	5.34952	112.588	2.28881e-10	2.86931e-09
NCU03760	-3.50483	2.85305	112.394	2.37306e-10	2.97108e-09
NCU03556	2.08439	6.13826	112.105	2.37769e-10	2.97303e-09
NCU04661	3.96214	5.19543	111.957	2.44945e-10	3.05881e-09
NCU02732	1.80667	6.61855	111.509	2.50307e-10	3.12174e-09
NCU09244	3.47545	7.6074	111.623	2.50669e-10	3.12223e-09
NCU09826	-2.19927	5.63201	111.374	2.53298e-10	3.15093e-09
mus-51	-2.6336	4.68657	111.253	2.57856e-10	3.2035e-09
NCU05551	-3.24984	4.95509	111.236	2.58403e-10	3.20619e-09
NCU04708	6.54318	1.78039	93.6067	2.59176e-10	3.2076e-09
NCU03288	3.21547	4.18212	111.402	2.5918e-10	3.2076e-09
NCU03692	-3.54432	3.26005	111.466	2.61928e-10	3.23747e-09
NCU06324	3.1654	4.95302	111.113	2.62928e-10	3.24569e-09
NCU05556	5.62871	1.00662	75.7432	2.63689e-10	3.24886e-09
NCU06885	7.56209	-0.172599	91.2453	2.63856e-10	3.24886e-09
NCU07614	5.12317	1.75392	111.836	2.67792e-10	3.28974e-09
NCU08075	5.07786	1.75061	85.5969	2.67857e-10	3.28974e-09
trk	3.44531	7.03557	110.741	2.71082e-10	3.32514e-09
NCU10659	5.90964	2.91782	105.505	2.72422e-10	3.33594e-09
NCU08102	5.97652	-0.499051	74.4234	2.72653e-10	3.33594e-09
NCU00497	-3.66237	3.92439	110.66	2.73368e-10	3.34048e-09
NCU08182	8.05609	0.305768	90.0971	2.78728e-10	3.40167e-09
NCU01790	2.72708	5.21605	110.408	2.79743e-10	3.40781e-09
NCU04088	2.92487	8.17566	110.352	2.79935e-10	3.40781e-09
NCU10006	4.98851	5.33417	110.376	2.81863e-10	3.42697e-09
NCU06834	2.08116	8.48341	110.032	2.84705e-10	3.45718e-09
arg-3	-3.75691	7.77169	110.144	2.85235e-10	3.45928e-09
NCU16618	2.77337	4.76185	110.135	2.87861e-10	3.48675e-09
NCU09336	2.95605	6.29126	109.995	2.8885e-10	3.49437e-09
NCU09698	5.26617	7.361	109.914	2.91284e-10	3.51941e-09
NCU10062	2.63967	5.91886	109.844	2.93135e-10	3.53401e-09
NCU04417	6.44928	-0.617115	88.4005	2.93222e-10	3.53401e-09
NCU10400	4.28778	7.45304	109.693	2.96589e-10	3.57014e-09
NCU08597	3.75732	7.65689	109.595	2.99136e-10	3.59632e-09
NCU03466	3.47675	7.63962	109.566	2.99911e-10	3.60117e-09
NCU01629	5.07381	7.48957	109.747	3.00684e-10	3.60234e-09
NCU07917	5.99394	6.55891	109.72	3.00753e-10	3.60234e-09
NCU05307	3.8259	5.50179	109.523	3.05213e-10	3.65124e-09
NCU00988	6.27455	5.84149	109.549	3.07048e-10	3.66865e-09
NCU07112	-4.94663	7.19137	109.256	3.08329e-10	3.67942e-09
NCU00699	4.94102	6.23965	109.172	3.10656e-10	3.70262e-09
NCU06327	-6.55102	6.43028	109.134	3.13026e-10	3.72628e-09
NCU05068	2.92885	6.6669	108.908	3.18008e-10	3.78093e-09
NCU12052	7.63018	4.86182	104.244	3.21068e-10	3.81264e-09
ubr1	-2.39209	6.3514	108.565	3.24039e-10	3.8432e-09
NCU00627	2.3042	10.6401	108.349	3.30295e-10	3.91261e-09
NCU08986	3.75105	7.66328	108.445	3.31452e-10	3.9215e-09
NCU03877	-2.39679	7.53238	108.227	3.33877e-10	3.94537e-09
NCU02931	4.81044	5.82331	108.668	3.35069e-10	3.95463e-09
NCU01272	-3.16881	7.02389	108.277	3.36101e-10	3.96198e-09
arg-5	-3.71685	6.54856	108.1	3.41874e-10	4.02513e-09
pex12	3.28794	6.8092	107.924	3.46991e-10	4.08042e-09
NCU00465	-2.03185	6.75853	107.491	3.56555e-10	4.18779e-09
NCU09416	4.86336	1.82295	108.036	3.59941e-10	4.22243e-09
NCU09442	-1.93723	5.4811	107.337	3.61919e-10	4.2405e-09
NCU05637	3.52292	5.95122	107.411	3.63914e-10	4.25871e-09
NCU08411	-2.885	7.79161	107.213	3.65507e-10	4.2722e-09
37S ribosomal protein MRP4	-2.19745	6.77826	107.196	3.66099e-10	4.27395e-09
NCU07127	-3.53671	4.97074	107.274	3.68757e-10	4.2998e-09
NCU07892	4.17353	2.35137	107.13	3.76024e-10	4.37926e-09
NCU05572	5.72608	2.16879	105.502	3.79987e-10	4.42009e-09
NCU00250	8.32346	7.12727	106.129	3.83387e-10	4.45428e-09
NCU02206	7.12273	8.60284	106.093	3.87199e-10	4.49318e-09
NCU06933	3.0617	3.08153	106.977	3.88808e-10	4.50645e-09
NCU04667	7.77236	10.1508	106.186	4.06553e-10	4.70649e-09
NCU01891	4.17888	5.62034	106.159	4.0708e-10	4.70696e-09
NCU04521	2.83997	8.70868	106.077	4.09223e-10	4.72609e-09
NCU07254	6.24401	6.97019	106.012	4.18518e-10	4.82767e-09
NCU02400	3.72232	9.16972	105.733	4.22171e-10	4.85891e-09
met-7	-3.55331	6.46955	105.754	4.2223e-10	4.85891e-09
NCU06082	5.20936	3.44528	99.5756	4.24319e-10	4.87715e-09
NCU05153	4.50654	6.60922	105.666	4.25176e-10	4.88121e-09
NCU08572	5.27367	1.27548	72.2481	4.25721e-10	4.88167e-09
NCU12026	6.82935	4.4935	106.96	4.29356e-10	4.91752e-09
NCU02562	3.33589	3.00298	93.1579	4.3688e-10	4.99778e-09
NCU02438	-2.44097	7.95717	105.038	4.44887e-10	5.08338e-09
NCU00034	2.65639	6.48995	105.089	4.47601e-10	5.10835e-09
NCU07814	-2.56594	6.55467	104.763	4.56216e-10	5.18913e-09
NCU10129	5.42738	7.52973	104.876	4.56541e-10	5.18913e-09
NCU09623	5.11143	5.47754	76.5198	4.56723e-10	5.18913e-09
NCU16698	-2.7394	6.70834	104.754	4.56823e-10	5.18913e-09
NCU05358	4.34899	4.64112	106.363	4.57451e-10	5.19017e-09
NCU00086	4.11864	2.7365	105.448	4.65009e-10	5.26973e-09
NCU05055	5.57282	3.06373	83.1639	4.65983e-10	5.2746e-09
NCU08870	4.45114	7.25645	104.534	4.71144e-10	5.32679e-09
NCU06236	3.92792	1.93245	91.7658	4.72341e-10	5.33409e-09
NCU04658	3.23436	1.29312	105.62	4.74452e-10	5.35168e-09
NCU05246	2.17758	6.58594	104.303	4.75828e-10	5.36096e-09
NCU04176	-2.90194	4.53306	104.238	4.80476e-10	5.40703e-09
NCU04727	4.82392	6.25099	104.515	4.81605e-10	5.41031e-09
tah-1	3.85146	9.46077	104.28	4.81886e-10	5.41031e-09
NCU09978	2.94966	5.17927	104.442	4.84629e-10	5.43481e-09
NCU09102	-3.52982	4.20871	104.111	4.90141e-10	5.49026e-09
NCU09785	5.13576	6.17324	104.099	4.92871e-10	5.51445e-09
thr-5	-3.21251	5.87211	103.989	4.95433e-10	5.53673e-09
NCU01439	-5.351	8.86483	103.962	4.96169e-10	5.53855e-09
NCU02228	-3.44316	5.12252	103.982	4.97486e-10	5.54685e-09
NCU06134	4.95631	2.52624	68.4775	4.9838e-10	5.55042e-09
NCU04106	-3.00965	4.53013	103.741	5.02968e-10	5.59508e-09
NCU03299	2.38355	5.75113	103.662	5.1012e-10	5.66814e-09
NCU08249	6.34681	0.162566	75.6946	5.16471e-10	5.73211e-09
NCU07451	-2.08724	7.45143	103.354	5.19178e-10	5.75556e-09
NCU08625	-4.77614	4.50298	103.521	5.23347e-10	5.79514e-09
NCU02619	-2.78182	4.50429	103.251	5.2654e-10	5.82384e-09
NCU03098	4.92526	5.05214	103.301	5.35453e-10	5.91565e-09
NCU00409	-5.99967	4.54465	103.345	5.48124e-10	6.04874e-09
NCU03859	-2.28117	6.09061	102.636	5.55063e-10	6.11285e-09
NCU09412	3.9457	3.32605	94.8872	5.55197e-10	6.11285e-09
NCU05700	3.93186	4.64326	102.898	5.58198e-10	6.13891e-09
NCU00947	5.03052	4.94452	100.002	5.72328e-10	6.28716e-09
NCU00690	-2.59325	4.60429	102.236	5.77056e-10	6.33191e-09
NCU08965	2.68137	7.44213	102.272	5.80054e-10	6.35761e-09
NCU02880	5.06547	5.1518	98.7471	5.8163e-10	6.36767e-09
ccg-4	9.94095	10.8054	87.0802	5.85104e-10	6.39846e-09
ilv-6	-3.72628	6.60307	102.003	5.96327e-10	6.51383e-09
NCU02864	5.01051	1.84831	73.4619	5.99397e-10	6.53998e-09
NCU09395	2.40697	4.30215	101.91	6.00208e-10	6.54146e-09
rib-4	-2.24081	5.74239	101.747	6.03009e-10	6.56459e-09
nic-4	-2.97732	5.53627	101.857	6.04602e-10	6.57363e-09
NCU00096	3.99126	2.40233	102.576	6.05198e-10	6.57363e-09
NCU04020	-2.5653	7.69204	101.641	6.08853e-10	6.60592e-09
NCU05165	-3.45655	7.71692	101.725	6.10464e-10	6.61598e-09
NCU08046	-2.17335	7.35397	101.545	6.14335e-10	6.65048e-09
NCU08442	7.06152	2.67558	83.2976	6.16318e-10	6.6645e-09
NCU04341	3.34459	5.77723	101.62	6.21094e-10	6.70166e-09
NCU07883	3.48907	8.35469	101.537	6.21252e-10	6.70166e-09
NCU08159	4.22781	9.58003	101.527	6.21832e-10	6.70166e-09
NCU08152	8.22999	7.46832	94.3816	6.28803e-10	6.76925e-09
NCU04806	-1.86192	5.76672	101.178	6.35987e-10	6.83711e-09
NCU02527	3.22764	3.94725	101.455	6.37454e-10	6.83711e-09
NCU07211	7.07732	0.891246	91.0812	6.37888e-10	6.83711e-09
NCU07133	3.59194	4.27274	101.296	6.37933e-10	6.83711e-09
NCU06153	4.0816	7.151	101.169	6.43862e-10	6.89302e-09
NCU03426	3.17033	6.98939	101.122	6.45946e-10	6.90769e-09
NCU03607	-4.57182	5.36269	101.053	6.54337e-10	6.98971e-09
NCU01298	3.4868	3.37625	101.036	6.61936e-10	7.06308e-09
vib-1	-3.1621	7.65964	100.601	6.71347e-10	7.15562e-09
NCU05800	-2.76794	7.02561	100.346	6.87806e-10	7.32298e-09
NCU03422	4.31647	6.31504	100.21	7.06389e-10	7.51257e-09
gh13-4	3.42687	4.0486	100.42	7.08877e-10	7.53075e-09
NCU08503	-2.78109	4.06228	100.052	7.10785e-10	7.54274e-09
set-6	3.68787	5.62017	100.052	7.15063e-10	7.56769e-09
NCU02924	6.57345	3.59681	75.343	7.15452e-10	7.56769e-09
NCU02526	4.5779	9.17779	100.033	7.15778e-10	7.56769e-09
NCU01147	-2.99493	4.39602	100.009	7.16264e-10	7.56769e-09
NCU07997	2.63232	7.92672	99.9278	7.22976e-10	7.63028e-09
NCU09508	5.1472	4.31272	100.29	7.29584e-10	7.69163e-09
NCU01872	3.96134	4.11472	99.9828	7.31842e-10	7.70703e-09
NCU02929	3.31054	6.49811	99.7581	7.34943e-10	7.73128e-09
NCU05568	4.63454	3.58959	93.3516	7.36291e-10	7.73324e-09
NCU04934	4.27393	1.99442	98.0551	7.36727e-10	7.73324e-09
NCU05534	6.54867	7.90525	99.6401	7.43766e-10	7.79866e-09
NCU07709	3.95448	4.6297	99.0615	7.50811e-10	7.86402e-09
NCU10965	2.97718	3.64485	99.6039	7.56411e-10	7.91411e-09
gh7-4	4.65955	3.43814	83.177	7.71191e-10	8.06003e-09
NCU07563	5.46846	6.31172	99.1477	7.80235e-10	8.14576e-09
NCU05373	2.33251	6.42602	99.0194	7.89994e-10	8.23875e-09
NCU05801	5.18661	7.79724	98.9793	7.91598e-10	8.2466e-09
NCU03063	-2.27309	4.16968	98.7718	8.00991e-10	8.33548e-09
NCU02913	3.49179	6.6258	98.7218	8.11748e-10	8.43834e-09
NCU11234	-3.52142	4.6752	98.5881	8.2842e-10	8.60241e-09
NCU17268	7.81627	5.45821	96.3768	8.30152e-10	8.61115e-09
NCU05546	2.14273	4.09454	98.3351	8.35416e-10	8.65649e-09
NCU17278	4.09637	5.85442	98.4326	8.39797e-10	8.69257e-09
NCU05382	3.20764	3.85681	98.4901	8.42346e-10	8.70964e-09
NCU05349	2.82789	6.99734	98.3138	8.43547e-10	8.71275e-09
NCU00003	2.14694	4.78595	98.1553	8.48567e-10	8.75526e-09
NCU16362	5.09887	2.85093	95.7927	8.65456e-10	8.92001e-09
NCU03367	-2.92857	5.70462	98	8.69962e-10	8.95691e-09
NCU00895	2.15339	8.71732	97.7947	8.77752e-10	9.02751e-09
NCU00093	5.79858	4.55067	98.0318	8.79129e-10	9.0301e-09
NCU08410	-2.12447	5.36638	97.7816	8.7987e-10	9.0301e-09
NCU01698	3.28335	7.45053	97.7943	8.86768e-10	9.09125e-09
NCU00410	-1.75055	7.7795	97.3876	9.13029e-10	9.34993e-09
NCU08074	5.48265	2.19443	67.8199	9.13932e-10	9.34993e-09
NCU00757	4.2899	2.77075	97.8963	9.15634e-10	9.35745e-09
NCU07615	3.77819	1.23005	97.987	9.21975e-10	9.41231e-09
NCU17048	3.11172	3.9953	97.4669	9.23648e-10	9.41946e-09
NCU16347	2.89878	6.47787	97.3636	9.24697e-10	9.42023e-09
NCU02414	-2.40389	6.82334	97.245	9.25831e-10	9.42186e-09
NCU00929	2.55959	6.89018	97.2896	9.3142e-10	9.46878e-09
NCU02740	6.74079	4.03976	97.1236	9.34939e-10	9.49459e-09
NCU08268	-3.97781	5.24199	97.322	9.36826e-10	9.50377e-09
NCU00231	3.76268	1.04185	94.7393	9.39342e-10	9.51932e-09
NCU04648	-4.8688	6.41471	97.1053	9.49459e-10	9.61179e-09
NCU06989	3.34552	9.28469	96.994	9.58236e-10	9.6905e-09
NCU06749	-2.39827	5.67381	96.8125	9.66043e-10	9.75926e-09
NCU01978	-2.72268	3.65041	96.7165	9.81046e-10	9.89377e-09
NCU06424	-4.48695	4.67324	96.8565	9.81403e-10	9.89377e-09
NCU01108	3.33924	7.11133	96.887	9.88817e-10	9.95814e-09
NCU01581	2.52477	4.87833	96.6295	9.93874e-10	9.99866e-09
NCU03110	-2.90152	5.56405	96.5304	1.00271e-09	1.00771e-08
NCU01849	2.42634	4.07834	96.3422	1.01504e-09	1.01904e-08
phy-2	3.41994	4.5318	96.4411	1.01689e-09	1.01957e-08
NCU04746	4.58077	1.89188	89.0983	1.01768e-09	1.01957e-08
NCU01875	7.62453	0.25474	83.4446	1.02487e-09	1.02572e-08
NCU16848	3.94633	5.90556	96.2946	1.02641e-09	1.0262e-08
fi	2.40514	7.37318	96.2577	1.02976e-09	1.02848e-08
NCU05500	2.70285	5.13062	96.1952	1.0366e-09	1.03425e-08
NCU08195	-2.86855	7.07997	96.0261	1.04275e-09	1.03932e-08
rpn-6	-2.28526	6.34722	95.9667	1.0493e-09	1.04477e-08
NCU00992	5.39221	7.30213	95.9992	1.05612e-09	1.05048e-08
NCU00746	5.84699	1.40991	71.2505	1.0762e-09	1.06935e-08
NCU09771	3.45831	5.40585	95.4758	1.11445e-09	1.10622e-08
NCU09242	4.0008	1.88928	84.6413	1.12442e-09	1.11483e-08
phy-1	4.52908	6.63524	95.3554	1.12543e-09	1.11483e-08
nca-3	5.06566	7.63494	95.2583	1.13587e-09	1.12403e-08
NCU11246	-2.42151	6.02886	95.0604	1.14695e-09	1.13383e-08
NCU16825	3.70518	0.968631	95.8147	1.14929e-09	1.13498e-08
hsp70-5	-2.36619	8.61312	94.9248	1.16221e-09	1.14657e-08
NCU02480	-4.78835	7.58779	95.0005	1.16761e-09	1.15015e-08
NCU03728	3.14622	7.67215	94.9738	1.16821e-09	1.15015e-08
NCU07240	-2.92439	6.47751	94.8941	1.17753e-09	1.15814e-08
dot	2.44194	8.64667	94.7191	1.18617e-09	1.16545e-08
csn-1	-3.56271	5.9863	94.7893	1.19077e-09	1.16879e-08
NCU06160	5.10453	1.41955	68.9684	1.19256e-09	1.16936e-08
NCU01021	-1.67727	6.99593	94.4815	1.21446e-09	1.18963e-08
mss4	2.02614	9.27096	94.4422	1.21921e-09	1.19304e-08
NCU01982	2.70936	6.68071	94.5372	1.22041e-09	1.19304e-08
chs-3	2.5434	8.02545	94.2726	1.2523e-09	1.22298e-08
NCU01869	3.97098	6.0603	94.2878	1.25894e-09	1.22822e-08
alc-1	-3.99927	6.63839	94.1411	1.27036e-09	1.23812e-08
NCU08073	3.62723	2.95566	94.9143	1.27358e-09	1.24001e-08
NCU01177	-1.82865	5.4	93.9997	1.27561e-09	1.24074e-08
cax	3.15406	7.94576	93.9318	1.29553e-09	1.25885e-08
NCU15833	4.59396	4.30011	94.3665	1.30246e-09	1.26432e-08
alf1	-2.17518	4.81102	93.7814	1.30604e-09	1.26652e-08
NCU05932	4.25055	2.40632	95.1727	1.31804e-09	1.27688e-08
NCU03411	3.19041	1.65996	91.5999	1.32106e-09	1.27852e-08
trp-3	-4.65741	8.20983	93.715	1.324e-09	1.28009e-08
NCU07703	2.9256	4.3343	94.0715	1.33064e-09	1.28523e-08
tom20	-2.09961	5.77305	93.3687	1.35829e-09	1.31062e-08
NCU03220	2.33446	7.38551	93.3631	1.37135e-09	1.3219e-08
sre	2.61778	6.88512	93.1956	1.39463e-09	1.34301e-08
NCU01036	1.77825	7.92691	93.0395	1.40285e-09	1.34958e-08
NCU00281	4.24482	6.82993	93.059	1.41407e-09	1.35902e-08
NCU10595	6.1518	5.45495	90.8577	1.41955e-09	1.36294e-08
NCU01250	1.75626	4.62147	93.014	1.4224e-09	1.36432e-08
NCU06553	-3.73384	2.55874	93.0565	1.43036e-09	1.36965e-08
ilv-4	-2.52616	7.7443	92.8446	1.43079e-09	1.36965e-08
NCU00112	-2.90881	6.51784	92.8469	1.44517e-09	1.38205e-08
NCU06316	4.57477	6.27595	92.85	1.44855e-09	1.38274e-08
NCU10529	2.41856	8.09142	92.8174	1.44875e-09	1.38274e-08
NCU04464	4.32685	3.4913	83.6607	1.46013e-09	1.39223e-08
NCU00696	3.63092	9.70274	92.7247	1.46231e-09	1.39293e-08
NCU03162	7.02664	-0.380782	80.5164	1.47158e-09	1.40039e-08
NCU05605	-3.21476	4.80517	92.6552	1.48292e-09	1.4098e-08
NCU05699	3.46513	4.76569	91.9793	1.4882e-09	1.41343e-08
NCU09394	4.74649	-0.842292	64.2184	1.50336e-09	1.42642e-08
NCU03283	-4.26787	6.85574	92.3987	1.51238e-09	1.4334e-08
NCU07163	5.55876	1.84619	91.4936	1.51367e-09	1.4334e-08
NCU09699	-3.81751	5.03975	92.3908	1.51786e-09	1.43596e-08
NCU04170	3.23641	6.51238	92.3289	1.52306e-09	1.43947e-08
NCU08089	3.72391	5.67554	90.6816	1.54495e-09	1.45874e-08
NCU03341	-1.64394	5.56975	92.0111	1.55708e-09	1.46875e-08
NCU16822	2.75671	9.64922	91.9751	1.57746e-09	1.48653e-08
NCU03445	-2.4011	5.6518	91.8657	1.5805e-09	1.48794e-08
NCU04121	-2.70871	6.97028	91.843	1.5834e-09	1.48923e-08
NCU06111	3.58941	6.28319	91.6861	1.62529e-09	1.52714e-08
NCU06747	3.58516	7.44558	91.5364	1.65187e-09	1.55061e-08
NCU01970	2.99148	6.51505	91.376	1.67683e-09	1.57251e-08
NCU09806	2.42029	7.14397	91.3162	1.68695e-09	1.58047e-08
NCU06886	6.32427	0.0884081	62.5257	1.69503e-09	1.58651e-08
NCU09709	-4.01408	7.0334	91.2551	1.69848e-09	1.5882e-08
hak-1	4.88783	7.81309	91.1949	1.70817e-09	1.59572e-08
NCU02781	-2.03027	7.09249	90.9603	1.73275e-09	1.61614e-08
NCU06341	2.65698	6.62089	91.0615	1.73467e-09	1.61614e-08
cys-12	-2.54922	4.7635	90.9964	1.73504e-09	1.61614e-08
arg-13	2.82504	7.79154	90.9909	1.74832e-09	1.62695e-08
NCU02643	4.09835	1.79999	90.9006	1.75271e-09	1.62885e-08
ptk-2	2.71987	8.6227	90.9362	1.75373e-09	1.62885e-08
NCU08857	2.71436	5.10823	90.9409	1.76113e-09	1.63415e-08
NCU09961	4.6265	5.20831	58.743	1.77056e-09	1.64133e-08
NCU16020	4.47694	4.87256	90.9223	1.77852e-09	1.64713e-08
NCU16972	-3.59367	4.80139	90.8383	1.78186e-09	1.64865e-08
NCU03177	-1.79029	5.54613	90.6891	1.78361e-09	1.64869e-08
NCU01201	-2.32142	4.80615	90.6788	1.78564e-09	1.64899e-08
NCU08390	-5.71837	7.30279	90.6574	1.8185e-09	1.67774e-08
NCU00875	3.33818	4.42212	90.5092	1.85104e-09	1.70313e-08
NCU01474	-2.62897	5.95299	90.3209	1.85105e-09	1.70313e-08
NCU07266	-2.84264	5.31389	90.5728	1.85131e-09	1.70313e-08
NCU01495	7.2006	7.04343	89.8055	1.90859e-09	1.75416e-08
NCU05613	6.56629	1.34651	79.5877	1.91753e-09	1.7607e-08
NCU06301	-3.82313	6.68711	90.0235	1.92853e-09	1.76913e-08
gh3-4	6.96584	7.98151	90.0466	1.93293e-09	1.77148e-08
NCU01625	-2.64933	4.40639	89.8701	1.94804e-09	1.78365e-08
NCU05824	5.6043	1.09018	66.9366	1.96341e-09	1.79602e-08
NCU03646	4.33856	8.22799	89.7154	1.98877e-09	1.8175e-08
NCU08630	3.57951	2.42572	88.0835	1.99429e-09	1.82082e-08
NCU08861	-2.20145	6.09078	89.5838	1.99738e-09	1.82193e-08
NCU03600	2.60138	10.6545	89.5524	2.00345e-09	1.82574e-08
NCU16833	-2.31579	4.80429	89.5574	2.0067e-09	1.82699e-08
NCU07549	-2.56624	5.87895	89.4855	2.01898e-09	1.83644e-08
NCU05187	3.83554	1.76232	90.1748	2.02291e-09	1.83743e-08
ndi-1	-3.81476	4.14976	89.6015	2.02387e-09	1.83743e-08
NCU02212	4.20001	3.48696	89.8118	2.06864e-09	1.87632e-08
NCU04569	-5.53012	7.00073	89.3052	2.07605e-09	1.88021e-08
NCU09931	2.49853	7.254	89.2977	2.07682e-09	1.88021e-08
NCU05687	2.71158	3.84277	89.3378	2.1057e-09	1.90458e-08
NCU00114	-2.05932	5.92508	88.988	2.12551e-09	1.9207e-08
NCU05127	-4.18656	3.28537	89.1908	2.17339e-09	1.96213e-08
NCU07970	4.93322	3.50582	85.1732	2.20977e-09	1.99311e-08
pca-1	-2.36996	7.23518	88.5928	2.21441e-09	1.99545e-08
ro-7	-1.89445	5.15758	88.5978	2.21756e-09	1.9961e-08
NCU02105	-2.77538	3.76806	88.8586	2.21926e-09	1.9961e-08
rpn-10	-2.15996	6.90095	88.5145	2.23305e-09	2.00664e-08
NCU05470	7.06272	0.383309	89.34	2.27621e-09	2.04352e-08
NCU06406	1.73688	7.29306	88.2805	2.288e-09	2.0522e-08
NCU09634	6.63181	3.90335	88.7429	2.32854e-09	2.08663e-08
NCU07255	4.08837	6.35574	88.1722	2.33653e-09	2.09186e-08
NCU05387	-4.25394	7.17634	88.0789	2.36021e-09	2.1111e-08
NCU04483	-2.49376	4.98272	87.9046	2.38596e-09	2.13216e-08
NCU11380	2.96714	3.9361	88.152	2.39302e-09	2.1365e-08
NCU09371	-3.0173	6.82834	87.8918	2.4061e-09	2.1462e-08
NCU05987	1.97359	5.65281	87.7928	2.40938e-09	2.14667e-08
NCU03170	-3.27225	3.44116	88.0511	2.41165e-09	2.14667e-08
NCU08889	1.81859	6.00145	87.7773	2.41328e-09	2.14667e-08
NCU05615	6.81241	-1.12268	77.1647	2.46268e-09	2.1886e-08
NCU07185	3.73141	4.35627	82.4509	2.46623e-09	2.18974e-08
NCU04246	-4.20464	5.6119	87.5615	2.49478e-09	2.21306e-08
NCU05641	3.59913	4.56887	87.4999	2.51259e-09	2.22682e-08
NCU17087	6.3617	0.885187	83.6441	2.54591e-09	2.25428e-08
NCU02545	-2.03331	5.26057	87.2297	2.55773e-09	2.26268e-08
NCU00490	2.55255	7.46246	87.2843	2.56524e-09	2.26725e-08
NCU06265	3.31568	9.82811	87.1755	2.59489e-09	2.29136e-08
hsp78	-2.43456	5.27563	87.0864	2.59906e-09	2.29295e-08
NCU16997	4.56763	5.18566	91.2116	2.62348e-09	2.31239e-08
NCU16632	4.43467	4.21315	82.183	2.65994e-09	2.3424e-08
NCU05189	5.69253	4.46142	87.0734	2.68209e-09	2.35975e-08
vad-5	3.00321	6.88326	86.8072	2.69927e-09	2.37271e-08
NCU09574	5.8577	5.66629	75.5306	2.71716e-09	2.38523e-08
NCU04578	-3.09687	4.18236	86.8095	2.71845e-09	2.38523e-08
NCU03546	1.91081	7.75156	86.626	2.72552e-09	2.38928e-08
NCU01397	-4.24321	4.0223	86.9664	2.73618e-09	2.39645e-08
NCU00920	-2.82265	5.51353	86.6577	2.743e-09	2.40025e-08
NCU03944	-2.93035	6.44677	86.6328	2.75024e-09	2.40441e-08
NCU04336	-2.84551	5.8161	86.5863	2.76453e-09	2.41473e-08
NCU07409	-2.87766	4.86924	86.5992	2.76748e-09	2.41512e-08
NCU06652	-4.84031	7.66866	86.3786	2.82586e-09	2.46384e-08
NCU03936	-3.55411	4.76814	86.5173	2.83706e-09	2.47138e-08
NCU09635	5.89924	7.01338	86.3577	2.83989e-09	2.47163e-08
NCU07759	6.51663	1.34644	73.0289	2.8476e-09	2.47575e-08
NCU05253	-3.01845	3.46574	86.3444	2.84976e-09	2.47575e-08
pex4	3.01047	6.96762	86.2875	2.85231e-09	2.47575e-08
acu-8	-4.37626	6.54556	86.2433	2.86637e-09	2.48573e-08
NCU16723	7.39094	0.210169	83.5894	2.91133e-09	2.52246e-08
NCU02423	-2.37061	6.16606	85.9561	2.92822e-09	2.53482e-08
NCU05569	2.6032	4.82703	85.9797	2.95237e-09	2.55344e-08
NCU00655	-2.72489	6.20381	85.9505	2.95775e-09	2.55581e-08
NCU09112	1.95892	7.07593	85.8293	2.96826e-09	2.56261e-08
NCU04476	6.87613	3.1633	88.4984	2.9748e-09	2.56376e-08
NCU02291	-2.31468	4.67028	85.8634	2.97489e-09	2.56376e-08
NCU00359	-2.56289	4.53241	85.7594	2.9995e-09	2.58266e-08
NCU03970	-3.2414	4.75651	85.7448	3.03048e-09	2.60702e-08
NCU10037	4.61383	2.4674	75.008	3.06672e-09	2.63547e-08
NCU04580	-2.52619	4.22036	85.6134	3.06899e-09	2.63547e-08
NCU08120	-2.03136	6.03793	85.4871	3.08042e-09	2.64293e-08
NCU08697	3.52677	3.93467	85.6856	3.08683e-09	2.64609e-08
NCU04095	2.00018	6.96755	85.3995	3.10903e-09	2.66276e-08
NCU01911	1.99343	7.90727	85.2707	3.15199e-09	2.69717e-08
NCU02207	-4.31958	7.64272	85.3161	3.16637e-09	2.70708e-08
NCU01810	1.95231	5.34152	85.2224	3.17012e-09	2.7079e-08
NCU06889	5.7965	-0.785542	63.3708	3.17998e-09	2.71392e-08
NCU08894	-2.01531	7.04508	85.1684	3.18719e-09	2.71767e-08
NCU08671	-3.11141	5.62989	85.1937	3.2097e-09	2.73446e-08
NCU02580	2.12903	9.43517	85.0788	3.21799e-09	2.73911e-08
cyt-20	-2.85549	8.0867	85.054	3.22666e-09	2.74407e-08
NCU01703	-1.72173	6.47005	85.0066	3.24327e-09	2.75578e-08
NCU08337	5.41944	6.36459	85.1915	3.25208e-09	2.75903e-08
NCU05279	-2.78596	5.33844	85.0693	3.2528e-09	2.75903e-08
NCU02486	6.72279	4.45689	83.7889	3.26011e-09	2.76282e-08
NCU04649	-3.42951	3.68053	85.2349	3.26832e-09	2.76735e-08
NCU04016	-3.03396	6.2908	85.01	3.27374e-09	2.76951e-08
NCU10591	4.96665	5.11598	85.4923	3.2994e-09	2.78879e-08
NCU11006	4.12345	0.612337	78.3	3.31632e-09	2.80064e-08
NCU03730	2.24587	5.73412	84.8519	3.3298e-09	2.80957e-08
NCU09810	-3.85854	6.95228	84.6017	3.4253e-09	2.88763e-08
NCU06152	3.49481	3.85391	84.8698	3.44337e-09	2.90034e-08
NCU04396	5.93261	3.08489	61.1481	3.4654e-09	2.91636e-08
NCU06768	-2.23243	6.31516	84.3509	3.48362e-09	2.92914e-08
NCU01561	5.56839	3.6563	74.0261	3.52876e-09	2.96453e-08
NCU01809	-2.74386	4.75745	84.2471	3.53234e-09	2.96496e-08
NCU16656	-3.95409	5.56062	84.3007	3.53765e-09	2.96685e-08
NCU04344	-2.07059	6.2279	84.1695	3.55319e-09	2.9773e-08
NCU02656	2.90752	4.67883	84.2645	3.56432e-09	2.98403e-08
NCU01857	-2.82116	6.15418	84.1839	3.57929e-09	2.99398e-08
NCU02136	-3.06033	9.26407	84.0769	3.58805e-09	2.99871e-08
cys-17	-2.9699	6.77474	84.0158	3.6458e-09	3.04435e-08
NCU16779	-2.93087	5.15086	84.0074	3.653e-09	3.04722e-08
NCU05377	3.92258	7.23396	83.9894	3.65554e-09	3.04722e-08
NCU07894	3.81574	9.00728	83.9229	3.68461e-09	3.06882e-08
NCU04544	3.85659	8.04691	83.851	3.71236e-09	3.08927e-08
NCU17138	3.33686	2.05774	84.0451	3.79646e-09	3.15654e-08
NCU16363	7.05596	0.666402	81.8577	3.81312e-09	3.16767e-08
NCU08277	-2.22256	7.32882	83.4509	3.84268e-09	3.18949e-08
NCU01510	4.4665	9.18248	83.4222	3.8895e-09	3.22559e-08
NCU09389	5.89571	-0.789977	58.2894	3.89879e-09	3.23052e-08
NCU09381	-2.01736	5.88188	83.2545	3.93428e-09	3.25714e-08
NCU01592	5.35014	4.65344	69.0785	3.96297e-09	3.27808e-08
NCU09254	-2.18986	4.13716	83.1488	3.98814e-09	3.29609e-08
rpn-12	-1.96285	6.68663	83.059	4.01212e-09	3.31308e-08
NCU08026	-3.20134	4.59593	83.1547	4.10837e-09	3.38967e-08
NCU00177	-2.74428	7.89348	82.8298	4.11532e-09	3.39251e-08
NCU08655	2.48492	4.98217	82.8075	4.16963e-09	3.43436e-08
NCU16028	3.92746	6.54513	82.7305	4.20011e-09	3.45652e-08
NCU05106	7.38589	2.09578	84.9481	4.23659e-09	3.48358e-08
pdx-3	-3.6998	5.5903	82.543	4.29069e-09	3.52507e-08
NCU11371	-2.47576	5.70543	82.3913	4.33775e-09	3.56071e-08
NCU00050	-2.63558	6.9164	82.3797	4.36377e-09	3.57896e-08
NCU07782	-3.40383	3.66414	82.3794	4.36738e-09	3.57896e-08
NCU05039	7.17919	6.46886	82.3234	4.38563e-09	3.5899e-08
NCU11173	-2.21909	5.91346	82.2519	4.38815e-09	3.5899e-08
pca-2	-2.49293	7.17956	82.187	4.41903e-09	3.60887e-08
NCU00596	-2.99451	5.68387	82.2811	4.42087e-09	3.60887e-08
NCU16512	4.59495	8.04656	82.2705	4.42253e-09	3.60887e-08
NCU02782	2.96341	3.8425	82.4195	4.42967e-09	3.61166e-08
NCU00603	6.75567	2.45705	63.8964	4.44905e-09	3.6244e-08
NCU06101	-1.54385	7.27335	82.0969	4.46311e-09	3.6328e-08
NCU00180	2.9563	5.18057	82.1716	4.47661e-09	3.63906e-08
NCU06559	-3.27798	4.89025	82.1755	4.47833e-09	3.63906e-08
folC	-3.19669	4.34111	82.1945	4.49091e-09	3.64623e-08
NCU05794	6.27434	-0.0933898	59.7456	4.50961e-09	3.65834e-08
NCU07419	-3.87616	4.6762	82.2295	4.52488e-09	3.66766e-08
NCU07094	3.89794	6.341	82.5496	4.53428e-09	3.6722e-08
NCU06389	2.40315	7.33114	81.9912	4.55636e-09	3.687e-08
oar1	-1.83885	4.512	81.5185	4.77288e-09	3.85898e-08
NCU04440	2.46435	5.35822	81.4906	4.81956e-09	3.89346e-08
NCU01307	-2.30796	5.23942	81.3752	4.84046e-09	3.90709e-08
NCU00051	-2.71766	5.33152	81.4489	4.84611e-09	3.90839e-08
NCU00099	4.26665	-0.728138	63.2841	4.89898e-09	3.94774e-08
NCU06558	-3.56061	5.66328	81.3408	4.91731e-09	3.95921e-08
NCU07155	1.59846	8.64371	81.1834	4.94241e-09	3.97611e-08
NCU03444	-2.48889	4.84877	81.0908	5.01503e-09	4.03118e-08
NCU02014	-3.15694	3.53309	81.3262	5.05282e-09	4.05819e-08
NCU17024	3.18109	2.98505	81.3319	5.06983e-09	4.06847e-08
NCU06914	-2.21496	6.4968	80.8904	5.10836e-09	4.096e-08
matA-1	3.40715	3.09993	100.041	5.1126e-09	4.096e-08
NCU05270	-2.14658	7.95972	80.7996	5.16034e-09	4.13083e-08
NCU02503	5.83778	1.3549	60.5076	5.19865e-09	4.15806e-08
NCU00611	2.25417	7.1553	80.653	5.29344e-09	4.23038e-08
NCU16449	2.60174	2.61254	80.9193	5.31644e-09	4.24525e-08
NCU02803	-2.38151	5.24756	80.4809	5.35249e-09	4.26763e-08
NCU07769	2.82483	8.65205	80.5518	5.35327e-09	4.26763e-08
NCU06461	-2.69981	5.07626	80.4595	5.41901e-09	4.31648e-08
NCU09218	-2.74183	3.41025	80.5589	5.44301e-09	4.33203e-08
NCU05454	-2.68702	7.84161	80.313	5.45181e-09	4.33547e-08
ham-6	3.23693	5.65206	80.3412	5.48409e-09	4.35756e-08
NCU03079	3.71447	7.13855	80.1429	5.60662e-09	4.45126e-08
NCU10806	2.25166	8.02342	80.1326	5.61311e-09	4.45276e-08
NCU08324	-3.4558	4.3249	80.2343	5.62564e-09	4.45905e-08
NCU03512	4.13793	1.79078	76.9386	5.64529e-09	4.47096e-08
NCU04601	3.07382	5.27713	80.0745	5.67449e-09	4.49041e-08
NCU06554	-2.9271	6.45741	79.9443	5.73578e-09	4.5352e-08
NCU07154	3.60358	5.46844	79.9314	5.74756e-09	4.54081e-08
NCU09401	-2.07951	4.80379	79.8436	5.76568e-09	4.54918e-08
NCU09569	2.92782	4.96149	80.1011	5.76756e-09	4.54918e-08
fwd-2	3.29984	7.87427	79.7866	5.83805e-09	4.60103e-08
NCU09307	2.71065	6.01032	79.7606	5.85657e-09	4.61187e-08
NCU10772	3.05204	2.12895	80.3691	5.91374e-09	4.6531e-08
NCU06631	-2.13179	5.97434	79.5427	5.95166e-09	4.67914e-08
NCU08374	-2.65767	5.07023	79.4795	6.06372e-09	4.76337e-08
NCU02772	-5.5167	4.85799	79.5333	6.13335e-09	4.81415e-08
NCU09462	-2.35211	4.80636	79.2851	6.17836e-09	4.84555e-08
NCU06127	5.49986	4.08678	68.8905	6.20965e-09	4.86262e-08
NCU07226	4.28971	3.61433	67.0729	6.21017e-09	4.86262e-08
NCU10448	4.87259	3.00732	78.0778	6.27186e-09	4.9063e-08
NCU04199	3.11397	7.26233	79.152	6.27609e-09	4.9063e-08
NCU01805	-2.2887	3.87989	79.1459	6.32689e-09	4.9386e-08
NCU04788	-2.0989	3.72523	79.1086	6.32762e-09	4.9386e-08
NCU02908	6.77502	0.804134	76.7024	6.33891e-09	4.94343e-08
ccg-1	4.52345	12.4731	79.0395	6.35725e-09	4.95374e-08
NCU07733	-2.3245	6.65346	78.9517	6.36963e-09	4.95939e-08
NCU07726	-2.82595	5.32827	79.0107	6.41139e-09	4.9879e-08
NCU10073	-1.64524	7.64567	78.8203	6.46334e-09	5.02427e-08
NCU16502	2.85133	5.29972	78.882	6.47614e-09	5.02881e-08
gh28-2	2.93709	3.32818	79.3317	6.47957e-09	5.02881e-08
NCU06786	-2.29131	5.16516	78.7121	6.57268e-09	5.09698e-08
NCU08279	-2.38364	5.12388	78.6082	6.63901e-09	5.14431e-08
mb-3	2.13986	4.87515	78.6335	6.67013e-09	5.16428e-08
tca-12	-2.10065	7.8532	78.4622	6.73521e-09	5.2105e-08
NCU07439	2.84285	9.0959	78.4266	6.82099e-09	5.27264e-08
NCU00472	-3.6417	6.88805	78.3609	6.87406e-09	5.30943e-08
ad-5	-4.10244	7.98667	78.1916	7.00882e-09	5.4092e-08
NCU00270	2.9971	6.92854	78.1552	7.03812e-09	5.42748e-08
NCU00124	2.53223	7.72654	78.1354	7.05436e-09	5.43568e-08
NCU01292	4.52342	6.12582	78.1392	7.08696e-09	5.45583e-08
NCU02963	-3.04467	3.79317	78.2217	7.09179e-09	5.45583e-08
un-10	-2.52295	7.95738	77.9669	7.13198e-09	5.48239e-08
NCU06719	2.55622	7.2368	77.9951	7.16992e-09	5.50718e-08
NCU04805	3.73432	6.87839	77.9063	7.24831e-09	5.56298e-08
NCU04436	2.83165	5.02459	77.9383	7.26334e-09	5.56612e-08
xyk-1	-2.56864	5.02245	77.8646	7.26391e-09	5.56612e-08
NCU05047	3.71663	3.73897	77.9901	7.27873e-09	5.57307e-08
NCU09882	2.65081	7.2795	77.6143	7.49339e-09	5.73289e-08
NCU06913	4.2746	5.34355	77.6011	7.51339e-09	5.74365e-08
NCU07152	4.99244	4.57943	69.1461	7.55268e-09	5.76912e-08
NCU16940	4.10645	1.03711	67.7727	7.7405e-09	5.90793e-08
NCU04325	-2.93313	4.46497	77.2464	7.85264e-09	5.9888e-08
NCU02268	-1.99731	5.64836	77.1046	7.89022e-09	6.01272e-08
NCU00515	2.35254	7.4756	77.1435	7.91548e-09	6.02409e-08
NCU07354	4.27044	-0.118633	64.026	7.91759e-09	6.02409e-08
NCU07567	-3.19233	7.27192	77.1233	7.93461e-09	6.02873e-08
NCU10404	4.97442	2.89031	77.7257	7.93614e-09	6.02873e-08
NCU09545	-4.46348	5.56803	77.1153	7.98129e-09	6.05827e-08
NCU02470	3.40879	7.56205	77.0425	8.01003e-09	6.07532e-08
NCU03451	4.85686	8.17542	77.0354	8.02938e-09	6.0826e-08
NCU04208	3.13314	4.25512	77.1969	8.0322e-09	6.0826e-08
NCU04092	-2.03699	5.98767	76.9196	8.06118e-09	6.09978e-08
NCU04728	2.64776	5.2426	76.9443	8.1059e-09	6.12882e-08
NCU06654	-1.66734	5.79667	76.7843	8.18828e-09	6.18628e-08
NCU05946	5.17349	6.20655	76.9855	8.40007e-09	6.34133e-08
NCU00964	-2.89813	5.77693	76.5665	8.47053e-09	6.38954e-08
NCU06794	5.28241	-1.15058	57.2505	8.51828e-09	6.42056e-08
NCU04123	3.03653	0.658052	73.224	8.53413e-09	6.42749e-08
NCU05490	3.07565	8.53115	76.4619	8.57313e-09	6.45185e-08
NCU02416	-2.73699	6.09924	76.3219	8.71822e-09	6.55594e-08
leu-1	-4.55018	7.16847	76.2392	8.80367e-09	6.61506e-08
NCU05721	3.83921	8.02039	76.1179	8.92752e-09	6.70291e-08
NCU07121	4.41901	10.1969	76.0889	8.95854e-09	6.72098e-08
NCU07167	-3.14389	5.76228	76.0712	8.97929e-09	6.73134e-08
NCU07114	2.71753	4.95573	76.0101	9.06087e-09	6.78724e-08
NCU17232	3.39955	2.88947	76.1329	9.06923e-09	6.78825e-08
NCU09540	-3.27989	4.01626	76.1872	9.09874e-09	6.80507e-08
NCU05769	7.71337	0.233546	84.6411	9.20382e-09	6.87835e-08
NCU08329	-2.4892	5.80542	75.8431	9.23467e-09	6.89607e-08
NCU09758	2.57549	4.5767	75.8542	9.24874e-09	6.90125e-08
NCU08775	2.71609	4.95725	75.7163	9.37195e-09	6.98781e-08
NCU06223	2.94273	7.21159	75.6942	9.39261e-09	6.99782e-08
NCU09781	2.71248	5.40937	74.5449	9.43944e-09	7.0273e-08
NCU05108	6.11153	-0.434726	72.6957	9.45741e-09	7.03527e-08
NCU03569	2.22602	7.02344	75.5351	9.56501e-09	7.10984e-08
NCU04068	-2.57452	6.1916	75.5044	9.61015e-09	7.13792e-08
NCU06282	1.78125	5.12951	75.3639	9.6879e-09	7.19014e-08
NCU09786	2.5842	5.03252	75.354	9.80143e-09	7.26883e-08
NCU02346	3.41589	2.57182	75.556	9.99383e-09	7.40584e-08
NCU01034	4.13402	1.54254	73.7496	1.00144e-08	7.41543e-08
NCU02451	-2.3774	5.52119	75.0504	1.0065e-08	7.44204e-08
NCU08345	1.55832	5.51459	75.036	1.00709e-08	7.44204e-08
NCU09201	-2.66429	4.46624	75.0458	1.00734e-08	7.44204e-08
NCU07072	-4.37448	4.36798	75.0826	1.01739e-08	7.51054e-08
NCU00519	-3.66255	6.33685	74.9146	1.03057e-08	7.60075e-08
NCU07582	2.7082	5.0919	74.9079	1.03118e-08	7.60075e-08
NCU00623	2.08922	5.46264	74.8227	1.04143e-08	7.67047e-08
NCU09365	3.41501	5.48014	74.8215	1.04267e-08	7.67374e-08
NCU09605	3.67456	2.60577	69.2684	1.05083e-08	7.72791e-08
NCU05511	2.60641	5.10502	74.6591	1.06262e-08	7.80868e-08
NCU06887	7.82662	0.678978	125.977	1.07101e-08	7.86434e-08
NCU06726	-3.47019	4.54353	74.5987	1.07518e-08	7.88897e-08
NCU11411	-2.84823	4.49654	74.6021	1.08389e-08	7.94686e-08
NCU01002	-1.64422	6.32673	74.3839	1.0885e-08	7.97464e-08
NCU03768	-3.43855	5.92067	74.3356	1.105e-08	8.08939e-08
NCU11228	-1.67397	6.77652	74.1112	1.12473e-08	8.22764e-08
NCU04346	4.08868	4.89155	74.3662	1.12976e-08	8.25754e-08
NCU03886	4.33131	8.14488	74.1362	1.13053e-08	8.25754e-08
gh18-3	3.65269	4.18252	74.1167	1.13575e-08	8.28941e-08
NCU09613	4.91649	4.58109	74.128	1.13753e-08	8.29539e-08
rpn-7	-1.96312	6.82411	74.0123	1.13828e-08	8.29539e-08
ad-8	-4.04782	7.62208	74.0523	1.14207e-08	8.31672e-08
NCU08291	-3.96456	7.71833	74.0408	1.14369e-08	8.3223e-08
NCU04542	2.10579	7.53114	74.0181	1.14684e-08	8.33673e-08
pex8	3.05874	6.99041	74.0134	1.1474e-08	8.33673e-08
NCU00522	-2.49816	6.79936	73.9012	1.16634e-08	8.46681e-08
NCU09703	-3.60794	3.27848	73.994	1.16705e-08	8.46681e-08
NCU03537	-2.02212	5.12348	73.7274	1.17885e-08	8.54603e-08
NCU00498	-3.24538	4.67781	73.806	1.18725e-08	8.60043e-08
pks-2	2.04252	7.11456	73.6886	1.1933e-08	8.63778e-08
NCU05401	3.94392	2.98266	73.8775	1.19603e-08	8.65112e-08
arg-10	-4.04186	7.98673	73.6509	1.19887e-08	8.66518e-08
NCU05006	2.73686	6.55484	73.5933	1.20752e-08	8.72121e-08
rpn-9	-1.70133	6.38852	73.5168	1.20859e-08	8.72239e-08
pca-4	-2.3372	7.45327	73.4286	1.22158e-08	8.80959e-08
NCU01092	3.67648	5.17364	73.522	1.22613e-08	8.83582e-08
NCU00039	4.63677	5.6766	73.158	1.24171e-08	8.94141e-08
NCU09191	-3.00082	5.74843	73.27	1.25695e-08	9.04445e-08
NCU12069	4.38754	3.06542	67.2116	1.25896e-08	9.0522e-08
NCU11038	5.10314	0.485407	50.6784	1.27477e-08	9.15906e-08
NCU05962	6.24456	-0.579946	63.6828	1.27926e-08	9.18451e-08
NCU06930	1.54206	6.23784	72.8561	1.30979e-08	9.3967e-08
NCU01572	2.86972	6.58842	72.8791	1.32179e-08	9.4758e-08
NCU10777	-2.2571	5.22986	72.7585	1.32799e-08	9.51313e-08
NCU00280	-2.42609	5.38062	72.7187	1.34028e-08	9.5941e-08
NCU08866	5.30082	-0.196084	56.3191	1.34455e-08	9.61756e-08
NCU16720	4.90543	4.78827	72.9077	1.35062e-08	9.65381e-08
NCU08150	3.07257	6.00052	72.6525	1.35386e-08	9.66984e-08
NCU03682	-3.05298	3.70925	72.6923	1.36498e-08	9.74088e-08
NCU05998	4.44218	1.16787	69.0009	1.36582e-08	9.74088e-08
NCU16725	2.80827	6.08454	72.55	1.37078e-08	9.76906e-08
NCU00388	1.83206	9.08743	72.4072	1.38366e-08	9.8536e-08
NCU00466	-2.63249	5.03158	72.4422	1.39108e-08	9.89918e-08
NCU05977	4.29613	6.28598	72.3221	1.41032e-08	1.00287e-07
NCU08952	-2.05186	5.69052	72.1876	1.42232e-08	1.01066e-07
syn-2	1.53863	7.3082	72.1463	1.42874e-08	1.01448e-07
NCU05632	2.24614	4.37319	72.1058	1.44851e-08	1.02776e-07
NCU01593	5.46798	3.51424	55.7163	1.46334e-08	1.03647e-07
NCU04010	-1.49689	5.35401	71.9587	1.46339e-08	1.03647e-07
NCU01705	-2.50384	4.08682	71.9746	1.46399e-08	1.03647e-07
NCU05822	5.11483	1.78509	62.7301	1.46635e-08	1.03738e-07
prk-11	-1.90162	4.30754	71.9554	1.46861e-08	1.03822e-07
NCU02927	3.73348	2.1746	71.6392	1.47635e-08	1.04293e-07
NCU06256	-2.2375	4.43745	71.8359	1.48604e-08	1.04846e-07
NCU02487	3.67697	3.45041	68.8609	1.48635e-08	1.04846e-07
kal-1	1.88109	10.0547	71.8176	1.4878e-08	1.04872e-07
NCU06403	-1.68623	6.11366	71.773	1.49675e-08	1.05426e-07
NCU03052	4.29541	1.55701	59.3714	1.50276e-08	1.05773e-07
NCU04269	3.52336	8.11252	71.8212	1.50397e-08	1.0578e-07
NCU16939	3.78965	1.58038	71.5149	1.51965e-08	1.06806e-07
NCU07886	-3.04899	4.99188	71.6911	1.53216e-08	1.07552e-07
NCU07069	1.54992	6.7098	71.5786	1.53249e-08	1.07552e-07
NCU00306	4.36162	7.2077	71.6236	1.53651e-08	1.07756e-07
NCU16773	-2.72912	4.16719	71.5608	1.54676e-08	1.08397e-07
NCU05612	7.16254	1.02596	97.2134	1.5571e-08	1.09009e-07
NCU08204	5.842	0.0334885	56.0007	1.55775e-08	1.09009e-07
NCU04624	4.95924	0.910786	53.2278	1.56055e-08	1.09125e-07
NCU04729	1.49516	5.52688	71.383	1.57023e-08	1.09723e-07
NCU03279	3.5827	6.59947	71.3242	1.59507e-08	1.11379e-07
NCU06573	3.55551	4.60736	71.3481	1.59739e-08	1.1146e-07
NCU11279	-3.17237	4.01306	71.4272	1.6095e-08	1.12224e-07
NCU00120	-2.09043	4.45721	71.1683	1.61531e-08	1.12549e-07
NCU03638	-1.70244	5.30063	71.133	1.62109e-08	1.1287e-07
NCU04706	6.85162	-0.958506	70.0519	1.62405e-08	1.12994e-07
rpn-1	-2.28007	7.69813	71.0742	1.63143e-08	1.13426e-07
NCU00486	2.05181	8.96397	71.0585	1.63462e-08	1.13567e-07
Prm1	4.21034	5.71618	70.9987	1.66082e-08	1.15304e-07
sad-2	4.8665	3.23918	58.441	1.6728e-08	1.16053e-07
NCU17252	4.22059	0.254226	64.5332	1.67961e-08	1.16384e-07
NCU11365	-4.78806	6.22536	70.909	1.68127e-08	1.16384e-07
stk-42	-3.31779	0.652316	66.7584	1.68177e-08	1.16384e-07
NCU04448	-3.72341	7.1968	70.8914	1.68238e-08	1.16384e-07
NCU16503	2.51366	6.56611	70.8576	1.68937e-08	1.16783e-07
NCU00654	2.48273	5.8445	70.7623	1.70975e-08	1.18108e-07
NCU04935	2.91793	2.88782	71.1369	1.71565e-08	1.18431e-07
NCU11345	-2.20444	6.82426	70.5465	1.74258e-08	1.202e-07
NCU01550	-2.6403	6.56055	70.6051	1.74376e-08	1.202e-07
NCU00788	3.96879	5.26702	70.5381	1.75932e-08	1.21187e-07
NCU05459	-1.73389	5.66534	70.4328	1.768e-08	1.21698e-07
NCU01899	5.23608	6.2799	70.4737	1.77338e-08	1.21982e-07
NCU02627	-4.25327	5.42527	70.4816	1.7861e-08	1.22766e-07
NCU12024	-2.55106	4.80378	70.3907	1.78733e-08	1.22766e-07
NCU00060	1.83835	5.25532	70.3042	1.79669e-08	1.23322e-07
NCU04297	4.71925	4.71717	70.3522	1.81185e-08	1.24274e-07
NCU07429	4.51547	0.270067	58.7263	1.81736e-08	1.24537e-07
NCU10910	3.21092	4.35601	70.3285	1.81826e-08	1.24537e-07
NCU08243	6.06586	0.759783	52.3198	1.83448e-08	1.25559e-07
NCU05999	2.02703	7.92471	70.1534	1.84487e-08	1.26181e-07
NCU16394	-3.21823	2.64858	70.3687	1.84659e-08	1.2621e-07
NCU16350	4.68818	4.02051	70.2314	1.8719e-08	1.27849e-07
NCU05321	3.34959	4.26053	70.4034	1.87369e-08	1.27882e-07
NCU05984	-2.30893	2.98668	70.09	1.88237e-08	1.28383e-07
NCU16670	2.65377	4.55169	69.9865	1.8942e-08	1.29099e-07
NCU03827	-2.04846	6.27132	69.8736	1.89651e-08	1.29165e-07
NCU08029	-2.48428	4.78808	69.8813	1.91208e-08	1.30134e-07
NCU16561	3.22958	3.02051	69.8182	1.91385e-08	1.30163e-07
NCU01720	2.99378	8.8431	69.8361	1.92002e-08	1.30491e-07
NCU00873	3.27879	5.53119	69.6792	1.96277e-08	1.33303e-07
NCU16818	2.22291	3.48972	69.6215	1.96475e-08	1.33344e-07
NCU07249	4.212	2.62635	61.1134	1.97598e-08	1.34012e-07
pks-4	2.44777	5.88848	69.593	1.98019e-08	1.34174e-07
NCU06313	3.6665	1.2615	69.7635	1.98114e-08	1.34174e-07
NCU09407	2.8466	6.53517	69.5675	1.9871e-08	1.34484e-07
gh11-2	6.19568	3.78092	65.5797	1.99732e-08	1.35081e-07
hsp88	-2.46798	8.15234	69.4301	2.00552e-08	1.35541e-07
NCU07463	5.07189	4.43381	69.2635	2.00946e-08	1.35712e-07
NCU01919	-2.71933	6.85698	69.4634	2.01285e-08	1.35846e-07
NCU04365	6.65808	1.16362	56.8617	2.02748e-08	1.36738e-07
NCU07113	1.79837	4.35801	69.3069	2.03918e-08	1.37361e-07
NCU07852	-1.78812	5.83863	69.2996	2.03956e-08	1.37361e-07
NCU02804	-1.68013	5.63856	69.2821	2.04497e-08	1.3763e-07
NCU10622	3.0393	5.95916	69.3515	2.05254e-08	1.38043e-07
NCU00743	-4.29302	8.56652	69.2277	2.07357e-08	1.39338e-07
NCU10091	2.78099	4.24809	69.2605	2.07599e-08	1.39338e-07
NCU07164	3.47161	7.6967	69.7698	2.0761e-08	1.39338e-07
NCU07105	8.20582	1.7719	85.8458	2.09181e-08	1.40295e-07
eat-2	-1.45551	7.24723	68.9222	2.13921e-08	1.43375e-07
NCU01791	1.96286	6.62885	68.955	2.14674e-08	1.43728e-07
NCU07054	4.62506	3.3711	64.7347	2.14754e-08	1.43728e-07
pex5	2.2998	8.93888	68.9468	2.14895e-08	1.43728e-07
NCU06170	-2.33912	5.94835	68.9132	2.15857e-08	1.44164e-07
NCU02199	5.82662	4.99984	69.1886	2.15984e-08	1.44164e-07
NCU01294	3.38269	7.5358	68.9068	2.15992e-08	1.44164e-07
NCU04280	-2.99313	6.19459	68.8818	2.16739e-08	1.44563e-07
NCU02525	1.79921	5.60317	68.7767	2.17975e-08	1.45287e-07
sec5	-1.82743	6.17192	68.7609	2.18405e-08	1.45473e-07
pca-3	-2.26591	7.03205	68.7072	2.19895e-08	1.46365e-07
NCU01025	2.59954	5.49534	68.8264	2.20145e-08	1.46371e-07
NCU05888	2.59101	4.08412	68.8053	2.20206e-08	1.46371e-07
fox-2	1.92304	9.07395	68.5038	2.2566e-08	1.49892e-07
NCU05574	2.4849	2.72077	68.7192	2.27581e-08	1.51065e-07
NCU17043	6.57209	4.35273	67.5561	2.29922e-08	1.52392e-07
NCU04324	-2.19854	4.25908	68.3729	2.29934e-08	1.52392e-07
NCU07273	3.20107	7.55456	68.413	2.30053e-08	1.52392e-07
cpc-3	-2.36282	6.40507	68.3753	2.31191e-08	1.53035e-07
NCU06780	-1.97773	4.74537	68.3342	2.31339e-08	1.53035e-07
NCU07235	6.02709	7.31224	68.6492	2.31659e-08	1.53142e-07
NCU00900	2.52217	8.19146	68.3416	2.32171e-08	1.53314e-07
NCU04089	3.81386	4.3979	68.5169	2.32236e-08	1.53314e-07
NCU06268	-1.71728	6.82225	68.1722	2.35475e-08	1.55346e-07
NCU04783	1.61865	7.7947	68.1206	2.37031e-08	1.56266e-07
NCU00787	3.43873	2.82269	68.3865	2.37215e-08	1.56281e-07
NCU10951	5.29615	2.81527	57.1039	2.41035e-08	1.58689e-07
NCU04048	1.87865	7.47592	67.9777	2.41437e-08	1.58846e-07
NCU02634	-1.58354	6.55003	67.9205	2.43239e-08	1.59923e-07
NCU01010	3.21895	4.25891	67.9762	2.44091e-08	1.60374e-07
NCU04122	2.81744	6.58782	67.9297	2.44787e-08	1.60665e-07
NCU11286	6.9025	5.14825	56.7047	2.44866e-08	1.60665e-07
mig-7	2.32476	5.113	67.9202	2.45197e-08	1.60774e-07
csn-6	-2.62376	5.17873	67.9182	2.46037e-08	1.61215e-07
erg-3	-2.23462	6.60935	67.8216	2.46371e-08	1.61325e-07
ubiquinol-cytochrome c reductase complex core protein 2 precursor	-2.05843	8.06303	67.7545	2.48476e-08	1.62501e-07
NCU00411	-1.59493	4.98303	67.7663	2.48504e-08	1.62501e-07
NCU02952	2.17955	8.36326	67.7689	2.49901e-08	1.63305e-07
NCU08893	-2.11562	5.92029	67.6669	2.51379e-08	1.64159e-07
NCU01767	-1.84894	6.82331	67.5488	2.55188e-08	1.66535e-07
NCU07479	4.55917	1.33527	62.1925	2.55423e-08	1.66568e-07
gh28-1	-2.27534	6.35944	67.8139	2.55583e-08	1.66568e-07
NCU00238	2.59294	2.59907	67.7663	2.56099e-08	1.66792e-07
pin-c	2.39926	3.4604	67.5496	2.59072e-08	1.68615e-07
NCU03370	2.11436	10.1763	67.2832	2.64101e-08	1.71772e-07
NCU05159	2.51883	3.96708	67.3443	2.64723e-08	1.71961e-07
aro-3	-2.841	6.5953	67.3206	2.64845e-08	1.71961e-07
wsc	2.60782	7.47942	67.3173	2.64924e-08	1.71961e-07
NCU04549	-2.42024	3.68244	67.4012	2.66294e-08	1.72734e-07
NCU01337	-2.2628	4.00358	67.2056	2.70235e-08	1.75071e-07
NCU06711	-2.3632	6.75227	67.1652	2.70259e-08	1.75071e-07
NCU09252	2.27455	7.68509	67.1357	2.71251e-08	1.75597e-07
NCU07386	-2.48573	5.32777	67.134	2.7163e-08	1.75724e-07
NCU07879	-1.9068	5.59533	67.0203	2.73333e-08	1.76708e-07
NCU05594	-4.24448	6.79027	66.9756	2.76985e-08	1.78949e-07
NCU07493	-2.36115	6.32574	66.9579	2.77647e-08	1.79257e-07
NCU00874	2.12886	6.60781	66.9247	2.78851e-08	1.79914e-07
NCU04412	-1.98401	5.55851	66.8245	2.80489e-08	1.80851e-07
NCU03684	-2.9785	7.35056	66.8254	2.82414e-08	1.81971e-07
NCU00692	-1.72075	6.59596	66.7477	2.83195e-08	1.82353e-07
ser-7	-3.253	7.78612	66.7781	2.84164e-08	1.82855e-07
NCU16419	3.14542	4.23355	66.7538	2.85821e-08	1.83799e-07
NCU08885	5.97174	0.43148	52.8496	2.86518e-08	1.84125e-07
NCU08497	2.89483	0.766693	67.0332	2.89014e-08	1.85606e-07
NCU16905	3.30264	2.69945	66.962	2.90106e-08	1.86143e-07
NCU08219	4.79929	-0.856656	50.9768	2.90235e-08	1.86143e-07
hsp60	-2.95712	7.33058	66.5842	2.9146e-08	1.86804e-07
NCU06969	3.0636	7.33634	66.5724	2.919e-08	1.86963e-07
ada-3	-2.48238	6.09523	66.4917	2.95021e-08	1.88771e-07
NCU02100	3.01116	6.78789	66.4892	2.95114e-08	1.88771e-07
NCU07298	-3.77701	3.84835	66.3778	3.03481e-08	1.93995e-07
NCU01276	-2.67254	4.20695	66.3515	3.04243e-08	1.94354e-07
NCU03610	-1.89319	5.25413	66.1824	3.05015e-08	1.94719e-07
NCU00533	5.19781	-0.54515	49.3243	3.0759e-08	1.96233e-07
NCU05030	5.80112	8.01769	60.4445	3.08793e-08	1.96757e-07
NCU07195	1.74033	4.72613	66.1118	3.08818e-08	1.96757e-07
NCU03194	-3.13254	6.71185	66.1036	3.10535e-08	1.97604e-07
NCU09198	5.75494	1.83379	63.2132	3.10556e-08	1.97604e-07
NCU08212	7.50275	0.303515	101.179	3.1086e-08	1.97668e-07
NCU09275	5.28568	0.187979	51.3815	3.11887e-08	1.9819e-07
NCU00426	-4.33516	3.11227	66.1818	3.1658e-08	2.01041e-07
NCU00676	-2.11658	4.50058	65.8881	3.17993e-08	2.01806e-07
NCU07646	6.60508	-0.861715	69.53	3.22898e-08	2.04784e-07
NCU08044	-3.87996	5.80131	65.7638	3.25066e-08	2.06024e-07
NCU08789	6.32575	-0.129932	77.743	3.27176e-08	2.07225e-07
NCU09116	-2.68428	7.37311	65.6967	3.2756e-08	2.07333e-07
gh31-2	-2.65998	6.84141	65.672	3.28584e-08	2.07845e-07
NCU02554	-2.20691	6.18074	65.5883	3.31858e-08	2.09779e-07
NCU07380	-2.56237	7.84924	65.5768	3.32707e-08	2.10179e-07
NCU04043	-2.1234	4.03007	65.5391	3.32974e-08	2.1021e-07
NCU02973	-2.33711	4.09653	65.5412	3.33553e-08	2.10439e-07
chap	-2.14782	4.05573	65.524	3.34833e-08	2.11108e-07
NCU00463	-3.96183	5.43914	65.5463	3.36348e-08	2.11925e-07
NCU01266	3.17644	6.76611	65.5134	3.38094e-08	2.12887e-07
NCU03035	2.24397	6.98064	65.3566	3.42569e-08	2.15527e-07
NCU05304	-2.31297	7.17184	65.3438	3.42732e-08	2.15527e-07
NCU08123	3.06348	4.72032	65.2122	3.51106e-08	2.20534e-07
NCU02860	7.05714	0.997932	67.8604	3.5115e-08	2.20534e-07
NCU02801	-2.42162	6.70843	65.1435	3.52405e-08	2.20986e-07
NCU06534	-3.55802	5.83782	65.145	3.52498e-08	2.20986e-07
NCU02651	-2.12908	5.26747	65.1156	3.52712e-08	2.20986e-07
NCU07959	-3.10711	7.45136	65.1382	3.52783e-08	2.20986e-07
NCU02481	-2.8926	5.85756	65.1146	3.53887e-08	2.21534e-07
NCU12132	4.16306	0.71978	58.1417	3.56485e-08	2.23016e-07
NCU07510	4.34813	0.606656	54.692	3.57782e-08	2.23622e-07
acw-11	1.95467	9.08849	64.9713	3.57915e-08	2.23622e-07
NCU04732	2.55066	8.39682	64.9773	3.60248e-08	2.24934e-07
NCU00983	2.36994	8.93406	64.9598	3.61096e-08	2.25318e-07
NCU03709	4.78148	5.49335	64.6211	3.61716e-08	2.2556e-07
NCU06191	-2.23759	5.56574	64.9117	3.62291e-08	2.257e-07
NCU05309	2.43536	7.10011	64.9332	3.62407e-08	2.257e-07
NCU01843	-3.45563	7.44155	64.8693	3.65501e-08	2.2748e-07
NCU02957	2.12837	6.47442	64.8146	3.68159e-08	2.28988e-07
NCU00457	-1.51597	7.43962	64.7469	3.68802e-08	2.2924e-07
NCU02130	3.25621	6.63659	64.7523	3.71269e-08	2.30625e-07
NCU05395	4.2651	11.8395	64.6613	3.75754e-08	2.33262e-07
NCU08820	2.47727	8.17923	64.6209	3.77793e-08	2.34322e-07
NCU08163	-2.23728	4.83401	64.5866	3.77946e-08	2.34322e-07
NCU16891	-2.31159	5.19692	64.5667	3.80436e-08	2.35715e-07
NCU00204	-3.5441	3.59049	64.6822	3.82959e-08	2.37126e-07
NCU07537	3.08028	3.74042	64.6177	3.86345e-08	2.39069e-07
NCU06677	-1.72371	5.52516	64.3917	3.86895e-08	2.39257e-07
csy	-1.96259	5.2435	64.3902	3.87707e-08	2.39606e-07
NCU03274	2.37122	7.96446	64.3944	3.89432e-08	2.40463e-07
NCU07461	3.13577	3.173	64.6337	3.8959e-08	2.40463e-07
met-10	-2.28054	5.26963	64.3725	3.90866e-08	2.41096e-07
rpn-2	-1.72247	7.61754	64.2741	3.92904e-08	2.42199e-07
NCU06515	1.71903	6.0683	64.2079	3.96444e-08	2.44226e-07
NCU05038	3.32978	4.39964	64.2648	3.98446e-08	2.45198e-07
NCU06278	-2.12665	5.42636	64.1728	3.9853e-08	2.45198e-07
NCU08138	-2.26012	4.03045	64.1517	4.03128e-08	2.4787e-07
NCU08543	5.03036	0.898595	51.8739	4.03535e-08	2.47963e-07
ppt-1	-1.54848	5.97385	64.0657	4.04104e-08	2.48155e-07
NCU01806	-1.88095	4.93862	64.0689	4.04422e-08	2.48192e-07
NCU01817	-1.73353	6.41316	64.0185	4.06686e-08	2.49424e-07
NCU08632	-2.36748	6.2574	64.0097	4.10118e-08	2.51369e-07
NCU06125	-4.06813	6.37349	63.9788	4.1201e-08	2.52369e-07
nuc-2	-2.56767	6.07934	63.9584	4.12978e-08	2.52802e-07
NCU03191	-2.94032	6.24752	63.9553	4.13395e-08	2.52897e-07
NCU02889	3.07303	3.15791	62.9961	4.14031e-08	2.53126e-07
NCU08634	3.98254	4.67434	63.9808	4.15014e-08	2.53567e-07
NCU06715	-2.01312	6.02339	63.8595	4.15555e-08	2.53738e-07
NCU06224	2.18269	7.38193	63.8799	4.17308e-08	2.54647e-07
NCU06339	3.97983	5.28369	63.7936	4.17813e-08	2.54795e-07
NCU08838	4.97847	1.55763	45.0816	4.20255e-08	2.56122e-07
NCU02676	-2.52265	4.87961	63.8259	4.20963e-08	2.56393e-07
acw-2	-2.93142	7.87236	63.7956	4.22093e-08	2.56919e-07
NCU01165	1.61869	8.1938	63.7357	4.22465e-08	2.56984e-07
NCU07222	-4.03403	5.60138	64.0092	4.23548e-08	2.57481e-07
NCU08523	2.74891	3.47312	63.8907	4.27284e-08	2.59488e-07
NCU08635	4.4158	3.47565	63.6964	4.27385e-08	2.59488e-07
NCU17202	6.36752	0.234894	57.7225	4.28394e-08	2.59937e-07
NCU06684	-1.78225	7.49247	63.626	4.28776e-08	2.60006e-07
NCU04223	4.97214	7.37475	63.5398	4.37136e-08	2.64909e-07
NCU00666	2.58693	5.2989	63.5185	4.38666e-08	2.6567e-07
NCU00237	1.92818	6.25306	63.4956	4.39573e-08	2.66053e-07
NCU03852	-2.01224	6.26691	63.3842	4.43112e-08	2.68027e-07
NCU10761	2.2226	1.97985	63.7661	4.44264e-08	2.68556e-07
NCU05773	4.78889	1.25319	50.8344	4.44742e-08	2.68677e-07
tim44	-2.86318	6.33875	63.371	4.4711e-08	2.69939e-07
NCU06902	6.31736	0.959238	77.61	4.47484e-08	2.69997e-07
NCU06257	-2.43653	4.66454	63.3079	4.48092e-08	2.70134e-07
NCU04637	2.31186	8.05017	63.3509	4.48269e-08	2.70134e-07
rpt-1	-1.73077	7.0056	63.2699	4.50007e-08	2.71012e-07
NCU00561	1.67581	4.92019	63.271	4.50295e-08	2.71017e-07
NCU10927	-3.04974	6.01225	63.3181	4.5093e-08	2.7123e-07
NCU03296	-2.35477	4.26288	63.2844	4.51441e-08	2.713e-07
NCU03861	4.84046	6.58675	63.3925	4.51606e-08	2.713e-07
NCU03876	-1.58512	7.85383	63.1979	4.54419e-08	2.72821e-07
rpn-3	-1.67338	7.153	63.1438	4.57792e-08	2.74675e-07
NCU05982	-2.82953	3.90813	63.2694	4.58162e-08	2.74727e-07
NCU04867	7.01453	0.975778	66.7458	4.62769e-08	2.77317e-07
NCU08840	-2.06647	5.4352	63.0524	4.6366e-08	2.77554e-07
NCU01299	-3.061	3.2835	63.2385	4.63737e-08	2.77554e-07
NCU07929	-2.23298	6.81981	63.0628	4.66173e-08	2.78766e-07
NCU02879	4.41437	3.90268	59.4948	4.66338e-08	2.78766e-07
NCU09284	-2.37627	5.63896	62.9674	4.72646e-08	2.82362e-07
NCU03921	3.52546	8.33472	62.9403	4.74101e-08	2.83057e-07
NCU05185	3.47128	9.10225	62.9279	4.74816e-08	2.83309e-07
NCU04138	-1.48963	5.41888	62.8725	4.75212e-08	2.8337e-07
NCU05889	-1.52429	7.30446	62.8383	4.77255e-08	2.84413e-07
prk-6	-1.78963	3.24887	62.9453	4.77792e-08	2.84558e-07
NCU06643	2.22823	7.19089	62.8718	4.78455e-08	2.84778e-07
NCU01800	-2.01855	5.91671	62.7988	4.79965e-08	2.85501e-07
ad-4	-2.17911	7.39206	62.7795	4.8114e-08	2.86024e-07
NCU01211	2.9881	7.07085	62.7557	4.86179e-08	2.88842e-07
NCU00389	-1.83856	5.72193	62.5788	4.94717e-08	2.93734e-07
NCU04124	-2.11828	5.55707	62.5687	4.95327e-08	2.93916e-07
NCU05714	-1.68469	6.72125	62.5167	4.98749e-08	2.95765e-07
NCU16682	-1.78593	6.05903	62.5098	4.99296e-08	2.95908e-07
NCU03204	-2.3663	5.3056	62.5495	5.00531e-08	2.96459e-07
NCU01573	2.54042	2.52342	62.6951	5.01178e-08	2.96661e-07
NCU02592	2.5368	8.28678	62.5119	5.02582e-08	2.9731e-07
NCU04306	-2.32744	6.77071	62.4938	5.03886e-08	2.97899e-07
NCU06569	-2.27849	5.69341	62.419	5.09354e-08	3.00948e-07
NCU01163	-2.66829	4.7536	62.4301	5.11079e-08	3.01783e-07
NCU07799	7.46481	-0.490681	79.102	5.13286e-08	3.02901e-07
NCU16567	3.19202	1.6571	62.4793	5.21574e-08	3.07605e-07
NCU09828	3.40446	1.16483	59.6559	5.23098e-08	3.08316e-07
NCU16381	3.5252	1.32893	61.3474	5.2347e-08	3.08347e-07
NCU01487	2.00234	8.94637	62.1225	5.26484e-08	3.09934e-07
NCU03704	-3.27348	5.75654	62.1579	5.28722e-08	3.11062e-07
NCU03297	-3.1437	7.7029	62.0945	5.32262e-08	3.1282e-07
NCU03590	-1.68206	4.81342	62.0541	5.32356e-08	3.1282e-07
NCU10226	-3.04937	3.82755	62.2087	5.36703e-08	3.15183e-07
NCU03307	-1.59659	4.54872	62.0436	5.37245e-08	3.15309e-07
NCU03087	-2.42485	5.85558	62.0231	5.37793e-08	3.1544e-07
NCU03127	-1.99402	6.15526	61.902	5.42825e-08	3.18199e-07
NCU00516	2.88034	1.45543	62.3475	5.44764e-08	3.19142e-07
NCU00727	-2.57318	4.26355	61.9475	5.4542e-08	3.19333e-07
NCU06154	6.00777	2.84961	54.1569	5.46848e-08	3.19975e-07
NCU07638	7.39598	-0.1963	58.3468	5.4738e-08	3.20093e-07
NCU08957	2.85833	10.6129	61.8551	5.50098e-08	3.21489e-07
NCU07619	1.98232	4.16886	61.7856	5.5278e-08	3.22861e-07
NCU16323	3.00881	5.66914	61.8174	5.54224e-08	3.23509e-07
NCU03785	3.28677	3.79579	61.4919	5.54886e-08	3.23637e-07
NCU08962	2.35535	7.8145	61.7895	5.55112e-08	3.23637e-07
NCU09282	-2.97571	5.14534	61.7551	5.5821e-08	3.25247e-07
NCU01903	2.48702	7.38982	61.6879	5.62962e-08	3.27819e-07
NCU05133	3.44902	9.82981	61.6253	5.67862e-08	3.30473e-07
NCU03726	-2.27962	4.50889	61.5813	5.69476e-08	3.31214e-07
NCU01215	-3.3701	4.05264	61.6248	5.73224e-08	3.33193e-07
NCU06279	-1.55834	6.93342	61.5015	5.73691e-08	3.33264e-07
NCU07991	-2.34239	5.33692	61.4779	5.81227e-08	3.37439e-07
NCU03840	3.28736	4.82906	61.4239	5.86706e-08	3.40416e-07
NCU08165	2.31892	4.18991	61.4034	5.87443e-08	3.40639e-07
NCU05722	3.42633	4.90459	61.3528	5.90256e-08	3.42066e-07
stk-45	-2.52879	5.81766	61.161	6.05772e-08	3.50848e-07
NCU16740	6.76486	0.107542	71.983	6.07537e-08	3.5155e-07
NCU03401	-2.83238	4.87004	61.1998	6.07887e-08	3.5155e-07
NCU05010	2.08514	7.31401	61.133	6.08075e-08	3.5155e-07
NCU09691	4.49811	5.38467	61.1604	6.08911e-08	3.51824e-07
NCU11249	-2.07204	4.56078	61.0681	6.12171e-08	3.53363e-07
NCU06669	4.12181	5.92873	61.1146	6.12307e-08	3.53363e-07
NCU12046	-2.08014	5.40588	61.0321	6.1338e-08	3.53772e-07
rho-4	2.48403	7.22293	61.0331	6.16585e-08	3.55409e-07
NCU17074	1.82742	3.94182	60.9602	6.19324e-08	3.56775e-07
NCU03037	-2.34599	3.4644	61.0542	6.223e-08	3.58276e-07
NCU00496	-3.53747	3.59579	60.9629	6.28063e-08	3.61379e-07
rpn-4	3.99959	10.7343	60.8867	6.29301e-08	3.61876e-07
NCU07494	-3.67384	4.70868	60.909	6.3052e-08	3.62362e-07
NCU08236	7.14358	-1.32405	53.2641	6.34065e-08	3.64183e-07
NCU06907	2.33747	7.31191	60.8023	6.36778e-08	3.65524e-07
NCU02104	-3.18477	3.89787	60.8786	6.37797e-08	3.65892e-07
NCU07856	2.74978	6.68264	60.7268	6.43623e-08	3.69016e-07
NCU02972	1.86932	9.57681	60.6563	6.45476e-08	3.69859e-07
NCU01553	-1.83537	4.26449	60.6733	6.46659e-08	3.70318e-07
NCU01739	-2.08773	6.03339	60.6225	6.48698e-08	3.71166e-07
NCU08317	-1.5868	4.50577	60.6277	6.49018e-08	3.71166e-07
NCU01063	6.48203	10.2863	60.6637	6.49291e-08	3.71166e-07
NCU03390	5.32059	1.00772	44.6786	6.541e-08	3.73694e-07
NCU06896	6.48407	-0.0443674	78.62	6.60507e-08	3.77132e-07
NCU03106	1.57341	5.61421	60.4666	6.63366e-08	3.78541e-07
NCU03567	1.91042	7.99495	60.4533	6.68694e-08	3.81356e-07
NCU09283	-4.02359	4.10726	60.5362	6.69744e-08	3.81731e-07
NCU08865	6.02517	-0.113537	53.8722	6.70227e-08	3.81781e-07
NCU07762	1.45114	6.93826	60.3686	6.72122e-08	3.82635e-07
NCU05012	2.54862	5.94181	60.4069	6.73324e-08	3.83094e-07
tah-3	2.71185	9.68967	60.3682	6.76742e-08	3.84813e-07
arg-2	-2.68712	7.74484	60.3392	6.79618e-08	3.86221e-07
NCU03322	3.86017	2.45619	59.2301	6.80211e-08	3.86331e-07
NCU02576	2.05471	7.42045	60.2901	6.84216e-08	3.88378e-07
NCU09177	6.23377	3.05851	57.5916	6.88281e-08	3.90456e-07
NCU17009	-1.78005	4.5364	60.2058	6.89157e-08	3.90724e-07
NCU03130	-1.51687	6.4748	60.1704	6.91218e-08	3.91663e-07
NCU02387	-1.69046	6.35313	60.0706	7.00964e-08	3.96953e-07
NCU07482	2.07821	4.31297	60.0886	7.05054e-08	3.99036e-07
NCU10476	-2.47509	6.20978	60.0585	7.07185e-08	3.99874e-07
NCU07261	-2.38656	4.42972	60.0285	7.07361e-08	3.99874e-07
ro-3	-1.69067	6.58168	59.9488	7.13133e-08	4.02901e-07
NCU02417	-2.25089	3.87316	59.9115	7.23477e-08	4.08507e-07
NCU08841	1.94518	6.58604	59.8627	7.26761e-08	4.10122e-07
NCU09025	-3.35389	4.48818	59.9189	7.28704e-08	4.10979e-07
NCU03653	-1.78987	6.22149	59.7566	7.32954e-08	4.13135e-07
NCU09431	4.45019	1.65436	43.3396	7.36522e-08	4.14784e-07
NCU01339	-3.75603	3.94135	59.862	7.36736e-08	4.14784e-07
NCU08235	6.29166	0.895539	47.1619	7.46507e-08	4.2004e-07
NCU08495	-5.22605	4.5283	53.8049	7.47643e-08	4.20224e-07
NCU16474	5.26134	1.51532	47.4232	7.47774e-08	4.20224e-07
NCU03186	-2.64617	5.04087	59.6724	7.48137e-08	4.20224e-07
NCU09328	3.15713	0.980641	57.7924	7.48987e-08	4.20458e-07
NCU02361	-5.36222	4.34853	59.7301	7.57224e-08	4.24836e-07
NCU07511	3.72968	4.27523	59.8159	7.58313e-08	4.252e-07
NCU08657	4.25459	6.54061	59.6407	7.64351e-08	4.28259e-07
NCU02566	-2.26706	8.16726	59.4566	7.64676e-08	4.28259e-07
fl	-4.68665	5.00838	59.5137	7.65096e-08	4.28259e-07
adv-1	1.6601	7.62729	59.4152	7.69197e-08	4.30306e-07
NCU04051	-1.7619	6.54016	59.3747	7.73666e-08	4.32556e-07
NCU02357	-2.59831	7.2714	59.4177	7.74153e-08	4.32578e-07
NCU03501	3.50931	8.2476	59.4087	7.75849e-08	4.33114e-07
NCU04206	-2.40488	4.17363	59.5023	7.76007e-08	4.33114e-07
NCU02385	-2.39957	5.11811	59.3902	7.7822e-08	4.34099e-07
NCU08321	3.45527	0.179766	44.0141	7.78813e-08	4.34179e-07
NCU02538	-1.89865	6.03542	59.2992	7.82194e-08	4.35813e-07
NCU04132	2.89711	4.31936	59.2957	7.89038e-08	4.39373e-07
NCU01434	-2.35562	2.9549	59.3674	7.89911e-08	4.39607e-07
NCU00487	-3.28436	4.39882	59.3074	7.90591e-08	4.39732e-07
NCU02198	5.31271	5.45396	57.5605	7.928e-08	4.40708e-07
NCU10954	4.41937	0.909638	51.9418	7.9374e-08	4.40977e-07
NCU02570	-2.61367	4.21738	59.2461	7.98584e-08	4.43413e-07
NCU08283	1.82555	7.49983	59.1209	8.07557e-08	4.48139e-07
NCU05481	4.69402	0.114627	43.4834	8.08571e-08	4.48444e-07
NCU05928	4.71994	5.96243	59.1954	8.20801e-08	4.54966e-07
NCU03776	-3.30097	6.14164	58.9707	8.25206e-08	4.57146e-07
NCU03998	-1.92784	6.15528	58.8831	8.30043e-08	4.59324e-07
NCU06759	-1.9105	6.12071	58.8827	8.30087e-08	4.59324e-07
NCU01991	-1.82371	5.61743	58.8665	8.32354e-08	4.60316e-07
NCU04225	-1.58264	4.67566	58.8137	8.39107e-08	4.63785e-07
NCU07811	2.66839	3.90087	58.8859	8.39727e-08	4.63863e-07
NCU00857	-3.34327	5.68969	58.8463	8.40658e-08	4.63961e-07
NCU02013	-1.41513	6.15774	58.7929	8.40864e-08	4.63961e-07
nst-5	-1.94517	5.94472	58.7857	8.41911e-08	4.64275e-07
NCU04641	-3.62001	4.62177	58.7998	8.491e-08	4.67972e-07
NCU03904	2.72044	6.64255	58.6278	8.66657e-08	4.7736e-07
NCU03603	2.02209	5.01919	58.6301	8.67121e-08	4.7736e-07
NCU08040	-2.61436	5.52967	58.5744	8.74837e-08	4.81335e-07
NCU05226	-3.46272	5.89488	58.5597	8.75856e-08	4.81621e-07
NCU03548	-2.05663	7.01406	58.4936	8.77713e-08	4.82368e-07
NCU06288	6.88953	0.146629	53.1246	8.79785e-08	4.83233e-07
NCU08417	1.35548	7.06344	58.4343	8.8522e-08	4.85942e-07
NCU00031	8.582	10.9942	53.8205	8.99275e-08	4.93378e-07
NCU07000	-1.64475	5.15154	58.3264	8.99833e-08	4.93404e-07
rbg-40	-2.41811	4.85692	58.3809	9.00461e-08	4.93469e-07
NCU03435	-2.18808	5.46463	58.3355	9.04092e-08	4.95179e-07
cya-4	-1.62466	7.8967	58.2552	9.08393e-08	4.97253e-07
NCU07343	2.69892	4.45589	58.2418	9.18926e-08	5.02734e-07
NCU07264	-1.84331	5.06745	58.1555	9.22377e-08	5.04337e-07
NCU08645	4.87946	2.058	46.2219	9.25228e-08	5.0561e-07
NCU07023	1.80109	6.7912	58.1589	9.27236e-08	5.06422e-07
NCU16597	3.37778	6.35027	58.1062	9.35056e-08	5.10404e-07
gh76-1	4.13632	4.58263	50.5568	9.36507e-08	5.10908e-07
NCU01023	-1.64817	4.98515	58.018	9.41427e-08	5.13303e-07
NCU09237	2.37584	7.38001	58.0114	9.47242e-08	5.16183e-07
NCU06303	-3.46704	4.0399	58.2057	9.48639e-08	5.16654e-07
NCU00782	5.73935	5.80137	58.0304	9.49836e-08	5.17014e-07
NCU12154	2.40985	3.63723	58.0194	9.54513e-08	5.19088e-07
pcb-3	-2.32764	6.73104	57.9585	9.54719e-08	5.19088e-07
NCU04397	5.90172	2.41341	51.9815	9.67267e-08	5.25616e-07
NCU03624	-1.39557	5.32966	57.817	9.6821e-08	5.25832e-07
mig-11	-4.40999	4.05058	58.0234	9.7422e-08	5.288e-07
NCU02120	2.16742	7.45897	57.7899	9.78155e-08	5.30638e-07
aro-7	-2.93802	8.14275	57.7325	9.86354e-08	5.34786e-07
NCU05056	4.68512	1.44978	48.1669	9.9239e-08	5.37758e-07
NCU04182	-1.59178	4.67913	57.6422	9.93952e-08	5.38303e-07
NCU02478	2.80811	8.92624	57.6124	1.00371e-07	5.43281e-07
NCU07541	2.31944	5.20747	57.6004	1.00609e-07	5.44267e-07
NCU04163	4.61347	2.86439	57.7635	1.0073e-07	5.44615e-07
NCU07302	6.71598	2.62221	87.6118	1.00787e-07	5.44619e-07
NCU10220	-2.37984	3.98974	57.6637	1.00988e-07	5.45404e-07
pex2	2.48902	7.73303	57.5362	1.01491e-07	5.47814e-07
NCU10232	-2.36389	5.73117	57.5195	1.01758e-07	5.48946e-07
NCU00805	1.81904	6.66452	57.5141	1.01818e-07	5.48964e-07
NCU05203	2.01602	6.09757	57.4977	1.02069e-07	5.49942e-07
NCU08183	-3.35329	6.36986	57.4982	1.02113e-07	5.49942e-07
NCU03604	4.44359	7.10647	56.9026	1.02577e-07	5.52134e-07
NCU16771	-2.32057	3.29104	57.5968	1.02737e-07	5.52689e-07
NCU09869	-1.55702	6.54014	57.3567	1.03507e-07	5.5652e-07
NCU01084	-2.24057	4.0725	57.3435	1.04202e-07	5.59947e-07
NCU07574	-2.50597	6.55062	57.3518	1.04264e-07	5.59972e-07
NCU07022	3.73954	4.16905	57.4314	1.04565e-07	5.61277e-07
NCU07853	3.14116	9.69834	57.3127	1.04852e-07	5.62504e-07
NCU06939	1.93595	6.47608	57.2964	1.05105e-07	5.63411e-07
NCU01393	-2.6268	4.60136	57.3088	1.05137e-07	5.63411e-07
NCU03275	3.46561	1.72505	57.7287	1.05382e-07	5.64411e-07
NCU17157	2.90977	1.12238	59.9338	1.06678e-07	5.71034e-07
NCU09316	2.25466	7.90312	57.1515	1.07352e-07	5.74324e-07
pdx-4	-4.47299	7.95582	57.1518	1.07842e-07	5.76626e-07
mtr	-7.86023	8.1597	57.1125	1.08241e-07	5.78213e-07
NCU01119	-2.63772	6.1231	57.0957	1.08258e-07	5.78213e-07
NCU04267	5.26003	3.27412	57.2907	1.08808e-07	5.80832e-07
NCU09090	-3.0297	5.81175	57.0518	1.09007e-07	5.8157e-07
NCU01924	1.87774	8.0571	56.9694	1.10256e-07	5.87908e-07
NCU09041	-6.6915	8.58173	56.9342	1.10867e-07	5.90844e-07
NCU04662	1.93995	4.90469	56.925	1.11023e-07	5.91349e-07
gh61-6	3.12561	5.18549	56.9245	1.11144e-07	5.91666e-07
NCU03477	3.38727	2.58953	57.2552	1.11745e-07	5.94542e-07
NCU05184	2.73081	4.16514	56.9359	1.11936e-07	5.95227e-07
NCU09547	-1.67508	4.4495	56.8008	1.12472e-07	5.97753e-07
NCU06104	-1.81948	5.45515	56.7799	1.12696e-07	5.98612e-07
NCU07329	-2.14797	3.12318	56.8958	1.12767e-07	5.98663e-07
NCU09658	-1.98511	5.78722	56.7253	1.13566e-07	6.02571e-07
NCU11128	2.03081	4.40486	56.7812	1.13632e-07	6.02592e-07
fbm-1	5.92702	6.45023	53.6817	1.14855e-07	6.08745e-07
NCU10393	4.77571	4.82686	56.6637	1.15857e-07	6.13219e-07
NCU16722	-2.03904	3.07858	56.6519	1.15889e-07	6.13219e-07
NCU02336	3.23641	7.32205	56.6297	1.15906e-07	6.13219e-07
NCU02748	-1.79507	4.64102	56.5998	1.15953e-07	6.13219e-07
NCU08186	4.69271	4.22261	56.6704	1.17486e-07	6.20986e-07
NCU02742	-2.3292	6.07328	56.515	1.17893e-07	6.22801e-07
NCU01079	2.93646	0.896229	53.7208	1.18158e-07	6.23857e-07
NCU05273	-2.16153	5.94216	56.4339	1.19314e-07	6.29617e-07
NCU05074	2.10072	5.45973	56.422	1.1961e-07	6.30838e-07
gh45-1	2.32213	4.28032	56.3137	1.21978e-07	6.42863e-07
NCU06699	2.21321	8.2902	56.2775	1.2209e-07	6.42863e-07
NCU07525	4.61216	4.10555	57.478	1.2209e-07	6.42863e-07
pef-1	-1.78856	6.69941	56.2199	1.22355e-07	6.43909e-07
NCU06441	-3.56147	6.98041	56.226	1.23036e-07	6.46824e-07
NCU03756	-2.65997	5.55094	56.2272	1.23042e-07	6.46824e-07
NCU09713	3.27374	5.6908	56.2175	1.232e-07	6.47299e-07
NCU04579	-3.52598	7.66039	56.184	1.23796e-07	6.50082e-07
nuo21.3c	-1.77801	6.72609	56.1331	1.23942e-07	6.50493e-07
NCU02002	-3.33592	4.64229	56.0902	1.26443e-07	6.6326e-07
NCU07594	7.62339	-1.03018	64.0825	1.26567e-07	6.63553e-07
NCU00789	1.44187	7.83394	55.9733	1.26911e-07	6.64996e-07
cul-1	-1.44216	7.04324	55.9482	1.27385e-07	6.67119e-07
NCU03065	-1.92818	5.79633	55.9428	1.27519e-07	6.67458e-07
NCU09896	-3.41553	7.43749	55.9408	1.28437e-07	6.719e-07
NCU03718	-2.33835	4.88553	55.9405	1.28635e-07	6.7221e-07
NCU04194	2.53481	6.46957	55.9265	1.28635e-07	6.7221e-07
ppm-3	-3.11242	6.10535	55.885	1.29459e-07	6.76148e-07
NCU00356	2.90168	6.32849	55.8553	1.29988e-07	6.78546e-07
NCU06615	2.1931	5.53634	55.8255	1.30608e-07	6.81414e-07
NCU03041	-1.73983	3.86677	55.7126	1.324e-07	6.9039e-07
NCU04086	-3.05813	4.44458	55.7419	1.33598e-07	6.96262e-07
NCU02955	-2.28181	6.4283	55.6416	1.34195e-07	6.98998e-07
NCU03022	2.4242	7.1466	55.5787	1.35463e-07	7.05226e-07
NCU11416	2.61637	2.34045	55.6647	1.36726e-07	7.11416e-07
pls-1	2.70875	5.12631	55.5043	1.37029e-07	7.12612e-07
NCU02304	-3.24173	3.62756	55.6323	1.37296e-07	7.13613e-07
NCU09306	-3.50803	3.52161	55.5432	1.37783e-07	7.15763e-07
NCU16349	3.28418	3.31258	55.795	1.38039e-07	7.16708e-07
NCU02425	1.73236	6.99259	55.43	1.38501e-07	7.18722e-07
NCU03174	1.84278	6.31703	55.3922	1.39288e-07	7.22419e-07
NCU03568	4.16506	0.719383	52.0624	1.39617e-07	7.23736e-07
NCU02343	-2.62804	5.0466	55.3635	1.40047e-07	7.25577e-07
NCU03755	-2.97616	7.06882	55.311	1.41229e-07	7.31306e-07
NCU01281	1.87061	2.38626	55.3158	1.41519e-07	7.32418e-07
NCU07585	-3.14491	7.33909	55.2251	1.4282e-07	7.38757e-07
NCU01910	1.59771	7.6066	55.1731	1.4304e-07	7.395e-07
NCU03336	2.16573	7.3421	55.1916	1.43539e-07	7.41682e-07
NCU02367	-1.88162	5.48182	55.1196	1.44247e-07	7.44942e-07
mb-2	1.6258	5.45453	55.0411	1.45938e-07	7.53275e-07
NCU00799	-3.10283	4.2241	55.1277	1.46211e-07	7.53911e-07
tba-2	-1.42886	8.91985	55.0266	1.46221e-07	7.53911e-07
NCU01080	2.45737	8.09047	55.065	1.46295e-07	7.53911e-07
NCU01091	6.13245	0.516245	44.8037	1.46836e-07	7.56297e-07
NCU06649	-1.7522	6.13208	54.917	1.48664e-07	7.65305e-07
NCU00955	3.35873	8.20633	54.9306	1.49282e-07	7.68076e-07
NCU08944	-3.01934	6.18536	54.9035	1.49926e-07	7.70977e-07
NCU05787	3.21881	0.501492	49.8623	1.50486e-07	7.73417e-07
NCU07633	7.28058	-0.808044	52.4701	1.5056e-07	7.73417e-07
NCU06433	-2.63572	4.69156	54.8783	1.51145e-07	7.76011e-07
NCU08507	-1.66949	5.44223	54.7547	1.52409e-07	7.82087e-07
NCU00841	4.38897	-0.52399	45.8249	1.5397e-07	7.89676e-07
NCU01485	-1.55335	5.53844	54.6611	1.54552e-07	7.92244e-07
cem-1	-2.38954	4.61497	54.6827	1.55336e-07	7.95573e-07
dap-1	1.3787	7.78075	54.6246	1.55366e-07	7.95573e-07
NCU05863	5.57376	3.13034	54.658	1.55725e-07	7.96574e-07
NCU04309	-3.40688	4.9558	54.6727	1.55726e-07	7.96574e-07
NCU01704	-2.63188	5.98014	54.6446	1.55907e-07	7.97077e-07
NCU17073	4.49058	0.594793	45.9958	1.56504e-07	7.99707e-07
NCU10344	3.98055	4.98473	54.047	1.56664e-07	8.00014e-07
NCU09995	2.38719	9.27325	54.6081	1.56729e-07	8.00014e-07
NCU06192	-2.61261	4.6956	54.6311	1.56821e-07	8.00061e-07
NCU16012	2.67767	5.6415	54.4971	1.59529e-07	8.13446e-07
NCU00916	3.04989	8.88858	54.4822	1.59746e-07	8.14122e-07
NCU06966	-1.95823	5.6735	54.4283	1.60094e-07	8.1547e-07
NCU09122	1.70014	7.01662	54.4358	1.60874e-07	8.19012e-07
NCU08191	4.81553	4.623	53.9106	1.60972e-07	8.19078e-07
NCU08258	6.66529	-0.375799	57.1772	1.61279e-07	8.20209e-07
NCU09688	-1.90597	6.37651	54.3723	1.61426e-07	8.20528e-07
NCU01249	-1.84853	7.75376	54.3673	1.61547e-07	8.20711e-07
NCU00494	-2.40426	4.623	54.4253	1.61701e-07	8.21061e-07
NCU02132	3.1374	4.79528	54.4146	1.61984e-07	8.22066e-07
NCU03460	-1.69077	5.36941	54.3178	1.62888e-07	8.26223e-07
NCU04594	-2.74686	4.7027	54.3198	1.64312e-07	8.3301e-07
NCU08429	4.0151	4.32004	54.1688	1.65089e-07	8.3651e-07
NCU08067	1.41891	6.64932	54.1948	1.65841e-07	8.39823e-07
NCU03120	2.21026	8.00384	54.2329	1.65917e-07	8.39823e-07
NCU02499	-1.79393	4.32167	54.1815	1.66508e-07	8.42376e-07
NCU10309	1.30366	5.94357	54.1595	1.66741e-07	8.43113e-07
NCU16706	7.32359	-0.578354	52.9015	1.68327e-07	8.5069e-07
NCU07436	-3.86072	2.60928	53.6658	1.69364e-07	8.55481e-07
NCU08533	8.88175	1.36392	65.7528	1.69591e-07	8.5618e-07
NCU10056	4.39659	1.55579	51.6153	1.70211e-07	8.58864e-07
NCU08772	2.16091	7.2826	53.9886	1.72197e-07	8.68432e-07
NCU00343	4.02496	-0.0482998	49.0139	1.72547e-07	8.69746e-07
fes-1	-1.60437	7.25903	53.9011	1.73436e-07	8.7377e-07
NCU07791	2.00893	3.60663	54.0149	1.75081e-07	8.81598e-07
NCU05929	3.4526	4.42302	53.9455	1.75494e-07	8.83217e-07
NCU08917	5.45695	2.20825	51.2214	1.76574e-07	8.88193e-07
NCU04837	-2.87297	5.81419	53.7538	1.78529e-07	8.97558e-07
NCU01392	3.22839	0.516497	48.5957	1.78875e-07	8.98835e-07
NCU17177	-3.03999	7.14609	53.7015	1.79918e-07	9.03607e-07
NCU00518	-2.26603	6.39095	53.6928	1.80188e-07	9.03633e-07
NCU07388	2.05667	5.49531	53.6909	1.80338e-07	9.03633e-07
NCU04187	-2.15027	6.5028	53.6862	1.80369e-07	9.03633e-07
NCU00134	-1.75318	6.25311	53.6448	1.80376e-07	9.03633e-07
cya-5	-2.63315	4.1931	53.7342	1.8039e-07	9.03633e-07
NCU04557	4.34311	6.65564	53.6683	1.80889e-07	9.05662e-07
NCU01702	-1.37633	6.67221	53.606	1.8145e-07	9.08001e-07
NCU17186	4.45347	2.96439	53.2782	1.82439e-07	9.12478e-07
NCU06714	-1.92521	4.18083	53.5844	1.82814e-07	9.1388e-07
NCU03425	-2.59643	7.31213	53.5206	1.84971e-07	9.24189e-07
NCU07117	-3.79177	5.73218	53.5077	1.85881e-07	9.28256e-07
NCU07602	6.45259	0.105018	53.58	1.87446e-07	9.35589e-07
pro-3	-2.84558	6.28292	53.3774	1.89111e-07	9.43333e-07
NCU04656	-2.86577	7.83011	53.3738	1.89193e-07	9.43333e-07
NCU09530	3.25711	0.515163	45.4416	1.90531e-07	9.49517e-07
NCU04063	-1.67035	6.52238	53.2846	1.90653e-07	9.49635e-07
NCU06603	-4.13526	6.87343	53.2933	1.91591e-07	9.53815e-07
NCU16930	3.11146	3.0576	53.5479	1.9277e-07	9.59194e-07
NCU09355	3.64422	9.52184	53.2464	1.92937e-07	9.59529e-07
NCU06821	-1.5958	6.59602	53.2011	1.93113e-07	9.5973e-07
NCU02299	2.5142	6.05586	53.2359	1.93259e-07	9.5973e-07
NCU03080	-2.29424	5.67807	53.2411	1.93275e-07	9.5973e-07
NCU08081	6.89601	0.579829	104.911	1.93537e-07	9.60539e-07
NCU07640	6.98289	-0.337683	51.5719	1.95809e-07	9.71318e-07
NCU09727	-2.65606	4.53017	53.1213	1.96966e-07	9.76554e-07
stk-11	1.93262	7.03786	53.0789	1.97982e-07	9.81091e-07
cys-16	1.96118	7.41455	53.0625	1.98643e-07	9.8386e-07
NCU08666	-2.80556	4.7054	53.0425	1.99309e-07	9.86654e-07
NCU03633	-3.16468	6.68986	53.0181	1.99975e-07	9.89448e-07
NCU07749	2.83455	3.89417	52.9896	2.01082e-07	9.94414e-07
NCU01012	2.24278	2.72352	53.0588	2.01201e-07	9.94495e-07
NCU01894	-2.92384	6.29853	52.964	2.01656e-07	9.96234e-07
CreD	2.20563	8.24183	52.9087	2.03255e-07	1.00363e-06
NCU02221	-2.30184	3.17883	53.0041	2.03402e-07	1.00383e-06
NCU04356	4.52968	2.45246	37.6351	2.04545e-07	1.00896e-06
NCU05971	-1.65052	4.7298	52.7901	2.05964e-07	1.01527e-06
NCU04672	2.41278	4.50862	52.8408	2.06033e-07	1.01527e-06
NCU02886	2.05102	9.09483	52.7318	2.08904e-07	1.02889e-06
NCU01633	-4.77149	10.3556	52.7271	2.0911e-07	1.02921e-06
NCU16778	-2.36416	3.32227	52.7474	2.09182e-07	1.02921e-06
gpr-1	4.67414	5.4378	52.7621	2.09586e-07	1.03068e-06
NCU00825	2.28495	3.90031	52.695	2.1045e-07	1.03393e-06
NCU05014	-2.24291	3.04135	52.764	2.10461e-07	1.03393e-06
NCU06130	2.36263	5.68891	52.6166	2.12797e-07	1.04488e-06
NCU02904	-2.73759	7.47163	52.578	2.13974e-07	1.04994e-06
NCU02298	4.39255	0.0980041	51.1338	2.14123e-07	1.04994e-06
NCU04107	3.50105	2.54368	51.7652	2.14153e-07	1.04994e-06
NCU07183	2.70472	4.30262	52.869	2.14303e-07	1.05014e-06
NCU07763	4.50048	0.286538	40.8351	2.14616e-07	1.05114e-06
NCU06979	-1.94143	3.48176	52.62	2.14724e-07	1.05114e-06
NCU02109	-1.71224	7.85989	52.4989	2.15307e-07	1.05346e-06
NCU07244	5.10341	0.244535	43.2537	2.15665e-07	1.05389e-06
tim50	-1.70812	6.03558	52.4877	2.15706e-07	1.05389e-06
NCU05110	5.84723	-0.195949	55.9227	2.15723e-07	1.05389e-06
NCU11324	2.81853	9.23338	52.5121	2.16157e-07	1.05548e-06
NCU04407	-1.75666	4.2622	52.4705	2.171e-07	1.05955e-06
acon-3	4.2917	6.1387	52.5334	2.17468e-07	1.0607e-06
nik-2	2.05208	7.71212	52.4706	2.17554e-07	1.0607e-06
dim-8	-2.55442	6.14128	52.4482	2.18383e-07	1.0642e-06
NCU07021	-3.1594	5.24869	52.444	2.1897e-07	1.06653e-06
NCU02248	-1.84231	5.45798	52.3868	2.19157e-07	1.0669e-06
NCU07239	3.10671	1.34586	52.763	2.20839e-07	1.07455e-06
NCU16657	-3.91433	4.19867	52.4517	2.21634e-07	1.07788e-06
NCU07553	3.51593	4.78021	52.3572	2.22042e-07	1.07932e-06
NCU00770	-2.40566	5.75349	52.323	2.22664e-07	1.0818e-06
NCU04570	-1.60224	5.37983	52.2737	2.23048e-07	1.08251e-06
NCU07645	4.93109	-0.861742	39.5937	2.23144e-07	1.08251e-06
map-1	-2.40813	7.15344	52.3081	2.23145e-07	1.08251e-06
NCU07627	5.59204	-0.0893323	47.0057	2.23856e-07	1.08541e-06
NCU00316	1.96889	6.00512	52.2182	2.26307e-07	1.09675e-06
NCU10610	3.38753	5.93702	52.2096	2.26825e-07	1.0986e-06
NCU07437	-2.224	7.81377	52.2005	2.26917e-07	1.0986e-06
[truncated: 7,679 more rows]

## Sheet: dpf4 DEGs
	logFC	logCPM	F	PValue	FDR
NCU09961	10.7361	5.20831	429.685	1.56644e-23	1.51601e-19
NCU00192	11.4646	4.09885	319.441	5.23238e-21	1.90662e-17
NCU01075	10.0781	4.86656	355.123	5.91017e-21	1.90662e-17
NCU17086	10.0345	2.96478	357.443	9.03114e-21	2.18508e-17
NCU07767	10.6111	6.71075	691.726	1.40974e-20	2.32357e-17
NCU01151	8.52841	6.27996	1021.26	1.50138e-20	2.32357e-17
NCU04992	9.59392	4.37077	434.998	1.68061e-20	2.32357e-17
NCU08814	8.82921	3.90634	316.562	3.96351e-20	4.79486e-17
gh18-1	12.3119	5.33971	352.811	5.72e-20	6.15091e-17
NCU07212	8.3879	2.51118	274.234	7.85051e-20	7.59772e-17
NCU10186	8.72985	3.91592	409.911	9.10107e-20	8.00729e-17
NCU02030	7.74659	4.39885	780.111	1.16385e-19	9.38645e-17
NCU01009	4.78466	5.79263	800.569	1.86038e-19	1.38498e-16
NCU08221	8.17012	3.03913	244.747	2.44946e-19	1.69327e-16
NCU08645	9.96888	2.058	353.791	3.07719e-19	1.98541e-16
NCU06019	6.86656	5.09507	753.468	4.19344e-19	2.5365e-16
NCU10507	9.04609	6.5774	746.598	4.60673e-19	2.62258e-16
NCU05494	10.4225	3.96409	382.578	5.19933e-19	2.79551e-16
NCU09623	9.69873	5.47754	347.366	5.89476e-19	2.97177e-16
NCU04134	10.6421	5.4611	340.971	6.14129e-19	2.97177e-16
NCU06221	9.89158	4.49132	244.81	7.85705e-19	3.62098e-16
NCU06157	9.41156	2.927	256.462	1.40436e-18	6.17792e-16
mld-1	10.0364	5.7922	549.319	1.64323e-18	6.78628e-16
NCU05821	10.4872	5.95039	612.719	1.6829e-18	6.78628e-16
NCU07765	12.2554	6.18248	328.126	1.85866e-18	7.19525e-16
NCU17038	9.69706	4.86328	364.741	2.00913e-18	7.4786e-16
NCU09046	12.2862	6.15509	394.945	2.31993e-18	8.31567e-16
stk-35	9.73799	3.18005	316.851	2.50683e-18	8.66468e-16
NCU05229	9.18245	8.32754	628.906	2.86165e-18	9.55002e-16
NCU04356	8.16509	2.45246	203.688	3.17036e-18	1.02276e-15
NCU00937	7.68018	7.52791	620.364	3.30258e-18	1.03104e-15
NCU04282	9.21469	7.76342	605.799	3.77196e-18	1.14078e-15
NCU16911	7.94419	3.63791	519.837	4.27147e-18	1.2263e-15
NCU09391	11.5058	5.74785	335.542	4.46345e-18	1.2263e-15
NCU05710	10.0764	6.23998	373.699	4.51232e-18	1.2263e-15
NCU08086	12.1804	5.52133	271.866	4.56155e-18	1.2263e-15
NCU07810	7.77481	4.77403	507.119	5.37183e-18	1.4051e-15
NCU04574	9.30051	2.87921	237.903	6.19347e-18	1.57738e-15
NCU06160	8.09206	1.41955	281.959	6.69156e-18	1.66054e-15
NCU09926	10.6272	6.38488	320.637	6.99825e-18	1.69323e-15
NCU07766	11.0333	4.97331	303.203	7.27551e-18	1.71737e-15
NCU16633	9.537	3.541	332.533	7.54223e-18	1.73795e-15
NCU04630	9.23026	8.32571	573.524	8.83761e-18	1.98908e-15
NCU03228	5.86168	5.73142	566.881	9.06209e-18	1.99325e-15
rpd	6.6004	8.17305	557.967	1.06896e-17	2.29899e-15
NCU16960	9.92085	4.48216	395.338	1.17444e-17	2.46351e-15
NCU05381	6.01801	8.59844	550.274	1.21096e-17	2.46351e-15
stk-54	7.55841	2.98706	362.743	1.22183e-17	2.46351e-15
NCU10005	10.7876	4.72682	261.718	1.24939e-17	2.46767e-15
NCU16341	9.95997	6.86633	501.146	1.44021e-17	2.76415e-15
NCU05036	7.22002	3.13521	322.647	1.45662e-17	2.76415e-15
NCU09029	8.8289	6.51133	538.197	1.84655e-17	3.43671e-15
NCU00822	9.6556	5.40882	409.324	2.05946e-17	3.74378e-15
NCU08569	9.46599	5.19841	303.98	2.0889e-17	3.74378e-15
NCU08083	9.42948	3.06305	279.206	2.82013e-17	4.96241e-15
NCU09423	8.34816	5.778	352.175	3.19209e-17	5.45226e-15
NCU01108	8.28085	7.11133	507.53	3.21119e-17	5.45226e-15
NCU03248	5.29232	6.78492	502.555	3.40166e-17	5.67607e-15
NCU00986	7.98195	4.46822	487.025	3.66372e-17	6.00975e-15
NCU00290	8.00169	6.10374	423.162	4.1522e-17	6.6975e-15
NCU09781	6.94275	5.40937	475.043	4.24215e-17	6.73041e-15
NCU04882	12.4971	4.02915	389.308	4.31441e-17	6.73466e-15
NCU06476	7.85762	2.92128	268.783	4.47529e-17	6.87361e-15
NCU00009	8.47157	3.33515	250.921	4.54547e-17	6.87361e-15
NCU08222	10.554	3.87762	305.026	4.6439e-17	6.91441e-15
gh76-1	9.44551	4.58263	325.901	4.92165e-17	7.21692e-15
NCU12086	9.64737	3.42088	290.775	6.12593e-17	8.84877e-15
NCU03003	7.21315	5.87164	478.523	6.84261e-17	9.73864e-15
NCU01134	8.20341	2.80062	246.718	7.19209e-17	1.00877e-14
NCU05098	9.74635	4.9999	260.462	7.52646e-17	1.03621e-14
mlh-2	7.30641	3.50172	353.03	7.60185e-17	1.03621e-14
NCU05097	8.31746	4.12327	451.034	7.90371e-17	1.06239e-14
NCU17205	8.48674	6.09559	472.564	8.01637e-17	1.06277e-14
NCU09704	8.29735	3.2584	168.288	8.24387e-17	1.07816e-14
NCU01407	6.19123	4.77494	464.101	8.92406e-17	1.15156e-14
NCU06381	4.90011	5.85746	459.764	1.00681e-16	1.26969e-14
NCU07538	6.50535	7.20514	455.704	1.01019e-16	1.26969e-14
NCU08813	10.3776	4.72464	269.071	1.04191e-16	1.29277e-14
NCU05212	5.86202	6.19713	453.996	1.08152e-16	1.32493e-14
NCU11306	8.5002	9.27307	451.895	1.10121e-16	1.32604e-14
NCU00845	4.7443	5.01455	451.426	1.11446e-16	1.32604e-14
NCU07919	8.85988	5.31442	372.827	1.12353e-16	1.32604e-14
NCU07089	8.00545	4.30207	247.816	1.16201e-16	1.35493e-14
NCU08188	8.00902	6.37169	454.097	1.17985e-16	1.35936e-14
NCU02023	8.0682	5.79202	447.448	1.27924e-16	1.45653e-14
NCU00061	6.27386	7.3592	445.206	1.30268e-16	1.46597e-14
NCU07480	8.71229	2.53035	237.091	1.36437e-16	1.47761e-14
NCU03456	12.8347	4.21935	383.877	1.36486e-16	1.47761e-14
NCU08691	8.74181	5.81358	449.343	1.37178e-16	1.47761e-14
NCU05190	9.84874	3.04075	326.685	1.38725e-16	1.47761e-14
NCU06134	7.51469	2.52624	196.125	1.38941e-16	1.47761e-14
NCU01876	8.07853	2.64716	196.132	1.40463e-16	1.47761e-14
NCU06071	7.10728	4.17279	442.447	1.75042e-16	1.82157e-14
NCU08079	7.68441	1.55207	168.029	1.98809e-16	2.04689e-14
fsd-1	5.72346	9.02069	424.415	2.19422e-16	2.23534e-14
NCU11309	9.1303	6.855	405.766	2.23248e-16	2.25062e-14
NCU07107	8.99464	4.6683	348.702	2.28952e-16	2.28433e-14
NCU09568	5.82068	8.25701	419.29	2.5109e-16	2.47964e-14
NCU05193	4.93745	5.64739	413.765	2.93816e-16	2.87227e-14
NCU01076	9.18842	4.09506	214.338	3.29962e-16	3.19337e-14
NCU06098	5.46896	4.82809	409.068	3.57826e-16	3.42875e-14
NCU05759	8.86009	3.2267	163.118	3.64456e-16	3.43426e-14
NCU04236	10.1647	3.3303	251.366	3.65497e-16	3.43426e-14
NCU06938	10.2142	5.78043	319.352	3.83471e-16	3.51375e-14
NCU09952	9.10205	2.3353	231.498	3.83774e-16	3.51375e-14
NCU17283	9.94673	5.55507	216.196	3.8485e-16	3.51375e-14
NCU17203	9.15291	2.53864	254.182	4.21705e-16	3.81426e-14
NCU09645	9.66379	3.71323	263.802	4.28214e-16	3.82161e-14
NCU09672	6.35007	5.40815	403.848	4.30415e-16	3.82161e-14
NCU07201	9.14863	7.30636	397.818	4.56239e-16	4.01408e-14
NCU08084	9.83801	3.11956	326.439	4.96002e-16	4.3246e-14
NCU02197	6.94898	4.01918	364.356	5.24638e-16	4.50142e-14
NCU03198	8.17891	5.4709	396.906	5.28751e-16	4.50142e-14
NCU05530	8.62316	3.00581	183.286	5.30235e-16	4.50142e-14
NCU09917	9.2703	7.42619	394.226	5.42258e-16	4.56345e-14
NCU08856	8.42625	6.1975	391.454	5.93936e-16	4.91374e-14
NCU09448	10.7097	2.51998	764.771	5.94036e-16	4.91374e-14
NCU08639	8.47879	2.88726	231.074	6.14849e-16	5.0428e-14
NCU03403	6.07705	5.52896	389.072	6.32563e-16	5.14449e-14
NCU09484	7.64227	6.06939	387.354	6.74822e-16	5.41401e-14
NCU02655	9.75815	5.36008	257.333	6.76891e-16	5.41401e-14
NCU03767	6.92123	6.09913	384.468	6.94961e-16	5.51298e-14
NCU08491	10.7017	5.53547	272.898	7.0621e-16	5.55667e-14
NCU05643	6.10227	4.21747	382.718	7.44709e-16	5.81233e-14
NCU06860	3.77203	5.32347	377.826	7.72422e-16	5.9804e-14
NCU16920	11.361	4.62615	265.48	7.81546e-16	6.00302e-14
NCU07751	7.33601	3.20384	262.401	8.43607e-16	6.42869e-14
NCU04631	8.31899	2.51408	231.164	8.82144e-16	6.66983e-14
NCU12144	7.53836	1.13499	188.697	9.45003e-16	7.08972e-14
NCU08074	8.05664	2.19443	184.735	1.14579e-15	8.52998e-14
NCU05094	5.02333	6.45649	363.886	1.18374e-15	8.74521e-14
NCU09172	9.00042	5.01297	313.235	1.21606e-15	8.91595e-14
NCU05015	6.94145	3.26948	307.755	1.25155e-15	9.10714e-14
NCU09293	7.28047	4.28162	366.045	1.28325e-15	9.26812e-14
NCU00779	4.50983	6.40531	360.012	1.33478e-15	9.51069e-14
NCU06964	9.10942	2.72979	263.603	1.33673e-15	9.51069e-14
NCU08056	4.49489	7.77172	358.891	1.34632e-15	9.51069e-14
NCU05811	9.27769	5.25692	317.455	1.35937e-15	9.53334e-14
NCU04607	5.18471	3.81409	361.786	1.39619e-15	9.72111e-14
NCU07306	7.99062	3.20096	177.97	1.42464e-15	9.82182e-14
NCU05085	10.1073	4.42005	228.196	1.43095e-15	9.82182e-14
NCU07094	8.38985	6.341	361.194	1.47784e-15	1.00163e-13
NCU03161	9.92659	3.80423	204.537	1.47999e-15	1.00163e-13
NCU08901	8.86251	8.98969	352.524	1.67935e-15	1.12866e-13
NCU08052	9.15048	9.32173	350.028	1.81293e-15	1.21004e-13
NCU04398	8.69906	2.83474	202.213	1.83114e-15	1.21381e-13
NCU01472	3.76196	5.24463	348.924	1.84367e-15	1.21381e-13
NCU00704	6.68488	4.265	291.458	1.86527e-15	1.21973e-13
NCU06434	9.62767	6.77123	274.252	1.89958e-15	1.23383e-13
NCU06335	7.93968	3.73899	273.568	2.02179e-15	1.30313e-13
NCU11346	7.87406	4.91791	371.111	2.0332e-15	1.30313e-13
NCU01943	8.31219	2.15574	170.889	2.21592e-15	1.4109e-13
stk-41	9.09207	2.88456	182.007	2.4882e-15	1.57391e-13
NCU08469	6.02686	5.02662	339.415	2.57426e-15	1.61245e-13
NCU08078	9.17867	1.3437	224.837	2.58246e-15	1.61245e-13
NCU04033	7.57594	7.34557	340.042	2.74832e-15	1.69758e-13
NCU00425	7.61435	2.88853	179.95	2.75387e-15	1.69758e-13
NCU17137	7.38606	7.52518	337.657	2.86727e-15	1.75629e-13
NCU02275	9.13114	3.10946	205.581	2.9433e-15	1.79152e-13
NCU06287	10.0145	2.00027	235.525	2.97358e-15	1.79864e-13
NCU05092	9.05616	5.23824	245.622	3.00744e-15	1.80782e-13
NCU16745	8.27053	4.70543	233.752	3.21079e-15	1.90873e-13
NCU08915	8.64594	1.61677	229.126	3.21475e-15	1.90873e-13
NCU09726	10.6942	3.48053	243.789	3.25019e-15	1.91801e-13
NCU09650	11.4251	8.28299	333.068	3.29495e-15	1.93264e-13
NCU04624	7.43192	0.910786	174.462	3.46834e-15	2.02208e-13
NCU08085	8.65352	5.09388	199.634	3.51296e-15	2.03584e-13
NCU00835	4.94447	8.23363	328.752	3.57456e-15	2.0592e-13
NCU04608	6.71473	2.95335	318.879	3.63487e-15	2.08156e-13
NCU08882	-4.1323	7.31847	325.42	3.90453e-15	2.21666e-13
NCU09379	6.74653	5.51629	243.333	3.9166e-15	2.21666e-13
NCU04039	-7.47433	5.22393	319.265	4.09869e-15	2.2921e-13
NCU08037	10.6231	7.99215	260.232	4.129e-15	2.2921e-13
NCU09762	6.23239	5.43937	326.639	4.14175e-15	2.2921e-13
NCU16632	7.98178	4.21315	290.951	4.14463e-15	2.2921e-13
NCU04085	6.18979	5.19994	325.581	4.24954e-15	2.32858e-13
NCU01995	7.61758	2.98751	240.72	4.25872e-15	2.32858e-13
NCU05080	10.2402	7.4944	305.418	4.32904e-15	2.35373e-13
NCU05082	7.86382	2.34541	163.448	4.84281e-15	2.61837e-13
NCU08832	7.05163	1.78343	140.704	4.99496e-15	2.68563e-13
NCU07905	10.2608	8.88256	320.202	5.11497e-15	2.73495e-13
NCU09350	10.3417	9.55353	317.121	5.14423e-15	2.73549e-13
tnr-1	11.1112	9.9017	317.298	5.43248e-15	2.87298e-13
NCU07974	4.50491	8.84397	313.29	5.88788e-15	3.08544e-13
NCU00844	5.7073	4.33422	316.844	5.89798e-15	3.08544e-13
NCU05493	6.15087	6.47964	313.553	6.05213e-15	3.14906e-13
NCU02562	5.37185	3.00298	252.463	6.52362e-15	3.36974e-13
NCU02029	8.56568	5.61786	306.751	6.5459e-15	3.36974e-13
NCU02930	6.80779	8.47085	310.657	6.66683e-15	3.41384e-13
NCU08089	7.0719	5.67554	299.823	6.99315e-15	3.52611e-13
NCU05042	6.85687	5.81312	311.125	6.99396e-15	3.52611e-13
NCU09949	9.82962	2.85449	217.349	6.99538e-15	3.52611e-13
NCU17282	10.6301	6.22366	196.577	7.12713e-15	3.56793e-13
NCU07631	10.1677	2.27138	284.272	7.15208e-15	3.56793e-13
NCU07129	6.45384	9.95692	307.603	7.32724e-15	3.63657e-13
NCU09605	6.3765	2.60577	262.089	7.63089e-15	3.75041e-13
NCU02939	9.23444	6.64754	310.486	7.63413e-15	3.75041e-13
NCU05158	8.22107	3.49973	226.801	7.78537e-15	3.8054e-13
NCU01572	6.07292	6.58842	305.621	7.93254e-15	3.85784e-13
NCU06154	10.1785	2.84961	224.031	8.19857e-15	3.96729e-13
NCU08172	5.16345	4.84983	305.001	8.29028e-15	3.99171e-13
NCU09780	8.68685	4.40102	281.185	8.35291e-15	3.99467e-13
NCU16305	9.87239	2.1338	300.112	8.39874e-15	3.99467e-13
NCU12028	11.9789	4.18174	388.957	8.44343e-15	3.99467e-13
NCU07508	7.54728	3.31333	251.206	8.46153e-15	3.99467e-13
NCU08932	8.15676	5.78253	283.103	8.5453e-15	4.01463e-13
NCU04384	4.50051	5.54985	305.24	8.71487e-15	4.07452e-13
NCU11347	7.99521	6.15117	300.982	8.89937e-15	4.14078e-13
NCU10166	2.93757	5.70139	300.895	9.12889e-15	4.22724e-13
NCU04901	6.98346	2.74153	300.961	9.40364e-15	4.33373e-13
NCU02909	6.19555	6.31862	302.005	9.54437e-15	4.37774e-13
NCU01672	7.0211	6.47142	300.413	9.7997e-15	4.47366e-13
NCU04961	10.1641	4.32072	191.596	1.02839e-14	4.66597e-13
NCU16705	10.2936	3.52093	281.462	1.03174e-14	4.66597e-13
NCU05030	12.1642	8.01769	244.257	1.05439e-14	4.74622e-13
NCU04627	5.34319	3.08434	297.628	1.06743e-14	4.7644e-13
NCU01877	6.71067	2.71814	217.437	1.06827e-14	4.7644e-13
NCU09471	7.23794	7.08167	270.668	1.16741e-14	5.18266e-13
NCU00055	3.20981	5.72411	292.205	1.25095e-14	5.52816e-13
NCU02889	5.93996	3.15791	281.154	1.35372e-14	5.95515e-13
NCU09950	8.60968	1.40253	240.802	1.3811e-14	6.04809e-13
NCU03163	11.1314	7.42871	250.991	1.39934e-14	6.10035e-13
NCU06127	9.3664	4.08678	220.452	1.44004e-14	6.24965e-13
per-1	13.0312	10.2794	276.196	1.46291e-14	6.32055e-13
NCU02487	6.61843	3.45041	263.961	1.47016e-14	6.32363e-13
NCU03540	8.67742	2.11142	215.425	1.5287e-14	6.54634e-13
mfa-1	15.2943	12.7378	285.93	1.54539e-14	6.56727e-13
spo11	7.67752	4.70259	266.013	1.54716e-14	6.56727e-13
NCU10458	4.89635	3.59277	290.227	1.55852e-14	6.58661e-13
NCU01496	6.77588	5.20463	241.295	1.57681e-14	6.63493e-13
amt	8.40436	7.86478	286.57	1.60537e-14	6.69082e-13
NCU05479	6.97097	2.15016	196.308	1.60676e-14	6.69082e-13
NCU08047	3.00919	6.498	285.375	1.61083e-14	6.69082e-13
NCU05707	11.5304	6.72678	292.822	1.63437e-14	6.75959e-13
NCU04926	9.17773	4.42893	185.751	1.73016e-14	7.10751e-13
NCU17215	7.28696	4.32616	287.126	1.73815e-14	7.10751e-13
NCU07448	7.57005	2.88761	207.255	1.74653e-14	7.10751e-13
NCU10932	6.40585	3.65961	261.3	1.74787e-14	7.10751e-13
NCU00559	3.86418	6.0414	283.218	1.7851e-14	7.21228e-13
NCU04751	8.41241	4.37973	243.234	1.79336e-14	7.21228e-13
NCU16724	6.12719	2.60717	236.664	1.79599e-14	7.21228e-13
NCU02340	6.91198	2.77315	162.118	1.8651e-14	7.45886e-13
NCU09099	11.1677	8.30936	283.558	1.9103e-14	7.57698e-13
NCU04400	8.47194	3.866	179.037	1.91402e-14	7.57698e-13
NCU07861	4.87625	6.98185	281.745	1.92135e-14	7.57698e-13
NCU02179	3.72662	6.96185	281.173	1.92595e-14	7.57698e-13
NCU05462	7.11019	1.88489	187.912	1.96945e-14	7.71672e-13
NCU04938	8.21631	4.4449	208.018	2.05227e-14	8.0088e-13
NCU07906	6.0036	5.64535	279.735	2.11718e-14	8.22893e-13
NCU08572	6.95302	1.27548	151.367	2.14254e-14	8.29422e-13
NCU08075	6.92119	1.75061	185.59	2.15456e-14	8.3011e-13
NCU03468	4.13964	5.88203	278.233	2.16148e-14	8.3011e-13
NCU05043	6.90669	5.91476	279.588	2.2171e-14	8.48107e-13
NCU03323	3.58638	6.21155	276.345	2.30348e-14	8.7768e-13
NCU04480	4.69502	4.54874	276.687	2.34513e-14	8.90045e-13
NCU09717	7.89988	3.70776	215.023	2.3817e-14	9.00395e-13
NCU09742	8.68612	7.70813	276.491	2.41922e-14	9.10404e-13
NCU04638	5.46596	7.79534	275.248	2.42699e-14	9.10404e-13
NCU09052	9.49898	5.90125	209.228	2.48272e-14	9.27711e-13
NCU02722	5.49243	5.72978	274.68	2.50646e-14	9.3298e-13
NCU16538	5.82749	2.63173	275.319	2.51977e-14	9.34341e-13
NCU03843	7.262	2.74682	152.157	2.65103e-14	9.7926e-13
NCU06582	7.74175	7.05656	252.764	2.77376e-14	1.0207e-12
NCU03247	8.50605	7.81968	271.697	2.898e-14	1.06238e-12
NCU08442	9.83959	2.67558	195.564	2.96416e-14	1.08253e-12
NCU01715	3.79905	5.38903	270.063	2.98041e-14	1.08438e-12
NCU01532	10.6694	5.62248	189.662	3.03997e-14	1.1019e-12
NCU00380	8.42635	5.511	266.394	3.09634e-14	1.11815e-12
NCU01988	9.91375	4.59322	216.415	3.13472e-14	1.1278e-12
NCU08834	8.02605	1.4487	144.74	3.17398e-14	1.1377e-12
NCU09232	5.03895	4.35083	270.322	3.21136e-14	1.14684e-12
NCU08838	7.25261	1.55763	128.56	3.29751e-14	1.16885e-12
NCU05354	5.1018	5.44968	267.646	3.30366e-14	1.16885e-12
NCU03541	8.14793	3.94845	173.565	3.3176e-14	1.16885e-12
NCU04710	10.8205	5.75121	251.035	3.32128e-14	1.16885e-12
NCU02902	8.64734	2.9549	151.217	3.58101e-14	1.25569e-12
NCU01054	6.89288	3.61011	254.231	3.63439e-14	1.2698e-12
NCU04029	8.05331	7.22704	267.391	3.75763e-14	1.30296e-12
NCU08069	4.49968	5.88892	264.369	3.77927e-14	1.30296e-12
NCU01987	10.4172	5.90946	210.636	3.78113e-14	1.30296e-12
NCU07269	5.13958	5.27943	264.347	3.79506e-14	1.30296e-12
NCU04628	2.64634	7.54146	263.379	3.80306e-14	1.30296e-12
NCU08608	4.54523	6.04578	264.076	3.81007e-14	1.30296e-12
NCU09287	4.47128	7.21601	263.189	3.91522e-14	1.32675e-12
NCU08917	9.25165	2.20825	234.013	3.91888e-14	1.32675e-12
NCU09851	10.4036	8.01181	183.764	3.92075e-14	1.32675e-12
NCU07252	5.28688	4.46419	264.643	4.05735e-14	1.36819e-12
NCU04195	-4.65952	6.37114	261.769	4.07642e-14	1.36985e-12
NCU02174	4.99632	7.09968	261.639	4.18842e-14	1.40261e-12
NCU07703	4.89618	4.3343	263.2	4.21992e-14	1.40829e-12
NCU03511	7.73032	2.11595	179.224	4.2732e-14	1.42117e-12
NCU09314	7.52776	3.63198	149.881	4.41206e-14	1.46233e-12
NCU01311	3.70124	3.93444	258.32	4.474e-14	1.4778e-12
ccg-9	5.6707	8.74994	259.193	4.59966e-14	1.51413e-12
NCU00282	4.89403	7.05443	258.583	4.7205e-14	1.54864e-12
NCU09049	8.07432	8.79007	257.863	4.90459e-14	1.6036e-12
NCU00547	7.41304	6.34193	258.395	4.96676e-14	1.61846e-12
NCU04586	7.84765	3.58791	180.283	5.05933e-14	1.64309e-12
NCU09054	4.14946	4.77374	257.27	5.08482e-14	1.64585e-12
NCU08969	6.58734	5.93915	254.349	5.66915e-14	1.82887e-12
msh4	5.40532	4.96343	254.287	5.74694e-14	1.84557e-12
NCU08361	5.6726	2.72954	194.134	5.75906e-14	1.84557e-12
NCU16648	6.52066	2.16672	149.241	5.97063e-14	1.90706e-12
NCU04547	5.59399	2.81946	200.157	6.03184e-14	1.91733e-12
NCU09835	11.3085	4.48524	265.074	6.04347e-14	1.91733e-12
NCU07226	6.90604	3.61433	186.463	6.06223e-14	1.91733e-12
NCU16529	5.83559	4.62024	235.047	6.24533e-14	1.9688e-12
NCU07709	6.43035	4.6297	249.588	6.34299e-14	1.9931e-12
NCU06082	7.81178	3.44528	229.107	6.44301e-14	2.01798e-12
NCU03599	7.17498	3.87467	247.332	6.48026e-14	2.02241e-12
NCU11253	5.65475	5.41189	251.858	6.49896e-14	2.02241e-12
NCU04486	3.86416	4.57533	250.767	6.56411e-14	2.03361e-12
NCU02924	9.25619	3.59681	160.048	6.57699e-14	2.03361e-12
gh47-5	5.64733	7.84887	250.258	6.68843e-14	2.06149e-12
NCU08555	4.81967	3.78049	251.544	7.01392e-14	2.15494e-12
NCU07091	9.555	5.28787	207.603	7.10417e-14	2.17562e-12
NCU09412	5.86725	3.32605	219.724	7.12617e-14	2.17562e-12
NCU07908	9.47207	5.69376	194.039	7.2298e-14	2.20031e-12
NCU05472	9.06285	1.74805	170.276	7.30078e-14	2.21495e-12
NCU10457	8.41395	6.52045	249.797	7.3405e-14	2.22004e-12
NCU09055	7.30119	6.53495	250.175	7.45725e-14	2.24832e-12
NCU16942	6.24075	8.28064	246.609	7.87247e-14	2.36614e-12
sms-2	11.0077	7.42549	210.82	8.24433e-14	2.47024e-12
poi-2	11.2157	12.351	240.682	8.67551e-14	2.59141e-12
sad-2	7.94662	3.23918	168.472	8.72676e-14	2.5987e-12
NCU04269	6.98432	8.11252	243.901	8.84394e-14	2.62551e-12
NCU05463	9.35011	3.18099	151.237	8.9606e-14	2.65201e-12
NCU05054	6.91552	8.14326	241.787	9.64225e-14	2.84505e-12
NCU07180	7.61008	7.0343	241.839	9.96111e-14	2.9302e-12
NCU05358	6.70585	4.64112	246.111	1.005e-13	2.94739e-12
NCU00745	9.36193	6.36153	213.945	1.03505e-13	3.02635e-12
NCU07272	7.90345	3.71041	206.334	1.06003e-13	3.07882e-12
NCU04708	8.30671	1.78039	186.048	1.06148e-13	3.07882e-12
mb-3	3.67681	4.87515	239.612	1.06254e-13	3.07882e-12
NCU05763	11.9838	6.64467	192.669	1.08251e-13	3.12732e-12
NCU05584	8.32366	1.56742	166.072	1.11248e-13	3.1965e-12
NCU05858	7.48833	8.77792	238.53	1.11306e-13	3.1965e-12
cdh-2	8.55079	6.36084	240.612	1.11669e-13	3.19743e-12
NCU07138	4.86736	5.78188	237.568	1.16604e-13	3.3289e-12
NCU01562	7.07668	4.94416	229.505	1.17393e-13	3.34157e-12
NCU00267	6.66011	5.50849	238.925	1.21507e-13	3.44853e-12
NCU06930	2.70347	6.23784	235.91	1.22725e-13	3.4729e-12
gla-2	4.50563	7.5085	235.877	1.25118e-13	3.5303e-12
NCU08153	7.97145	5.27886	222.13	1.27081e-13	3.57527e-12
gh7-4	6.26963	3.43814	178.284	1.34758e-13	3.78026e-12
NCU16509	6.69983	1.81887	173.601	1.37718e-13	3.85213e-12
NCU09948	8.27551	2.91123	129.5	1.43675e-13	3.99614e-12
NCU08872	6.69183	2.78806	211.243	1.43693e-13	3.99614e-12
NCU11417	5.42289	5.59395	233.179	1.46452e-13	4.06121e-12
NCU11216	6.7681	5.9833	163.515	1.48697e-13	4.11168e-12
NCU08836	10.3281	2.23417	212.173	1.52876e-13	4.21521e-12
NCU00221	4.88107	4.6241	232.853	1.53334e-13	4.21582e-12
NCU07462	8.95754	5.29445	189.252	1.56143e-13	4.28089e-12
gh18-8	5.81353	4.02101	232.757	1.59059e-13	4.34852e-12
NCU05467	7.70353	0.904524	149.949	1.62243e-13	4.42307e-12
NCU00370	5.07154	5.12292	231.172	1.64353e-13	4.468e-12
NCU16897	7.86979	3.35549	143.984	1.66189e-13	4.50527e-12
NCU07920	10.3	7.23142	191.717	1.71178e-13	4.62753e-12
NCU05566	7.26282	3.55531	158.501	1.75486e-13	4.73078e-12
NCU07214	8.08911	0.648909	162.814	1.7894e-13	4.81052e-12
gh47-8	6.43669	1.72062	147.055	1.84382e-13	4.94307e-12
nde-3	2.59392	5.50309	226.767	1.86516e-13	4.98646e-12
NCU09413	5.47111	2.98982	201.832	1.90775e-13	5.0863e-12
NCU00318	6.65032	4.45755	197.701	1.9825e-13	5.26981e-12
NCU03412	7.71433	0.706059	135.806	1.98748e-13	5.26981e-12
NCU08780	9.3096	4.90523	193.775	1.99993e-13	5.28453e-12
NCU06159	4.25546	3.91218	227.467	2.00395e-13	5.28453e-12
NCU07978	10.7429	5.97	191.66	2.02442e-13	5.324e-12
NCU04476	10.0787	3.1633	236.652	2.03626e-13	5.34062e-12
NCU05236	9.60208	8.6681	222.592	2.08884e-13	5.46373e-12
NCU07204	5.30305	2.75743	172.933	2.11621e-13	5.5204e-12
NCU09569	4.87985	4.96149	225.337	2.12475e-13	5.52778e-12
NCU00994	4.79697	5.57421	226.747	2.17348e-13	5.6394e-12
NCU09556	4.52415	5.93034	224.141	2.18796e-13	5.66177e-12
NCU04870	7.13688	0.549398	130.574	2.30181e-13	5.94051e-12
NCU05866	8.2627	7.4194	223.857	2.31221e-13	5.95149e-12
NCU03562	7.52474	6.69847	222.639	2.40087e-13	6.1633e-12
NCU04205	8.72252	7.99327	220.861	2.53376e-13	6.48722e-12
xr	2.83227	4.89897	219.838	2.58843e-13	6.60972e-12
NCU03532	5.84604	1.05706	126.589	2.68017e-13	6.82596e-12
pre-2	6.00903	3.91365	222.833	2.69844e-13	6.85446e-12
NCU10641	6.91773	6.57583	219.411	2.74462e-13	6.95351e-12
NCU08818	7.81813	4.01886	150.137	2.84686e-13	7.19371e-12
NCU17249	7.0404	4.35587	193.754	2.93567e-13	7.39882e-12
NCU09612	5.40489	4.52477	219.717	2.98079e-13	7.49302e-12
NCU07823	7.09087	6.83035	217.181	2.99851e-13	7.50066e-12
NCU07211	8.86287	0.891246	185.664	2.99934e-13	7.50066e-12
NCU00118	5.46215	4.68814	219.035	3.00778e-13	7.50239e-12
NCU02864	6.40671	1.84831	134.202	3.03886e-13	7.56044e-12
NCU05321	5.81475	4.26053	217.756	3.21791e-13	7.98537e-12
NCU07648	7.17507	2.12608	137.346	3.23793e-13	8.01451e-12
NCU09574	9.33199	5.66629	172.461	3.25578e-13	8.03813e-12
NCU05356	3.63157	5.77819	214.977	3.33082e-13	8.20247e-12
NCU08833	9.9062	4.87651	155.497	3.39989e-13	8.35131e-12
app	9.08355	11.3169	214.274	3.44062e-13	8.42995e-12
NCU01717	6.16602	3.44819	216.926	3.51673e-13	8.59468e-12
NCU06358	4.01897	5.81771	213.67	3.56489e-13	8.69044e-12
NCU09981	7.93533	1.31567	142.42	3.78297e-13	9.19889e-12
NCU09418	8.65469	5.0464	157.103	3.83089e-13	9.29208e-12
NCU00085	3.3381	6.26646	211.788	3.89156e-13	9.41562e-12
NCU02944	8.22355	10.8614	212.019	3.95436e-13	9.54371e-12
NCU00947	7.29765	4.94452	204.199	3.9653e-13	9.5463e-12
NCU01781	2.85628	7.20309	210.49	4.07781e-13	9.79283e-12
NCU09472	6.838	6.71625	210.745	4.11146e-13	9.84918e-12
NCU09072	10.1828	8.33024	211.446	4.19715e-13	1.00296e-11
NCU06165	4.6555	3.19352	183.433	4.45988e-13	1.06312e-11
NCU05827	5.0043	1.83776	152.955	4.48161e-13	1.06568e-11
NCU09026	9.28844	4.55718	170.424	4.50769e-13	1.06925e-11
NCU04752	7.9573	3.84387	123.687	4.52723e-13	1.07126e-11
NCU08812	12.8129	5.6607	309.862	4.55862e-13	1.07431e-11
NCU01593	7.59983	3.51424	132.764	4.56471e-13	1.07431e-11
NCU05639	6.14061	7.12424	209.01	4.57341e-13	1.07431e-11
NCU03331	4.52973	7.34906	207.4	4.8438e-13	1.13304e-11
NCU09907	6.55931	1.39743	129.5	4.84686e-13	1.13304e-11
NCU07140	5.01838	5.57442	207.533	5.01044e-13	1.16846e-11
NCU16549	2.68689	6.82315	206.033	5.1032e-13	1.18723e-11
NCU05093	7.41869	5.44136	192.734	5.38391e-13	1.24953e-11
NCU12069	6.70217	3.06542	176.686	5.4199e-13	1.25488e-11
NCU05819	5.76648	5.27566	205.412	5.67596e-13	1.31103e-11
NCU04778	4.28694	4.62409	204.58	5.73915e-13	1.32028e-11
NCU05699	5.15259	4.76569	202.131	5.74333e-13	1.32028e-11
NCU05571	4.59316	6.22455	204.037	5.75749e-13	1.3204e-11
NCU05216	4.86595	4.16185	205.981	5.80979e-13	1.3261e-11
NCU04601	4.98756	5.27713	203.967	5.80988e-13	1.3261e-11
NCU08096	6.46199	5.76099	204.397	5.82344e-13	1.3261e-11
stk-56	8.34913	4.04482	179.684	5.95723e-13	1.34765e-11
NCU04593	5.21935	3.60343	205.679	5.95744e-13	1.34765e-11
NCU09491	5.31178	3.92251	204.767	5.95984e-13	1.34765e-11
NCU00531	10.1127	3.26464	261.053	6.02023e-13	1.35813e-11
NCU05152	4.72468	2.94989	205.383	6.08612e-13	1.3698e-11
NCU00963	-3.93544	6.36888	201.715	6.38171e-13	1.433e-11
NCU06937	7.26384	3.31174	186.613	6.40896e-13	1.43506e-11
NCU04771	2.8514	7.96605	201.548	6.42054e-13	1.43506e-11
NCU08696	3.38796	7.299	201.508	6.54076e-13	1.45856e-11
NCU08745	7.34364	1.5808	110.75	6.65547e-13	1.48073e-11
NCU04727	7.03835	6.25099	201.401	6.79024e-13	1.50454e-11
NCU09027	4.00568	4.29585	201.591	6.79359e-13	1.50454e-11
NCU08658	3.11772	5.17977	199.589	7.12786e-13	1.57455e-11
NCU06555	6.32168	6.39162	199.934	7.14226e-13	1.57455e-11
NCU01326	9.0491	5.24583	216.879	7.33055e-13	1.61239e-11
pdx-1	-6.73259	10.3898	198.679	7.45954e-13	1.63704e-11
NCU05859	6.29425	6.35373	198.651	7.66808e-13	1.679e-11
NCU11038	6.46896	0.485407	106.38	7.76417e-13	1.6962e-11
NCU09854	8.1921	4.39481	148.704	7.86055e-13	1.71339e-11
NCU04365	8.79801	1.16362	139.23	7.98264e-13	1.73609e-11
NCU07106	7.35944	1.04483	143.218	8.35614e-13	1.81324e-11
NCU00826	4.99934	5.00748	195.696	9.09617e-13	1.96941e-11
NCU09177	9.43972	3.05851	178.888	9.18113e-13	1.98337e-11
NCU05825	6.04865	4.67878	192.983	9.21686e-13	1.98665e-11
NCU08757	6.29253	3.37949	189.358	9.48202e-13	2.03927e-11
NCU16027	6.65107	6.70581	194.171	9.94467e-13	2.13193e-11
NCU09225	7.71929	3.11786	161.249	9.95693e-13	2.13193e-11
NCU04436	4.42285	5.02459	193.396	1.01498e-12	2.16842e-11
NCU01869	5.86309	6.0603	193.33	1.01748e-12	2.16897e-11
NCU03390	7.39765	1.00772	108.773	1.02469e-12	2.17955e-11
NCU05766	10.1214	7.43177	194.211	1.05259e-12	2.23397e-11
NCU03414	9.78545	1.90943	193.993	1.10481e-12	2.33968e-11
NCU09406	5.35357	4.58696	192.013	1.11541e-12	2.35698e-11
tetrahydroxynaphthalene reductase-2 reductase	12.3063	9.02492	205.907	1.19347e-12	2.51458e-11
NCU08781	7.45157	3.20022	154.43	1.19519e-12	2.51458e-11
NCU17188	6.03611	4.0331	172.648	1.23491e-12	2.59252e-11
NCU08967	3.78348	9.09907	189.038	1.2702e-12	2.65641e-11
NCU08796	7.53111	1.39059	147.494	1.27084e-12	2.65641e-11
NCU05201	4.98934	4.50263	190.497	1.27669e-12	2.66289e-11
NCU09431	5.92023	1.65436	103.253	1.30201e-12	2.70987e-11
NCU07637	7.3512	1.3445	114.488	1.33068e-12	2.76359e-11
NCU04214	7.77341	3.91097	126.19	1.34729e-12	2.78683e-11
NCU02964	4.16796	3.06941	187.982	1.34763e-12	2.78683e-11
NCU07969	5.76539	4.3033	188.775	1.39117e-12	2.87073e-11
NCU16961	9.90917	5.78405	176.386	1.4252e-12	2.9347e-11
NCU09059	5.75647	3.91907	188.663	1.43243e-12	2.94331e-11
NCU08933	4.311	5.51677	186.702	1.46129e-12	2.99627e-11
NCU02648	3.50548	4.28354	186.636	1.50805e-12	3.08561e-11
NCU16639	5.20135	3.70808	126.235	1.51169e-12	3.08652e-11
NCU16400	-3.07858	5.4173	185.675	1.52392e-12	3.10496e-11
NCU02125	6.68387	6.07077	186.411	1.5535e-12	3.15856e-11
NCU08837	7.88873	0.714933	123.478	1.57e-12	3.18542e-11
NCU07789	10.7894	8.01629	181.534	1.6106e-12	3.26096e-11
NCU10684	5.88146	4.68179	184.316	1.66167e-12	3.35733e-11
NCU06990	3.01097	5.62004	184.1	1.67189e-12	3.37094e-11
NCU02682	3.45184	2.97994	185.872	1.69605e-12	3.40706e-11
NCU04880	5.72306	6.63299	183.901	1.69684e-12	3.40706e-11
NCU04464	6.03658	3.4913	158.426	1.71248e-12	3.43135e-11
nop-1	7.73199	7.55143	183.628	1.73114e-12	3.46157e-11
NCU02931	6.45905	5.82331	184.139	1.74283e-12	3.47775e-11
NCU06152	5.1447	3.85391	184.094	1.77615e-12	3.53696e-11
NCU07218	6.7288	4.86696	124.011	1.78997e-12	3.55714e-11
NCU05059	7.61333	2.35942	118.031	1.79868e-12	3.56714e-11
NCU16614	5.92798	1.40077	112.177	1.87091e-12	3.7028e-11
NCU07043	9.01842	5.51295	180.868	1.87875e-12	3.71073e-11
NCU16703	9.67583	1.25783	148.118	1.88972e-12	3.7248e-11
NCU09053	6.00172	5.34567	183.229	1.89534e-12	3.72828e-11
NCU04396	7.44877	3.08489	111.978	1.90129e-12	3.73239e-11
NCU09470	6.65145	8.24072	182.266	1.92374e-12	3.76882e-11
NCU16539	5.12464	1.90551	146.736	1.93152e-12	3.77642e-11
NCU02206	10.2189	8.60284	179.909	1.96229e-12	3.82275e-11
NCU05373	3.1316	6.42602	181.296	1.96312e-12	3.82275e-11
NCU00473	-5.15613	5.31236	181.388	1.97526e-12	3.83658e-11
NCU10107	7.09599	3.29535	145.915	1.97815e-12	3.83658e-11
NCU06571	10.0697	2.5247	221.546	2.00707e-12	3.87889e-11
NCU00572	3.94627	5.39888	181.014	2.00798e-12	3.87889e-11
NCU05048	7.9364	3.32309	132.349	2.0372e-12	3.9275e-11
NCU00522	-4.43922	6.79936	180.213	2.09267e-12	4.02641e-11
NCU07152	7.26979	4.57943	150.154	2.11947e-12	4.06757e-11
NCU07768	6.63381	6.23377	181.428	2.12246e-12	4.06757e-11
NCU10344	7.06109	4.98473	176.046	2.14667e-12	4.10582e-11
NCU05613	8.17541	1.34651	150.175	2.16788e-12	4.13821e-11
NCU04795	3.15402	7.32771	179.427	2.17745e-12	4.14829e-11
NCU08543	6.69734	0.898595	123.372	2.20603e-12	4.1945e-11
NCU06747	5.11493	7.44558	179.134	2.21954e-12	4.2119e-11
NCU05469	7.97419	0.953077	154.98	2.23523e-12	4.23338e-11
NCU02865	5.89277	1.86809	145.279	2.27288e-12	4.29627e-11
NCU03481	6.23074	5.19731	176.705	2.29128e-12	4.32262e-11
NCU05773	6.42526	1.25319	120.548	2.34549e-12	4.41526e-11
NCU09487	6.28524	3.30424	179.669	2.34951e-12	4.41526e-11
NCU08013	3.74324	3.60801	178.491	2.37246e-12	4.44975e-11
NCU09766	9.15016	2.67036	186.267	2.37718e-12	4.44997e-11
gh28-2	4.2842	3.32818	179.442	2.38707e-12	4.45985e-11
NCU09227	-4.07113	6.24348	177.463	2.40857e-12	4.49136e-11
NCU07084	8.05311	1.58265	129.914	2.41903e-12	4.50218e-11
NCU08097	3.69371	4.74754	178.393	2.42884e-12	4.51177e-11
NCU08630	4.71973	2.42572	172.931	2.43542e-12	4.51532e-11
NCU07104	7.82573	1.2736	138.456	2.44087e-12	4.51678e-11
NCU04397	8.35288	2.41341	144.861	2.48964e-12	4.59823e-11
trp-2	-2.82203	6.72358	176.781	2.50025e-12	4.60903e-11
NCU07449	12.1207	11.1597	177.075	2.53481e-12	4.66385e-11
NCU09855	6.02256	3.00325	170.152	2.56271e-12	4.70624e-11
NCU02087	8.76003	8.60414	176.813	2.65562e-12	4.86764e-11
NCU06513	4.66282	6.21276	175.336	2.76827e-12	5.06452e-11
NCU17187	7.0149	2.66168	119.532	2.7838e-12	5.08333e-11
NCU09951	8.76507	1.09874	173.899	2.94151e-12	5.3612e-11
NCU00558	4.45834	7.25729	174.097	2.9748e-12	5.41168e-11
NCU16846	7.51289	3.47905	122.883	3.07346e-12	5.57672e-11
NCU05843	4.30319	5.63111	173.535	3.07705e-12	5.57672e-11
NCU09242	5.11604	1.88928	147.075	3.12889e-12	5.66007e-11
NCU04034	5.29094	6.16665	174.051	3.14975e-12	5.68718e-11
NCU01012	3.86779	2.72352	173.573	3.16236e-12	5.69931e-11
NCU09440	4.76117	4.14979	172.636	3.1719e-12	5.70589e-11
NCU00885	5.10197	2.72262	158.204	3.21302e-12	5.76912e-11
NCU16418	5.94541	3.43258	173.438	3.35314e-12	6.00957e-11
NCU07183	4.84859	4.30262	173.927	3.36706e-12	6.02337e-11
NCU09617	3.22764	5.73971	171.647	3.43938e-12	6.1414e-11
NCU09296	3.552	5.92487	171.554	3.45904e-12	6.16512e-11
NCU17271	8.95637	5.55302	161.132	3.47443e-12	6.17833e-11
NCU04169	6.71222	8.37674	139.527	3.47922e-12	6.17833e-11
NCU07312	3.93154	3.2365	172.596	3.5197e-12	6.23876e-11
NCU09173	6.0049	3.32995	171.578	3.66172e-12	6.46706e-11
NCU06988	2.48047	6.68514	170.337	3.66186e-12	6.46706e-11
NCU08916	6.92048	0.967488	95.134	3.73882e-12	6.58736e-11
NCU00899	4.35024	9.2291	170.206	3.74359e-12	6.58736e-11
NCU04916	7.57124	1.23846	110.593	3.81509e-12	6.70099e-11
NCU08670	5.14913	5.72364	169.988	3.84577e-12	6.74264e-11
NCU09523	3.94195	7.06593	169.22	3.98e-12	6.96537e-11
NCU04544	5.66857	8.04691	169.147	3.99265e-12	6.97488e-11
NCU10037	5.92625	2.4674	139.401	4.11492e-12	7.17552e-11
NCU00309	4.73664	8.575	168.432	4.16761e-12	7.25434e-11
NCU08912	9.44924	2.27225	224.499	4.37036e-12	7.59359e-11
NCU02503	7.35924	1.3549	109.205	4.3878e-12	7.61023e-11
NCU09660	6.04097	3.07783	165.428	4.41421e-12	7.64234e-11
NCU08073	4.79801	2.95566	169.23	4.4739e-12	7.73186e-11
NCU06590	5.96436	2.85797	135.691	4.5186e-12	7.79518e-11
NCU05839	5.7857	2.82167	167.399	4.53942e-12	7.81718e-11
NCU09144	3.32511	6.19504	166.956	4.56257e-12	7.84308e-11
NCU04934	5.41391	1.99442	163.181	4.58836e-12	7.87343e-11
NCU06286	6.45075	0.20101	124.241	4.61146e-12	7.89906e-11
NCU11356	-5.52525	7.40728	166.524	4.76076e-12	8.14039e-11
NCU05574	3.71755	2.72077	166.873	4.83749e-12	8.25701e-11
NCU07208	7.485	1.2443	117.664	4.89922e-12	8.34764e-11
NCU05552	-2.96817	6.31298	165.469	4.92593e-12	8.37841e-11
NCU05037	5.91367	4.4387	166.761	4.96306e-12	8.42249e-11
NCU09765	11.1664	7.34914	147.526	4.96925e-12	8.42249e-11
NCU16472	3.98996	7.96302	165.411	5.01449e-12	8.48431e-11
NCU04477	6.06164	1.29161	101.511	5.1098e-12	8.63048e-11
NCU08391	2.34742	7.18904	164.838	5.11921e-12	8.6313e-11
NCU06888	6.92199	2.41312	120.687	5.13901e-12	8.63667e-11
NCU03052	5.72767	1.55701	122.215	5.14024e-12	8.63667e-11
NCU06106	4.564	4.39149	165.481	5.27602e-12	8.84946e-11
NCU01678	4.22522	7.29727	164.532	5.29396e-12	8.86418e-11
NCU07148	7.39619	3.37966	121.236	5.4274e-12	9.07192e-11
NCU08615	7.79452	5.03333	162.748	5.44925e-12	9.09273e-11
NCU03600	3.50935	10.6545	163.655	5.50965e-12	9.17769e-11
NCU17270	10.0305	5.70394	153.428	5.5666e-12	9.25662e-11
NCU00795	5.00182	6.31918	164.277	5.60307e-12	9.30129e-11
acd-1	2.64154	7.9103	163.048	5.7225e-12	9.48329e-11
NCU09615	2.77692	6.7665	162.922	5.85219e-12	9.68162e-11
NCU00103	-2.79519	5.6664	162.497	5.9347e-12	9.80138e-11
NCU07477	3.67325	6.28562	162.488	6.01661e-12	9.91972e-11
NCU02757	-3.45036	6.49447	162.18	6.04616e-12	9.95148e-11
NCU00386	3.36482	5.42439	162.28	6.12697e-12	1.00674e-10
NCU06807	6.59907	3.42573	134.571	6.18891e-12	1.01519e-10
NCU06953	6.14086	1.44758	123.046	6.22032e-12	1.01862e-10
ad-3A	-2.58678	7.14413	161.676	6.2379e-12	1.01977e-10
NCU05762	10.814	5.85931	162.376	6.25964e-12	1.0216e-10
NCU06046	5.43384	3.35302	139.167	6.30477e-12	1.02686e-10
NCU06147	7.25934	1.24969	99.812	6.31307e-12	1.02686e-10
NCU08524	2.38457	5.18923	161.051	6.51222e-12	1.05747e-10
NCU16906	5.79419	1.50848	101.491	6.66627e-12	1.08067e-10
NCU03506	5.45065	7.24872	160.76	6.70925e-12	1.08582e-10
NCU04346	6.25189	4.89155	161.219	6.82682e-12	1.102e-10
NCU00871	8.38615	5.31356	158.869	6.832e-12	1.102e-10
NCU16492	5.44711	3.62166	171.933	6.89538e-12	1.11037e-10
NCU05055	6.6286	3.06373	119.95	7.10253e-12	1.14183e-10
NCU02165	3.40415	6.28938	159.629	7.20737e-12	1.15677e-10
NCU09279	7.00247	5.51288	158.518	7.49076e-12	1.20026e-10
NCU08271	3.59736	5.57374	158.934	7.5609e-12	1.20949e-10
NCU16357	6.33187	0.903185	91.9553	7.59056e-12	1.21223e-10
NCU06511	3.09663	6.63743	158.69	7.64918e-12	1.21958e-10
NCU04067	4.29136	3.39674	159.571	7.72895e-12	1.23028e-10
NCU08098	3.57946	2.53638	159.63	7.75399e-12	1.23224e-10
NCU16440	5.07598	0.928498	112.089	7.81919e-12	1.24056e-10
NCU16398	4.04269	2.78995	159.691	7.91763e-12	1.25412e-10
NCU07302	10.6302	2.62221	336.305	7.98114e-12	1.26212e-10
NCU01790	3.24329	5.21605	158.071	8.00063e-12	1.26313e-10
NCU07322	4.4261	6.6569	157.848	8.07728e-12	1.27316e-10
NCU06689	4.87681	2.11869	145.801	8.18791e-12	1.2885e-10
NCU03017	7.00053	1.81696	118.091	8.27388e-12	1.29991e-10
NCU07074	3.93189	7.1227	157.176	8.43469e-12	1.32303e-10
NCU00660	-2.95168	5.46758	156.98	8.4509e-12	1.32343e-10
NCU03094	-2.69803	4.82065	156.86	8.54318e-12	1.33572e-10
NCU04222	7.05604	3.2183	144.648	8.63982e-12	1.34865e-10
NCU05651	11.0152	10.2512	144.251	8.65743e-12	1.34922e-10
NCU00183	2.94961	7.14751	156.555	8.77615e-12	1.36552e-10
NCU16876	5.90321	0.368618	105.124	8.97623e-12	1.39441e-10
NCU10144	5.32571	4.21296	152.034	9.12053e-12	1.41456e-10
NCU08516	3.6236	6.42866	155.566	9.36014e-12	1.4494e-10
NCU08853	5.91307	0.889631	122.844	9.68616e-12	1.49749e-10
NCU05191	12.9769	10.1223	187.23	9.79589e-12	1.51204e-10
NCU05630	7.68431	6.63451	155.119	9.96132e-12	1.53512e-10
NCU02037	6.62482	1.80212	86.9594	1.00125e-11	1.54055e-10
NCU08259	9.27055	1.22768	161.595	1.01519e-11	1.55953e-10
NCU07237	5.05642	3.68119	155.116	1.02018e-11	1.5647e-10
NCU05713	5.97541	1.68655	88.832	1.0549e-11	1.6154e-10
NCU05761	8.86264	6.40571	140.472	1.07218e-11	1.63926e-10
NCU09633	3.73294	3.2957	153.717	1.10678e-11	1.6895e-10
NCU09171	9.701	7.51601	148.868	1.10903e-11	1.69027e-10
NCU16307	4.72763	1.84671	141.594	1.11861e-11	1.70218e-10
NCU07063	3.10749	8.60394	152.565	1.12391e-11	1.70757e-10
NCU11380	3.86576	3.9361	153.172	1.13091e-11	1.71551e-10
NCU08724	5.13706	2.14447	129.017	1.1516e-11	1.74416e-10
NCU05556	6.19475	1.00662	96.8439	1.18541e-11	1.79256e-10
cdt-1	4.35661	6.80673	151.856	1.19537e-11	1.80481e-10
NCU09875	9.45816	1.80281	172.45	1.20239e-11	1.81258e-10
NCU02568	3.72112	5.26248	151.704	1.21278e-11	1.82539e-10
NCU05470	8.30798	0.383309	153.36	1.24416e-11	1.86972e-10
NCU03518	4.78368	5.31231	151.034	1.26773e-11	1.89987e-10
NCU06840	6.75186	1.59821	111.841	1.26815e-11	1.89987e-10
NCU04532	3.88528	4.30785	151.047	1.27482e-11	1.90691e-10
NCU03268	2.33222	5.65511	150.394	1.30164e-11	1.94403e-10
NCU16940	5.18515	1.03711	124.184	1.33043e-11	1.98397e-10
NCU05572	6.70282	2.16879	147.725	1.34554e-11	2.0034e-10
gh28-1	-3.76095	6.35944	150.811	1.34805e-11	2.00406e-10
NCU06903	9.03607	1.66187	150.2	1.35729e-11	2.0147e-10
NCU02097	3.92055	5.77297	149.532	1.40089e-11	2.07624e-10
NCU09197	3.50316	5.15864	149.557	1.42149e-11	2.10354e-10
NCU11382	5.38942	2.13076	133.685	1.42892e-11	2.11131e-10
NCU07068	4.92013	7.44979	148.913	1.45587e-11	2.14786e-10
NCU09441	4.56328	5.33296	148.306	1.52744e-11	2.25e-10
NCU01147	-3.85373	4.39602	147.805	1.56546e-11	2.30251e-10
NCU02730	2.64801	6.75669	147.681	1.5832e-11	2.32507e-10
NCU02188	6.73409	7.47804	148.007	1.58683e-11	2.32687e-10
tre-1	5.89997	6.43409	147.759	1.60097e-11	2.34363e-10
NCU00874	3.11752	6.60781	147.494	1.6031e-11	2.34363e-10
NCU02710	4.42036	1.58332	144.983	1.60558e-11	2.34371e-10
NCU03177	-2.37201	5.54613	147.217	1.6137e-11	2.35201e-10
NCU05481	5.98229	0.114627	88.1141	1.62269e-11	2.35809e-10
NCU05698	4.96935	2.76743	143.992	1.62274e-11	2.35809e-10
phy-2	4.23155	4.5318	147.227	1.64407e-11	2.3855e-10
trp-4	-3.36954	6.02467	146.676	1.67719e-11	2.42992e-10
NCU08182	8.71027	0.305768	115.773	1.70237e-11	2.46271e-10
NCU17264	4.05793	2.49879	145.282	1.76868e-11	2.55304e-10
NCU09103	5.15943	4.94877	146.552	1.77009e-11	2.55304e-10
NCU12104	4.9262	4.21572	147.01	1.80297e-11	2.59659e-10
NCU16751	4.25002	6.54121	145.753	1.80721e-11	2.59884e-10
NCU09147	6.44807	4.30873	128.996	1.83331e-11	2.63246e-10
NCU01592	6.61596	4.65344	112.781	1.86477e-11	2.67366e-10
prk-9	5.91597	7.21982	145.51	1.88382e-11	2.69699e-10
ad-4	-3.65661	7.39206	144.889	1.89159e-11	2.70411e-10
NCU16664	4.48227	2.37768	121.194	1.95866e-11	2.79586e-10
NCU03699	5.26451	10.9912	144.547	1.96278e-11	2.79761e-10
NCU07918	7.34357	4.25538	116.257	1.9717e-11	2.8062e-10
NCU02512	3.61717	4.71935	144.565	1.97795e-11	2.80958e-10
NCU09508	6.31188	4.31272	145.229	1.98012e-11	2.80958e-10
NCU02175	4.23905	9.99928	144.404	1.98279e-11	2.80958e-10
NCU17087	7.43855	0.885187	136.334	1.9883e-11	2.81327e-10
NCU12051	4.03675	2.62953	145.856	1.99817e-11	2.82311e-10
NCU08429	6.75648	4.32004	143.657	2.02327e-11	2.8544e-10
NCU05192	3.66556	4.64734	144.144	2.04321e-11	2.87834e-10
NCU04744	5.79133	4.65042	129.247	2.10952e-11	2.96743e-10
NCU16924	8.52918	0.179773	153.186	2.16642e-11	3.04288e-10
NCU09978	3.42351	5.17927	143.475	2.16944e-11	3.04288e-10
NCU08233	5.07012	2.46979	142.25	2.19793e-11	3.07838e-10
NCU09116	-4.43386	7.37311	142.677	2.23754e-11	3.12932e-10
NCU01720	4.31615	8.8431	142.379	2.28385e-11	3.18948e-10
NCU09911	-4.7635	6.25565	142.029	2.3425e-11	3.26668e-10
NCU03645	2.91345	7.21477	141.974	2.35037e-11	3.27293e-10
NCU08830	5.67638	0.749938	114.257	2.36295e-11	3.28572e-10
NCU06951	5.07635	6.12919	141.766	2.40492e-11	3.33928e-10
NCU07916	3.95732	5.66645	141.661	2.41181e-11	3.34406e-10
NCU17269	7.50473	5.08041	142.649	2.43082e-11	3.36559e-10
NCU10070	4.85374	5.51318	141.574	2.44031e-11	3.3739e-10
trp-5	-2.95014	6.58614	140.998	2.48585e-11	3.43196e-10
NCU05928	7.74538	5.96243	141.865	2.49644e-11	3.44167e-10
NCU08857	3.35824	5.10823	141.142	2.50819e-11	3.45136e-10
NCU05767	7.53623	4.57316	141.612	2.5106e-11	3.45136e-10
NCU09771	4.21759	5.40585	140.911	2.54177e-11	3.48926e-10
NCU03322	5.49997	2.45619	136.481	2.58231e-11	3.53988e-10
NCU08039	5.04373	1.44622	108.363	2.58598e-11	3.5399e-10
NCU11383	6.05518	4.89024	141.352	2.65461e-11	3.62871e-10
his-3	-2.61058	7.7771	140.029	2.66277e-11	3.63473e-10
NCU02856	6.24445	5.24894	140.867	2.6708e-11	3.64056e-10
NCU08152	10.0881	7.46832	128.587	2.69067e-11	3.66249e-10
NCU16744	6.71907	1.66189	93.5603	2.72234e-11	3.70039e-10
NCU00800	4.50185	3.50339	140.971	2.73942e-11	3.71742e-10
NCU01724	-2.45871	5.46926	139.642	2.74255e-11	3.71742e-10
NCU04592	-3.44431	5.29217	139.538	2.76842e-11	3.74528e-10
NCU16860	7.04729	4.62325	131.951	2.77084e-11	3.74528e-10
NCU09275	6.31222	0.187979	94.9162	2.87449e-11	3.87996e-10
NCU00875	4.12972	4.42212	139.232	2.89572e-11	3.90087e-10
NCU01495	9.55885	7.04343	138.425	2.89805e-11	3.90087e-10
NCU04556	5.86335	6.34535	139.346	2.9246e-11	3.93115e-10
NCU06751	2.22001	5.2015	138.709	2.93761e-11	3.94317e-10
NCU01608	4.77919	4.65192	139.17	2.94687e-11	3.95011e-10
NCU01357	6.43948	6.98748	138.884	2.96119e-11	3.96381e-10
NCU09743	6.49838	0.701013	87.6808	3.00217e-11	4.01224e-10
NCU05705	3.82152	2.93986	139.243	3.00566e-11	4.01224e-10
NCU03821	2.70991	4.73756	138.277	3.02585e-11	4.03363e-10
aap-2	3.35189	4.24007	138.66	3.03098e-11	4.03492e-10
NCU00474	5.9327	1.53211	97.6488	3.03654e-11	4.03677e-10
NCU16596	2.90857	4.09296	138.057	3.09253e-11	4.10555e-10
NCU01135	3.30531	5.79428	137.974	3.12853e-11	4.14766e-10
NCU00410	-2.13669	7.7795	137.689	3.1508e-11	4.17147e-10
NCU17202	7.82872	0.234894	118.202	3.18402e-11	4.20969e-10
NCU09567	4.94658	10.1113	137.598	3.21313e-11	4.24238e-10
NCU11278	4.01949	3.98619	137.6	3.25509e-11	4.29192e-10
NCU16362	5.90296	2.85093	133.461	3.29694e-11	4.34119e-10
oli	-6.6975	9.74024	137.207	3.30565e-11	4.34675e-10
NCU03889	3.20251	6.5785	137.12	3.33459e-11	4.37886e-10
NCU08902	4.26925	2.28127	133.427	3.41135e-11	4.4685e-10
NCU05012	3.81219	5.94181	136.78	3.41209e-11	4.4685e-10
NCU05585	3.66052	5.32604	136.61	3.469e-11	4.53689e-10
NCU03424	4.29381	1.64931	124.45	3.58452e-11	4.68165e-10
NCU05687	3.31229	3.84277	136.402	3.59148e-11	4.68167e-10
NCU07888	4.14623	8.39537	136.058	3.59422e-11	4.68167e-10
NCU07009	4.40266	1.45642	132.917	3.62813e-11	4.7195e-10
NCU00363	3.83652	6.36926	135.518	3.74411e-11	4.86382e-10
NCU06403	-2.4359	6.11366	135.259	3.7656e-11	4.88519e-10
NCU06457	-1.91091	7.52812	135.196	3.78051e-11	4.89797e-10
NCU01039	3.25918	5.1189	135.031	3.88301e-11	5.02404e-10
NCU02257	2.92039	7.21495	134.79	3.94532e-11	5.09783e-10
NCU02782	3.75991	3.8425	135.108	3.96269e-11	5.11346e-10
NCU05946	7.20343	6.20655	135.457	3.99709e-11	5.15097e-10
NCU05877	6.99508	3.33898	108.157	4.06562e-11	5.23232e-10
NCU06101	-2.04116	7.27335	134.155	4.08261e-11	5.24721e-10
NCU05794	7.08068	-0.0933898	88.4247	4.16804e-11	5.3499e-10
NCU16567	4.38599	1.6571	134.567	4.25415e-11	5.4532e-10
tah-1	4.392	9.46077	133.6	4.30823e-11	5.51522e-10
NCU16368	-3.71605	6.31565	133.544	4.33362e-11	5.5404e-10
sad-1	5.98751	3.85397	135.517	4.34508e-11	5.54772e-10
NCU02771	-2.83574	6.96354	133.081	4.42642e-11	5.64412e-10
NCU06504	4.09347	3.4238	133.934	4.44545e-11	5.65754e-10
NCU08885	7.14466	0.43148	94.3461	4.44863e-11	5.65754e-10
NCU09698	5.88663	7.361	133.163	4.45765e-11	5.66156e-10
NCU04375	2.77723	4.31135	133.063	4.58946e-11	5.82133e-10
NCU03926	-3.3429	6.05894	132.526	4.61193e-11	5.84191e-10
NCU01566	7.2678	4.75585	112.984	4.61775e-11	5.84191e-10
NCU05099	7.44086	1.08459	117.273	4.77993e-11	6.03918e-10
NCU07047	5.77548	1.34956	111.161	4.79303e-11	6.04784e-10
NCU10291	3.94593	6.35202	132.17	4.79961e-11	6.04826e-10
NCU10828	4.61612	1.60005	131.695	4.82998e-11	6.07861e-10
NCU08428	4.95236	5.38089	132.413	4.8463e-11	6.09124e-10
NCU00175	5.90387	8.75993	131.864	4.90604e-11	6.15832e-10
NCU17267	10.9187	6.24308	149.267	5.00326e-11	6.27222e-10
NCU08191	7.58989	4.623	129.244	5.09882e-11	6.38375e-10
NCU07718	8.05729	7.89736	131.641	5.10862e-11	6.38775e-10
NCU07177	5.4841	2.52258	132.817	5.12811e-11	6.40385e-10
NCU08542	6.32769	-0.171621	110.252	5.17404e-11	6.45288e-10
NCU17285	4.87387	3.61456	128.607	5.1844e-11	6.45748e-10
NCU05929	5.42697	4.42302	131.39	5.21356e-11	6.48545e-10
NCU03433	4.97755	7.27282	130.869	5.34976e-11	6.6433e-10
gh45-1	3.48067	4.28032	130.817	5.35417e-11	6.6433e-10
plc-1	2.77864	8.35048	130.517	5.36276e-11	6.64543e-10
NCU08432	5.72037	3.51695	132.004	5.41913e-11	6.70669e-10
NCU00052	3.84986	4.65651	130.4	5.57845e-11	6.89505e-10
NCU17272	5.18026	1.53665	111.258	5.61621e-11	6.93287e-10
NCU05506	4.85183	1.13125	112.084	5.72282e-11	7.05547e-10
NCU01629	5.59117	7.48957	130.08	5.73151e-11	7.05719e-10
NCU09416	5.29689	1.82295	130.485	5.74461e-11	7.06433e-10
NCU08821	3.59687	8.15545	129.664	5.79378e-11	7.11576e-10
NCU05063	4.82783	4.88526	129.427	6.01237e-11	7.36595e-10
NCU04918	8.08384	0.329911	123.229	6.01271e-11	7.36595e-10
NCU00746	6.37622	1.40991	91.1508	6.03396e-11	7.38264e-10
NCU05931	3.62205	6.50671	128.795	6.19756e-11	7.57323e-10
tom20	-2.5368	5.77305	128.566	6.23085e-11	7.60431e-10
met-7	-4.04195	6.46955	128.618	6.29179e-11	7.66901e-10
NCU05411	3.73684	7.92317	128.411	6.37855e-11	7.76498e-10
NCU04939	5.19646	3.12363	124.914	6.48857e-11	7.88899e-10
NCU02483	3.65428	3.06988	128.585	6.50512e-11	7.89919e-10
NCU04038	5.40655	3.54238	129.553	6.5737e-11	7.97247e-10
NCU10965	3.34131	3.64485	127.992	6.70136e-11	8.11711e-10
37S ribosomal protein MRP4	-2.43473	6.77826	127.561	6.72676e-11	8.13478e-10
NCU07613	6.33129	2.21601	128.488	6.73275e-11	8.13478e-10
NCU07759	7.53402	1.34644	103.667	6.806e-11	8.21302e-10
NCU08530	5.24369	3.24565	125.639	6.82171e-11	8.22173e-10
NCU01292	5.9482	6.12582	127.587	6.84555e-11	8.23367e-10
NCU16680	4.28774	3.28069	126.682	6.84863e-11	8.23367e-10
NCU10651	5.1045	6.3368	127.767	6.88487e-11	8.26696e-10
NCU00697	5.25412	5.14916	127.767	6.92886e-11	8.30948e-10
fbm-1	9.25737	6.45023	116.583	6.96654e-11	8.3417e-10
NCU09619	2.85715	4.00835	127.209	6.97296e-11	8.3417e-10
gh13-4	3.8473	4.0486	127.629	6.99298e-11	8.35531e-10
NCU07763	5.70809	0.286538	83.3279	7.03367e-11	8.39357e-10
NCU01218	-2.63998	6.0274	127.011	7.04347e-11	8.39491e-10
NCU16540	4.90911	0.576175	101.897	7.08653e-11	8.43585e-10
NCU08523	3.78485	3.47312	127.54	7.11914e-11	8.46426e-10
NCU03106	2.22919	5.61421	126.811	7.1383e-11	8.47662e-10
NCU09093	4.93723	5.21146	127.26	7.18531e-11	8.52199e-10
NCU07115	3.82535	5.94627	126.917	7.22054e-11	8.55329e-10
NCU09631	3.12502	3.28365	126.893	7.30627e-11	8.64257e-10
NCU16993	3.10963	4.81121	126.678	7.31377e-11	8.64257e-10
NCU07249	5.33548	2.62635	105.352	7.38399e-11	8.71491e-10
NCU07531	3.81401	4.80678	126.636	7.40938e-11	8.72987e-10
NCU08774	5.00823	3.27017	118.402	7.41471e-11	8.72987e-10
NCU02212	5.00636	3.48696	127.128	7.50378e-11	8.82401e-10
NCU08685	-2.54159	7.88589	126.12	7.52388e-11	8.83691e-10
NCU02721	5.75079	1.61777	86.3684	7.53307e-11	8.83697e-10
NCU02062	4.10948	3.35206	126.661	7.60403e-11	8.90942e-10
NCU09669	4.0187	5.42946	126.226	7.68406e-11	8.9923e-10
NCU04917	5.01971	3.24389	117.465	7.77477e-11	9.08746e-10
NCU03250	6.64291	2.37239	136.583	7.88597e-11	9.20633e-10
NCU06575	4.71679	6.94583	125.517	8.00508e-11	9.33412e-10
NCU05824	6.15713	1.09018	88.0907	8.02217e-11	9.34278e-10
nst-5	-3.06352	5.94472	125.173	8.10901e-11	9.43258e-10
NCU05890	-2.47718	4.78652	124.908	8.28546e-11	9.62626e-10
NCU16701	4.19703	1.76531	123.329	8.39821e-11	9.74555e-10
NCU05625	4.60065	4.48787	124.401	8.88139e-11	1.02939e-09
NCU16600	11.0822	3.36978	257.92	8.91593e-11	1.03216e-09
NCU06917	5.34882	2.12515	98.4952	8.93842e-11	1.03352e-09
NCU06897	7.90959	1.13412	104.898	9.067e-11	1.04714e-09
NCU09892	-2.34502	6.37003	123.586	9.19063e-11	1.06015e-09
NCU09193	4.57983	6.94197	123.567	9.32008e-11	1.07381e-09
NCU03512	4.88031	1.79078	117.311	9.38484e-11	1.07998e-09
NCU05848	4.30743	2.59846	124.476	9.42077e-11	1.08283e-09
NCU08123	4.2052	4.72032	123.47	9.46928e-11	1.08595e-09
NCU07073	3.35798	5.86346	123.386	9.47034e-11	1.08595e-09
NCU09280	6.75115	4.1467	123.818	9.4932e-11	1.08728e-09
NCU08220	7.75527	-0.237804	108.065	9.66013e-11	1.10509e-09
NCU00563	3.17004	3.59383	123.824	9.67766e-11	1.10579e-09
NCU00208	5.5877	2.9712	105.282	9.82914e-11	1.12177e-09
NCU03437	3.4754	4.91475	122.921	9.95502e-11	1.1348e-09
NCU16927	7.42023	0.761215	125.775	1.00347e-10	1.14246e-09
NCU08243	7.15947	0.759783	81.9309	1.00458e-10	1.14246e-09
NCU06360	-3.82835	7.0591	122.586	1.00842e-10	1.14465e-09
NCU11286	8.46855	5.14825	95.1442	1.00887e-10	1.14465e-09
NCU03469	10.2513	2.60023	295.154	1.01088e-10	1.14559e-09
NCU07288	2.9894	4.93904	122.435	1.02435e-10	1.15949e-09
trp-1	-2.22146	6.28067	122.176	1.02954e-10	1.16401e-09
NCU16710	3.70851	3.98613	122.155	1.0546e-10	1.19095e-09
NCU09939	5.60193	2.3957	111.186	1.05666e-10	1.19189e-09
NCU06373	3.18128	6.07782	121.972	1.059e-10	1.1925e-09
NCU08532	7.10948	0.913425	109.707	1.05967e-10	1.1925e-09
NCU08390	-7.19195	7.30279	122.024	1.06345e-10	1.19448e-09
NCU04209	4.8858	1.65235	106.847	1.0639e-10	1.19448e-09
NCU16967	4.11788	1.37364	117.459	1.07949e-10	1.21058e-09
rho-2	2.51789	6.97674	121.546	1.09477e-10	1.2263e-09
NCU06341	3.05937	6.62089	121.502	1.10103e-10	1.23189e-09
NCU07726	-3.71746	5.32827	121.474	1.10891e-10	1.23927e-09
NCU03098	5.38374	5.05214	121.269	1.13887e-10	1.27127e-09
NCU07560	-2.16635	5.70197	120.883	1.14198e-10	1.27329e-09
NCU00465	-2.17327	6.75853	120.756	1.15312e-10	1.28422e-09
NCU06153	4.47636	7.151	120.713	1.17247e-10	1.30428e-09
NCU01092	4.73095	5.17364	120.793	1.17527e-10	1.30588e-09
NCU01970	3.43411	6.51505	120.574	1.18428e-10	1.31439e-09
NCU03162	7.48072	-0.380782	102.45	1.18772e-10	1.3167e-09
NCU05006	3.48904	6.55484	120.06	1.23518e-10	1.36775e-09
NCU00797	2.38724	3.84302	120.087	1.24258e-10	1.37436e-09
NCU11331	7.01389	7.26961	119.758	1.24724e-10	1.37794e-09
NCU05421	-3.34322	4.93902	119.525	1.28255e-10	1.41534e-09
NCU02199	8.12993	4.99984	120.229	1.28642e-10	1.41799e-09
NCU01177	-2.09533	5.4	119.295	1.30058e-10	1.43197e-09
NCU03950	3.0419	7.75431	119.334	1.31003e-10	1.44073e-09
NCU07602	8.21269	0.105018	119.83	1.3133e-10	1.44269e-09
NCU07831	-2.04102	8.6095	119.126	1.31696e-10	1.44507e-09
NCU05764	9.58333	7.05429	119.318	1.33049e-10	1.45826e-09
NCU16723	8.10287	0.210169	114.94	1.33652e-10	1.46322e-09
NCU16483	5.08574	0.517997	71.0591	1.3432e-10	1.46887e-09
NCU10659	6.10477	2.91782	113.186	1.35205e-10	1.47688e-09
NCU03974	4.21815	2.11794	116.723	1.36249e-10	1.4866e-09
NCU03935	-3.83725	6.86792	118.672	1.38762e-10	1.51232e-09
NCU16875	3.79467	5.36996	118.558	1.40132e-10	1.52553e-09
NCU02438	-2.62101	7.95717	118.244	1.41618e-10	1.53997e-09
NCU11340	6.94378	3.25517	82.1188	1.41809e-10	1.54032e-09
NCU01468	-2.44497	6.40246	118.09	1.43719e-10	1.55932e-09
NCU09575	6.32666	7.46827	118.079	1.47117e-10	1.5944e-09
NCU00834	2.81166	5.41506	117.514	1.52503e-10	1.65092e-09
NCU01315	2.31491	9.56007	117.324	1.52817e-10	1.65248e-09
NCU08888	-1.87852	7.82522	117.287	1.5329e-10	1.65574e-09
NCU05612	8.62874	1.02596	176.804	1.54703e-10	1.66833e-09
NCU07948	4.46906	6.20241	117.339	1.548e-10	1.66833e-09
NCU04768	-2.71057	5.88111	117.149	1.55152e-10	1.669e-09
NCU00339	6.88002	-0.205236	90.946	1.55207e-10	1.669e-09
NCU06780	-2.71889	4.74537	116.854	1.59666e-10	1.71503e-09
NCU02198	7.79905	5.45396	111.938	1.60386e-10	1.72024e-09
NCU08522	3.53301	3.38755	117.288	1.60506e-10	1.72024e-09
NCU05184	3.88011	4.16514	117.043	1.61161e-10	1.72534e-09
NCU03499	5.11096	1.71398	119.994	1.62934e-10	1.7424e-09
NCU03153	3.96185	4.68006	116.748	1.63219e-10	1.74353e-09
NCU05426	-3.70208	5.32742	116.647	1.64741e-10	1.75784e-09
NCU05822	6.05716	1.78509	97.1305	1.65856e-10	1.7678e-09
NCU01875	8.08733	0.25474	99.1663	1.68773e-10	1.7969e-09
NCU12026	7.22633	4.4935	117.712	1.71586e-10	1.82485e-09
NCU04867	8.53172	0.975778	125.711	1.7207e-10	1.82798e-09
NCU05752	-4.29316	6.37187	116.035	1.73808e-10	1.84442e-09
NCU05769	8.92943	0.233546	133.05	1.77151e-10	1.87784e-09
NCU17225	4.82978	3.31851	116.058	1.77916e-10	1.88389e-09
NCU01011	10.616	7.88023	104.328	1.80788e-10	1.91043e-09
NCU05404	3.69881	11.382	115.449	1.80817e-10	1.91043e-09
kin-3	2.8697	4.2057	115.334	1.85516e-10	1.95793e-09
NCU01091	7.51298	0.516245	83.7584	1.86195e-10	1.96296e-09
NCU01078	2.15869	4.54353	114.657	1.91542e-10	2.01713e-09
NCU02998	-2.92812	6.0249	114.631	1.91788e-10	2.01753e-09
NCU05881	3.35698	9.81101	114.737	1.92023e-10	2.0178e-09
NCU09803	-2.49606	7.03578	114.54	1.93046e-10	2.02635e-09
NCU00231	3.9718	1.04185	111.462	1.93616e-10	2.03013e-09
NCU02735	4.04082	2.82298	114.351	1.97466e-10	2.06827e-09
NCU01094	3.3112	4.5225	114.482	1.98459e-10	2.07642e-09
NCU00057	-2.39421	5.28148	114.173	1.9936e-10	2.08359e-09
NCU04722	3.04046	4.04166	114.295	2.0168e-10	2.10557e-09
anx14	3.67274	8.3228	114.044	2.03664e-10	2.12398e-09
NCU05150	6.6921	0.186126	105.501	2.04136e-10	2.12662e-09
NCU04026	10.8486	3.48513	284.431	2.13058e-10	2.21717e-09
NCU00988	6.41149	5.84149	113.699	2.14512e-10	2.22991e-09
NCU07970	5.54996	3.50582	107.866	2.22508e-10	2.30808e-09
NCU04076	1.81001	5.98944	112.876	2.22509e-10	2.30808e-09
NCU08870	4.64127	7.25645	112.893	2.24829e-10	2.32965e-09
NCU07983	5.97906	2.88111	106.088	2.26737e-10	2.34691e-09
NCU06654	-2.07427	5.79667	112.592	2.28059e-10	2.35807e-09
NCU17268	8.51302	5.45821	110.047	2.29663e-10	2.37212e-09
NCU00780	3.44627	4.37514	112.787	2.32533e-10	2.3992e-09
SesB	5.98232	4.84246	110.028	2.32871e-10	2.40013e-09
NCU04746	4.86483	1.89188	103.067	2.3706e-10	2.44071e-09
NCU00747	4.71272	0.983269	83.3377	2.38491e-10	2.45283e-09
NCU02920	7.76451	2.45388	82.1334	2.38929e-10	2.45473e-09
NCU01561	6.3834	3.6563	96.2386	2.39654e-10	2.45957e-09
NCU08731	2.29458	3.58609	112.309	2.40765e-10	2.46835e-09
gh3-4	8.03072	7.98151	111.921	2.45936e-10	2.5187e-09
NCU00817	6.32053	0.583289	87.2914	2.46993e-10	2.52685e-09
arg-13	3.12528	7.79154	111.724	2.49176e-10	2.54649e-09
NCU04506	4.40776	8.59257	111.691	2.497e-10	2.54915e-09
NCU07523	3.98613	8.01544	111.628	2.5063e-10	2.55595e-09
NCU08120	-2.36424	6.03793	110.832	2.6559e-10	2.70567e-09
NCU01889	2.31839	5.55988	110.801	2.69366e-10	2.74124e-09
NCU07195	2.22081	4.72613	110.572	2.72958e-10	2.77488e-09
NCU08337	6.31602	6.36459	110.818	2.73265e-10	2.77509e-09
NCU02323	5.78913	2.41293	80.1551	2.7533e-10	2.79312e-09
NCU05466	5.26082	0.625564	82.749	2.76372e-10	2.80076e-09
NCU07077	3.99291	5.1196	110.98	2.77927e-10	2.81358e-09
NCU05932	4.58491	2.40632	112.247	2.78278e-10	2.81419e-09
NCU10675	2.2672	5.79035	110.265	2.79056e-10	2.81911e-09
aro-8	-3.49013	6.73168	110.271	2.82012e-10	2.846e-09
NCU10595	6.78631	5.45495	107.373	2.84001e-10	2.86308e-09
con-13	6.0732	4.51291	108.863	2.87552e-10	2.89587e-09
NCU00708	3.93662	2.38961	91.3563	2.95428e-10	2.9712e-09
ccg-4	10.4278	10.8054	92.9134	2.95646e-10	2.9712e-09
NCU06902	7.55115	0.959238	145.314	2.97062e-10	2.98101e-09
NCU05846	2.63355	5.69168	109.672	2.97239e-10	2.98101e-09
NCU08249	6.3813	0.162566	79.3248	2.9973e-10	3.00288e-09
NCU16939	4.50964	1.58038	109.014	3.04447e-10	3.04699e-09
NCU08558	4.67709	3.66142	109.281	3.05472e-10	3.05409e-09
NCU02527	3.34398	3.94725	109.495	3.07606e-10	3.07225e-09
NCU01473	-2.32031	5.85665	109.141	3.08086e-10	3.07387e-09
NCU03785	4.34032	3.79579	108.156	3.18126e-10	3.16846e-09
NCU08655	2.83349	4.98217	108.919	3.18221e-10	3.16846e-09
NCU09404	6.19346	0.962381	70.3668	3.19384e-10	3.17677e-09
NCU00046	1.90057	7.93787	108.614	3.22622e-10	3.20568e-09
NCU05047	4.39199	3.73897	108.812	3.26585e-10	3.24174e-09
NCU00873	4.09392	5.53119	108.42	3.32888e-10	3.30092e-09
NCU05978	7.80965	7.16466	108.321	3.40259e-10	3.37055e-09
NCU06885	7.4124	-0.172599	88.9296	3.48134e-10	3.44503e-09
NCU07254	6.31427	6.97019	108.018	3.49701e-10	3.457e-09
leu-4	-2.91152	7.16282	107.466	3.5734e-10	3.52892e-09
NCU04089	4.80882	4.3979	107.898	3.59076e-10	3.54245e-09
NCU07951	2.90749	6.72661	107.501	3.60131e-10	3.54923e-09
NCU04106	-3.06198	4.53013	107.277	3.64875e-10	3.59233e-09
NCU06933	3.057	3.08153	107.45	3.72704e-10	3.66568e-09
NCU06659	-2.68639	5.93978	106.859	3.77796e-10	3.71199e-09
NCU01516	-2.41074	5.48682	106.759	3.81303e-10	3.74265e-09
NCU03426	3.25657	6.98939	106.793	3.83717e-10	3.76253e-09
NCU07370	5.16362	0.93849	81.131	3.87226e-10	3.79309e-09
NCU04920	4.61083	1.05369	88.4732	3.92489e-10	3.84076e-09
NCU17026	3.92929	2.86116	106.079	3.97781e-10	3.88861e-09
NCU08723	10.4043	3.14947	258.309	4.00754e-10	3.91192e-09
NCU09716	3.35649	6.38726	106.306	4.00974e-10	3.91192e-09
rid-1	4.16129	3.49769	105.512	4.0204e-10	3.91838e-09
NCU05568	4.76743	3.58959	99.1128	4.06921e-10	3.95864e-09
NCU07105	9.74016	1.7719	140.246	4.0699e-10	3.95864e-09
NCU08981	-2.48841	4.1774	106.108	4.08767e-10	3.97193e-09
NCU08895	2.17386	7.22901	105.874	4.12337e-10	4.0026e-09
NCU04725	4.31956	5.07136	106.001	4.14392e-10	4.01852e-09
NCU04336	-3.22381	5.8161	105.831	4.18799e-10	4.05719e-09
NCU00695	3.40781	8.48209	105.786	4.20128e-10	4.066e-09
NCU05957	2.97391	5.93524	105.77	4.21318e-10	4.07344e-09
NCU05038	4.27764	4.39964	105.716	4.26307e-10	4.11757e-09
NCU02966	-2.04311	4.95776	105.338	4.33134e-10	4.17934e-09
NCU10861	10.102	9.13413	99.2818	4.35142e-10	4.19453e-09
NCU07511	4.83574	4.27523	105.924	4.39296e-10	4.23036e-09
NCU16668	2.74826	2.96922	105.475	4.48084e-10	4.31069e-09
NCU05787	3.97497	0.501492	91.1616	4.50369e-10	4.32838e-09
matA-1	3.89313	3.09993	134.101	4.57207e-10	4.38973e-09
NCU16411	3.61174	1.3061	101.055	4.68928e-10	4.49781e-09
NCU09863	3.84286	1.75271	104.133	4.70708e-10	4.5104e-09
NCU03181	3.26008	3.6242	104.582	4.76145e-10	4.55799e-09
NCU01757	2.45854	5.76105	104.384	4.79128e-10	4.58202e-09
NCU03343	-2.65047	5.97884	104.094	4.86784e-10	4.65064e-09
NCU05726	1.72891	7.33214	104.028	4.88e-10	4.65766e-09
NCU08952	-2.5456	5.69052	103.983	4.90336e-10	4.67534e-09
NCU04860	5.70521	0.184313	73.7548	5.02372e-10	4.78539e-09
NCU09158	5.14561	-0.115716	68.8182	5.10407e-10	4.85715e-09
NCU06387	3.83301	9.20019	103.608	5.12595e-10	4.86856e-09
NCU16905	4.00257	2.69945	104.299	5.12612e-10	4.86856e-09
NCU05933	2.98452	3.89323	103.743	5.13653e-10	4.87366e-09
NCU03413	4.98554	5.72099	104.127	5.1656e-10	4.89645e-09
chs-6	3.85872	5.19116	103.509	5.19877e-10	4.92306e-09
NCU03009	-2.4039	7.33255	103.318	5.20919e-10	4.9281e-09
NCU05555	2.94831	6.29134	103.415	5.22125e-10	4.93469e-09
NCU07054	5.52932	3.3711	95.3493	5.27634e-10	4.9819e-09
NCU05096	4.35133	1.61182	95.7896	5.38575e-10	5.08024e-09
NCU05073	5.64374	1.43823	62.4091	5.66783e-10	5.33601e-09
NCU16347	2.97237	6.47787	102.523	5.66792e-10	5.33601e-09
NCU10951	6.31673	2.81527	81.6409	5.97461e-10	5.61847e-09
NCU00977	-2.15979	4.61183	101.872	5.97957e-10	5.61847e-09
NCU03297	-4.35472	7.7029	101.918	5.99534e-10	5.62783e-09
NCU04796	2.64295	8.29324	101.783	6.0708e-10	5.69314e-09
NCU02292	4.96856	4.87241	102.311	6.17161e-10	5.77794e-09
NCU05095	-2.60889	6.77809	101.494	6.17317e-10	5.77794e-09
rco-1	2.09761	8.33136	101.48	6.18097e-10	5.77966e-09
NCU17278	4.16212	5.85442	101.585	6.2292e-10	5.81913e-09
NCU05984	-2.88095	2.98668	101.585	6.28666e-10	5.86714e-09
NCU05110	7.08313	-0.195949	111.285	6.33425e-10	5.90554e-09
NCU01093	6.298	1.86844	76.042	6.34e-10	5.90554e-09
his-6	-3.6758	7.52453	101.302	6.35228e-10	5.91128e-09
NCU03172	4.18633	4.14927	101.519	6.41416e-10	5.96313e-09
NCU09190	9.04543	1.79226	132.93	6.4251e-10	5.96758e-09
NCU04201	2.16576	6.83366	100.878	6.54259e-10	6.07087e-09
NCU09664	5.25629	3.80348	101.528	6.55556e-10	6.07708e-09
NCU16444	5.00857	1.09532	86.3365	6.86808e-10	6.3607e-09
NCU07973	4.50146	0.827331	74.2524	6.99633e-10	6.47328e-09
NCU05988	2.49713	4.15409	100.252	7.02306e-10	6.49181e-09
NCU12132	4.82271	0.71978	86.5766	7.12112e-10	6.57617e-09
NCU09876	5.33279	1.09722	74.3569	7.13446e-10	6.5822e-09
NCU12035	4.23014	3.0077	98.0343	7.1536e-10	6.58985e-09
trk	3.27267	7.03557	100.053	7.15637e-10	6.58985e-09
NCU09799	3.84479	4.88685	100.061	7.16486e-10	6.59029e-09
NCU10852	4.40972	9.7878	100.015	7.17047e-10	6.59029e-09
NCU08431	3.83898	1.65132	96.4165	7.22262e-10	6.63192e-09
NCU03286	6.3954	2.60341	73.1257	7.31985e-10	6.71484e-09
NCU02923	9.69527	5.06909	81.3595	7.34065e-10	6.72754e-09
NCU04656	-4.29863	7.83011	99.6661	7.41201e-10	6.78651e-09
NCU08735	4.63186	3.9875	99.8309	7.5108e-10	6.87046e-09
NCU06514	4.51638	1.52894	87.3288	7.65938e-10	6.99976e-09
NCU06136	3.58462	4.99142	99.2886	7.77285e-10	7.09676e-09
NCU07552	-2.22867	5.30964	98.948	7.88075e-10	7.1885e-09
lyz	3.46921	6.64274	99.0182	7.89339e-10	7.19324e-09
NCU09336	2.80474	6.29126	98.9298	7.95184e-10	7.23969e-09
NCU02170	5.99203	8.71799	98.868	8.0435e-10	7.31625e-09
NCU09525	2.88041	5.34954	98.7022	8.14812e-10	7.39969e-09
NCU07786	3.40616	1.29791	93.2388	8.15051e-10	7.39969e-09
NCU05435	2.96999	6.77557	98.5654	8.23439e-10	7.46883e-09
NCU01462	9.34503	8.18908	94.3827	8.42584e-10	7.63533e-09
NCU04040	-2.42966	4.56493	97.9167	8.7393e-10	7.91197e-09
NCU08881	5.92169	2.95684	98.1098	8.89227e-10	8.04293e-09
NCU02545	-2.16574	5.26057	97.5373	9.00493e-10	8.13723e-09
NCU07917	5.58734	6.55891	97.3925	9.3583e-10	8.44866e-09
NCU00389	-2.36877	5.72193	96.7148	9.75396e-10	8.79765e-09
NCU06884	2.41128	6.7501	96.7768	9.78982e-10	8.82177e-09
NCU09372	3.5295	5.58939	92.4891	9.82435e-10	8.84465e-09
NCU07841	2.40827	3.30252	96.7928	9.84448e-10	8.85454e-09
NCU04521	2.71216	8.70868	96.5844	9.97224e-10	8.96113e-09
NCU02526	4.49052	9.17779	96.5744	9.98202e-10	8.9616e-09
NCU09407	3.33933	6.53517	96.2861	1.02729e-09	9.21416e-09
mb-2	2.11396	5.45453	96.1655	1.02894e-09	9.22046e-09
gh11-2	7.25496	3.78092	89.5723	1.04153e-09	9.32466e-09
NCU10889	5.75139	0.940194	72.0028	1.04368e-09	9.3352e-09
mig-3	-5.20501	7.55824	96.0934	1.04657e-09	9.35247e-09
NCU06765	2.42756	4.53897	96.1927	1.04957e-09	9.37058e-09
NCU06532	-3.22927	7.75529	95.9315	1.0632e-09	9.48356e-09
NCU10622	3.57463	5.95916	95.9401	1.0697e-09	9.53276e-09
gh81-1	4.43963	4.55394	96.1453	1.07885e-09	9.60546e-09
NCU07186	4.02703	2.32913	74.85	1.08045e-09	9.61083e-09
NCU06641	4.83855	2.80337	88.7361	1.08778e-09	9.66718e-09
NCU05183	4.38303	7.54136	95.5897	1.10036e-09	9.76999e-09
NCU01027	5.58144	1.32881	72.7045	1.11072e-09	9.8529e-09
NCU05039	7.88504	6.46886	95.206	1.14014e-09	1.01046e-08
NCU03341	-1.67143	5.56975	95.031	1.15047e-09	1.01868e-08
stk-36	4.47549	3.47266	82.7128	1.17293e-09	1.03762e-08
NCU06327	-5.82329	6.43028	94.9614	1.17468e-09	1.03822e-08
NCU00296	3.00871	1.91744	94.8949	1.19768e-09	1.05759e-08
arg-3	-3.40161	7.77169	94.7025	1.2006e-09	1.0592e-08
NCU04194	3.28075	6.46957	94.6262	1.20936e-09	1.06595e-08
NCU05518	3.79053	6.73611	94.5301	1.22319e-09	1.07717e-08
oar1	-1.99301	4.512	94.1939	1.25342e-09	1.10259e-08
NCU08622	4.50578	3.28062	92.0837	1.25434e-09	1.10259e-08
arg-6	-2.62887	7.06156	93.9794	1.27698e-09	1.12147e-08
NCU08618	2.08154	5.81552	93.9588	1.27964e-09	1.12278e-08
NCU03173	-2.58073	4.9808	93.9054	1.29016e-09	1.13099e-08
NCU01809	-2.92131	4.75745	93.714	1.3152e-09	1.1519e-08
NCU07668	4.44802	7.11756	93.7961	1.31894e-09	1.15413e-08
NCU07559	3.71161	4.17874	94.1388	1.32527e-09	1.15862e-08
NCU10894	3.13167	4.85342	93.8607	1.33373e-09	1.16497e-08
NCU05637	3.28596	5.95122	93.6332	1.3378e-09	1.16747e-08
NCU16926	6.05009	-0.522316	67.766	1.37055e-09	1.19497e-08
NCU01439	-4.95041	8.86483	93.3422	1.37432e-09	1.19718e-08
NCU06173	2.75808	6.69597	93.1835	1.3984e-09	1.21707e-08
NCU08842	3.26527	6.11575	93.0361	1.41779e-09	1.23282e-08
NCU01866	3.92034	2.08195	91.3723	1.4306e-09	1.24285e-08
NCU10210	7.9422	0.921106	93.0172	1.43818e-09	1.24831e-08
NCU08775	2.99534	4.95725	92.8576	1.44471e-09	1.25286e-08
NCU04028	3.22946	1.55427	75.0197	1.44708e-09	1.25379e-08
NCU05107	5.52286	1.46031	75.4817	1.44979e-09	1.25502e-08
leu-6	-2.56784	7.6192	92.6832	1.45419e-09	1.2577e-08
NCU03575	-2.29042	7.78212	92.5524	1.4735e-09	1.27326e-08
NCU12052	6.96021	4.86182	89.0782	1.47767e-09	1.27572e-08
NCU01903	3.0323	7.38982	92.5547	1.48759e-09	1.28314e-08
NCU06625	1.89078	4.65189	92.5269	1.49394e-09	1.28747e-08
NCU08756	6.86701	5.45585	92.4374	1.52412e-09	1.31232e-08
NCU09062	3.54742	4.40666	92.1069	1.56347e-09	1.345e-08
NCU00666	3.09448	5.2989	92.0328	1.5706e-09	1.34993e-08
NCU06554	-3.1859	6.45741	91.6159	1.63666e-09	1.40547e-08
NCU05382	3.0903	3.85681	91.7283	1.64164e-09	1.40849e-08
NCU00698	3.13271	2.20637	90.6253	1.64441e-09	1.40962e-08
NCU08235	7.01581	0.895539	67.5101	1.65811e-09	1.42011e-08
pks-2	2.2621	7.11456	91.3356	1.6836e-09	1.44066e-08
NCU10772	3.23202	2.12895	92.1735	1.68817e-09	1.44329e-08
NCU01281	2.33912	2.38626	91.2181	1.71556e-09	1.46542e-08
NCU09455	7.45529	3.09505	76.223	1.72837e-09	1.47506e-08
NCU09022	2.36526	5.23867	90.9651	1.74938e-09	1.49168e-08
NCU05351	7.06133	8.77251	91.0129	1.76096e-09	1.4991e-08
NCU09894	-2.7409	7.15887	90.8018	1.76119e-09	1.4991e-08
NCU01531	4.52079	0.746928	67.6955	1.76311e-09	1.49942e-08
NCU09540	-3.67064	4.01626	91.1429	1.7717e-09	1.5054e-08
NCU08094	-3.50561	6.04978	90.8917	1.77435e-09	1.50594e-08
NCU06339	4.78077	5.28369	90.6804	1.77545e-09	1.50594e-08
NCU02858	2.8647	5.93508	90.8089	1.77747e-09	1.50633e-08
NCU02922	8.33958	4.15771	75.8324	1.78142e-09	1.50836e-08
NCU09126	4.03298	3.58889	90.7635	1.78567e-09	1.51064e-08
NCU06558	-3.8157	5.66328	90.6554	1.81238e-09	1.53189e-08
NCU05480	5.51127	0.589124	70.9045	1.81419e-09	1.53209e-08
NCU09904	5.3	8.91586	90.6051	1.81606e-09	1.53233e-08
NCU05618	3.4022	5.68254	90.7578	1.81883e-09	1.53333e-08
NCU08504	-2.35152	5.36896	90.2056	1.87537e-09	1.57962e-08
NCU05754	3.31969	4.06916	90.4783	1.92904e-09	1.62341e-08
NCU07244	5.84699	0.244535	68.7248	1.93072e-09	1.62341e-08
NCU02913	3.3301	6.6258	89.9859	1.93536e-09	1.6259e-08
NCU01272	-2.81848	7.02389	89.966	1.93799e-09	1.6267e-08
NCU09178	3.06765	4.29197	89.7601	1.99206e-09	1.67032e-08
NCU06887	8.41478	0.678978	161.16	1.99341e-09	1.67032e-08
NCU01746	2.3585	4.95399	89.6791	1.99891e-09	1.67282e-08
NCU06070	3.75406	2.51299	90.4141	1.99984e-09	1.67282e-08
mus-51	-2.30188	4.68657	89.535	2.0199e-09	1.68813e-08
NCU06128	3.29375	5.33756	89.626	2.0232e-09	1.68944e-08
ndi-1	-3.78467	4.14976	89.5553	2.03358e-09	1.69664e-08
NCU11234	-3.29093	4.6752	89.4976	2.04996e-09	1.70883e-08
NCU04317	-2.08766	4.94014	89.3705	2.05271e-09	1.70965e-08
NCU17073	5.1982	0.594793	70.8601	2.06613e-09	1.71935e-08
NCU05812	4.88998	6.07696	89.503	2.07354e-09	1.72403e-08
gh76-5	6.24635	9.55173	89.2908	2.07956e-09	1.72755e-08
NCU02090	2.76485	8.38737	89.2764	2.08142e-09	1.72762e-08
aro-3	-3.38868	6.5953	89.1052	2.11918e-09	1.75745e-08
NCU03861	5.87322	6.58675	89.2386	2.12623e-09	1.76179e-08
NCU02799	4.39233	4.24613	88.7907	2.14126e-09	1.77268e-08
NCU05379	4.92391	2.45691	77.1247	2.14304e-09	1.77268e-08
NCU06470	2.68261	6.20921	89.01	2.15428e-09	1.78045e-08
NCU00520	-3.51052	7.46672	88.9099	2.16297e-09	1.78611e-08
NCU04953	3.48789	4.20468	88.8916	2.187e-09	1.80441e-08
NCU10547	4.28427	2.55196	85.1218	2.20255e-09	1.8157e-08
cys-12	-2.49845	4.7635	88.6811	2.20477e-09	1.81598e-08
NCU01058	2.65112	3.037	88.6907	2.22785e-09	1.83343e-08
NCU06288	7.6812	0.146629	78.2244	2.23376e-09	1.83673e-08
NCU08485	-2.06771	4.66818	88.4275	2.25901e-09	1.85592e-08
NCU08317	-1.96085	4.50577	88.2858	2.29123e-09	1.88079e-08
NCU04947	3.17036	4.30523	88.3846	2.29982e-09	1.88625e-08
NCU00920	-2.84597	5.51353	88.1434	2.3442e-09	1.91973e-08
NCU09201	-2.93209	4.46624	88.0659	2.34503e-09	1.91973e-08
NCU17257	4.90985	3.68726	88.9205	2.3466e-09	1.91973e-08
NCU10591	5.04334	5.11598	88.6772	2.35771e-09	1.92719e-08
NCU00694	2.70064	10.3553	87.9485	2.3693e-09	1.93503e-08
ilv-6	-3.37796	6.60307	88.0076	2.38225e-09	1.94396e-08
NCU07615	3.56941	1.23005	88.3646	2.41424e-09	1.96841e-08
NCU10129	4.90558	7.52973	87.7833	2.43446e-09	1.98323e-08
NCU08329	-2.71503	5.80542	87.6941	2.46021e-09	2.00252e-08
NCU03287	3.77085	5.07883	87.6097	2.53236e-09	2.05951e-08
NCU00633	-4.1352	6.97306	87.413	2.53481e-09	2.05977e-08
NCU05050	-4.11473	3.81967	87.719	2.58112e-09	2.09564e-08
NCU01201	-2.25971	4.80615	87.1312	2.58601e-09	2.09786e-08
NCU04728	2.80894	5.2426	87.1835	2.59416e-09	2.1027e-08
NCU00705	2.80959	3.45151	87.4327	2.61138e-09	2.11489e-08
NCU17247	4.74854	1.34293	82.2446	2.63831e-09	2.13491e-08
NCU03531	5.04891	1.81191	75.8271	2.78322e-09	2.25029e-08
NCU04323	-2.46447	5.43409	86.4387	2.79306e-09	2.25636e-08
aro-1	-3.16804	7.6385	86.3635	2.82965e-09	2.28402e-08
NCU01579	3.82226	5.64582	86.6149	2.83234e-09	2.28428e-08
gh35-2	2.74118	3.77004	86.4266	2.83577e-09	2.28514e-08
NCU11249	-2.53898	4.56078	86.2885	2.84303e-09	2.28908e-08
NCU00755	4.53768	7.59915	86.3083	2.84724e-09	2.29057e-08
gua-3	-2.48375	7.80002	86.0525	2.89822e-09	2.32965e-08
NCU10529	2.33202	8.09142	86.1006	2.90972e-09	2.33695e-08
NCU01998	2.31565	6.27283	85.9953	2.94324e-09	2.36191e-08
NCU07549	-2.49998	5.87895	85.9033	2.94676e-09	2.36278e-08
NCU06301	-3.69352	6.68711	85.6562	3.05496e-09	2.44682e-08
NCU16740	7.48236	0.107542	104.693	3.05888e-09	2.44682e-08
NCU04570	-2.12198	5.37983	85.5514	3.05915e-09	2.44682e-08
NCU01079	3.41961	0.896229	80.2135	3.06724e-09	2.45126e-08
NCU06045	4.85308	4.39432	84.7425	3.09073e-09	2.46799e-08
NCU10030	1.83453	5.50886	85.3068	3.14077e-09	2.50589e-08
NCU04764	-2.78652	4.15815	85.5563	3.15003e-09	2.5112e-08
NCU04208	3.27046	4.25512	85.4173	3.20281e-09	2.54984e-08
NCU07053	7.65787	5.716	85.6705	3.20595e-09	2.54984e-08
NCU03604	5.52575	7.10647	84.1393	3.2064e-09	2.54984e-08
NCU08800	7.11112	-0.0185179	87.5851	3.21457e-09	2.55424e-08
NCU02320	3.22274	4.89865	85.1509	3.22921e-09	2.56377e-08
NCU09806	2.33776	7.14397	85.0091	3.27216e-09	2.59574e-08
NCU00026	2.95575	7.81077	84.9366	3.29797e-09	2.61407e-08
NCU08275	-3.31221	4.3283	85.1563	3.30496e-09	2.61746e-08
NCU04531	2.54988	7.1936	84.8655	3.3233e-09	2.62984e-08
NCU09819	-1.86811	5.93664	84.7707	3.32817e-09	2.63154e-08
NCU00409	-5.07459	4.54465	85.1842	3.33156e-09	2.63207e-08
NCU06236	3.56067	1.93245	75.5537	3.35139e-09	2.64558e-08
stk-21	4.51026	5.15389	85.1661	3.40606e-09	2.68654e-08
NCU03760	-2.85832	2.85305	84.6684	3.42778e-09	2.69958e-08
NCU04667	6.70534	10.1508	84.6039	3.42817e-09	2.69958e-08
NCU06915	-5.0144	6.21233	84.5975	3.43395e-09	2.70194e-08
NCU09593	4.25801	1.36472	59.5353	3.44211e-09	2.70615e-08
NCU05728	4.54438	3.50069	84.986	3.46393e-09	2.7211e-08
NCU05187	3.6919	1.76232	84.9426	3.50501e-09	2.75114e-08
NCU07814	-2.24811	6.55467	84.1638	3.55459e-09	2.78779e-08
NCU05842	4.03861	5.95962	84.2041	3.57377e-09	2.80056e-08
NCU06768	-2.22557	6.31516	84.0972	3.58132e-09	2.80421e-08
NCU09328	3.56802	0.980641	80.8769	3.61252e-09	2.82635e-08
aro-7	-3.73097	8.14275	83.886	3.69706e-09	2.89016e-08
NCU07869	2.96787	6.54899	83.8379	3.71688e-09	2.90331e-08
NCU00842	3.3415	1.39952	77.4198	3.72806e-09	2.90969e-08
NCU01358	3.60758	4.81771	83.793	3.75038e-09	2.92475e-08
NCU02839	-2.16704	6.84729	83.6672	3.75356e-09	2.92488e-08
NCU02486	6.65256	4.45689	82.4546	3.78242e-09	2.94499e-08
cyt-20	-2.82336	8.0867	83.5709	3.79231e-09	2.95032e-08
NCU03477	4.01112	2.58953	84.2844	3.82255e-09	2.97146e-08
NCU03748	-3.27887	7.4598	83.433	3.88684e-09	3.019e-08
NCU16917	4.63426	4.17454	83.8075	3.90887e-09	3.03368e-08
NCU01978	-2.46019	3.65041	83.2726	3.94171e-09	3.05672e-08
NCU09402	3.8665	5.20415	83.3202	3.98135e-09	3.08499e-08
NCU17069	3.84482	4.16472	83.3338	4.04099e-09	3.1287e-08
NCU02921	8.95335	3.51097	64.1829	4.05736e-09	3.13886e-08
NCU08789	6.71657	-0.129932	100.507	4.16857e-09	3.22231e-08
NCU02878	3.66938	1.76653	81.5554	4.17686e-09	3.22615e-08
NCU07801	4.25457	0.569106	72.9314	4.23054e-09	3.26501e-08
NCU04031	4.8471	-0.207034	56.2918	4.24596e-09	3.2743e-08
NCU03394	-2.15	5.76399	82.5228	4.25821e-09	3.27918e-08
NCU16349	3.89652	3.31258	83.2526	4.25907e-09	3.27918e-08
NCU06931	2.59571	5.58994	82.4522	4.33053e-09	3.33154e-08
NCU01313	5.45253	0.991557	70.5129	4.38401e-09	3.37001e-08
NCU11371	-2.4658	5.70543	82.0569	4.50189e-09	3.45788e-08
NCU03607	-3.92893	5.36269	82.0402	4.5562e-09	3.49682e-08
NCU03709	5.43006	5.49335	81.4669	4.58186e-09	3.51373e-08
NCU06406	1.67412	7.29306	81.763	4.63218e-09	3.54951e-08
NCU00312	4.20239	1.81793	76.1918	4.64237e-09	3.55443e-08
alf1	-2.00039	4.81102	81.7595	4.64595e-09	3.55443e-08
NCU00031	10.7996	10.9942	73.9955	4.67243e-09	3.57187e-08
NCU05106	7.26335	2.09578	83.9276	4.72227e-09	3.60711e-08
erg-3	-2.4927	6.60935	81.5757	4.73075e-09	3.61074e-08
NCU09325	2.04273	7.6262	81.5349	4.75158e-09	3.62378e-08
NCU10226	-3.62679	3.82755	81.87	4.76015e-09	3.62746e-08
NCU07827	2.91787	5.47696	81.4768	4.82969e-09	3.67755e-08
NCU07614	4.39308	1.75392	82.0068	4.86278e-09	3.69984e-08
NCU08844	2.08268	7.20997	81.3991	4.86714e-09	3.70025e-08
NCU00144	-3.51366	7.09769	81.111	5.02747e-09	3.81914e-08
arg-1	-3.20451	8.48559	80.9589	5.11351e-09	3.88145e-08
NCU11251	-2.33306	5.774	80.8322	5.14244e-09	3.90036e-08
NCU06725	5.10316	4.69098	79.9977	5.15243e-09	3.90488e-08
NCU07441	5.43645	7.67013	80.734	5.26666e-09	3.98832e-08
NCU16502	2.88021	5.29972	80.6836	5.27676e-09	3.99284e-08
NCU02189	6.27031	0.29284	63.7799	5.30321e-09	4.00972e-08
NCU04869	7.23765	1.0829	104.757	5.31005e-09	4.01176e-08
NCU07181	2.32789	4.16783	80.7463	5.31927e-09	4.01559e-08
NCU00397	-3.65626	6.71832	80.4184	5.43696e-09	4.10124e-08
NCU05049	4.38209	4.41046	80.922	5.47356e-09	4.12563e-08
NCU16765	2.1856	3.46616	80.5133	5.48051e-09	4.12765e-08
NCU04438	6.02778	1.21126	61.3469	5.50694e-09	4.14434e-08
hak-1	4.55175	7.81309	80.1697	5.59017e-09	4.20371e-08
NCU02031	3.93564	5.84829	80.434	5.66159e-09	4.25411e-08
NCU08866	5.33032	-0.196084	61.0559	5.69138e-09	4.27317e-08
NCU11228	-1.74493	6.77652	79.8581	5.74056e-09	4.30675e-08
NCU06822	5.52337	1.33885	61.4915	5.74968e-09	4.30799e-08
NCU08180	4.88971	4.28681	59.925	5.75111e-09	4.30799e-08
NCU00177	-2.68111	7.89348	79.7979	5.78091e-09	4.32697e-08
NCU05350	2.57222	4.05829	79.9005	5.79348e-09	4.33302e-08
NCU03501	4.08564	8.2476	79.7107	5.89564e-09	4.40602e-08
NCU12119	5.92185	-0.385789	75.4396	5.95845e-09	4.44953e-08
NCU00534	4.69825	1.15825	74.6036	6.05958e-09	4.52156e-08
NCU10647	2.26372	7.67714	79.4156	6.09009e-09	4.54082e-08
NCU03638	-1.80751	5.30063	79.3027	6.12223e-09	4.56127e-08
NCU07557	2.53436	3.39143	79.416	6.15336e-09	4.58094e-08
NCU16936	3.52839	1.57469	79.1932	6.16145e-09	4.58344e-08
NCU09187	3.47163	7.6011	79.2382	6.21771e-09	4.62173e-08
NCU05801	4.57554	7.79724	79.0734	6.33453e-09	4.70496e-08
NCU02908	6.68919	0.804134	76.6134	6.40716e-09	4.75417e-08
NCU06901	5.77269	0.809343	75.7609	6.41445e-09	4.75417e-08
NCU05024	3.69246	2.25184	79.4728	6.41553e-09	4.75417e-08
NCU07664	3.9914	2.77805	72.4723	6.46755e-09	4.78905e-08
NCU09252	2.45729	7.68509	78.8599	6.48979e-09	4.80185e-08
bek-1	3.61848	4.06594	79.0286	6.51428e-09	4.81629e-08
NCU00054	2.42969	5.88914	78.8131	6.52719e-09	4.82215e-08
NCU05196	-2.37592	5.42781	78.5857	6.64441e-09	4.90501e-08
NCU07923	-5.281	3.85361	78.912	6.6624e-09	4.91454e-08
NCU02919	9.3801	4.88499	74.2884	6.67573e-09	4.92061e-08
NCU00524	2.95238	2.8097	78.2827	6.68576e-09	4.92426e-08
NCU09433	4.2075	2.97111	78.27	6.6949e-09	4.92724e-08
NCU00707	-2.93299	5.08613	78.5956	6.72497e-09	4.94562e-08
NCU02021	6.32254	3.82652	66.7795	6.78032e-09	4.98253e-08
NCU16833	-2.13226	4.80429	78.3985	6.79791e-09	4.99167e-08
NCU05888	2.74804	4.08412	78.4954	6.81565e-09	5.0009e-08
NCU06505	8.22168	5.61728	77.8605	6.84076e-09	5.01552e-08
NCU06384	4.71274	0.724289	72.4027	6.86564e-09	5.02996e-08
NCU08081	8.18812	0.579829	186.911	6.92648e-09	5.07069e-08
NCU04805	3.74274	6.87839	78.2722	6.94812e-09	5.08268e-08
NCU16599	3.26828	2.52331	76.789	6.95576e-09	5.08443e-08
NCU08986	3.17785	7.66328	78.2408	6.97446e-09	5.09425e-08
NCU05818	4.82346	4.15733	78.5732	7.06341e-09	5.15533e-08
NCU16787	3.69916	3.02549	78.3405	7.15853e-09	5.22082e-08
NCU07185	3.52077	4.35627	73.6648	7.16813e-09	5.22378e-08
NCU07883	3.05584	8.35469	77.9905	7.17339e-09	5.22378e-08
NCU02953	2.89871	4.70842	72.991	7.22328e-09	5.25616e-08
ubiquinol-cytochrome c reductase complex core protein 2 precursor	-2.23218	8.06303	77.8496	7.22963e-09	5.25683e-08
for	-3.54809	8.92262	77.9162	7.23526e-09	5.25697e-08
NCU08679	4.7264	-0.163326	53.5882	7.27927e-09	5.28498e-08
tca-5	-2.12018	7.49625	77.6938	7.36155e-09	5.34071e-08
NCU17029	7.58505	0.319753	120.703	7.37934e-09	5.3496e-08
NCU01442	1.67275	5.04615	77.6676	7.38842e-09	5.35218e-08
NCU03984	6.41363	3.68062	77.2694	7.40867e-09	5.36284e-08
NCU02461	-1.96248	5.11347	77.6129	7.44355e-09	5.38406e-08
gh3-7	4.65779	2.69359	76.0809	7.58365e-09	5.48129e-08
NCU06519	3.61315	4.97885	77.4054	7.75265e-09	5.59927e-08
NCU05621	5.40024	0.18282	52.3135	7.88493e-09	5.68849e-08
NCU07900	-2.83682	1.46444	77.6266	7.88795e-09	5.68849e-08
NCU11396	5.04471	2.46647	77.6132	7.93768e-09	5.7201e-08
NCU00603	6.56279	2.45705	60.4585	8.0014e-09	5.76172e-08
NCU05906	2.77773	5.75596	76.9942	8.05697e-09	5.79742e-08
NCU00126	1.84234	5.89306	76.8754	8.10071e-09	5.82457e-08
NCU07811	3.03015	3.90087	76.9969	8.10772e-09	5.82528e-08
NCU07671	2.05831	3.87148	76.9628	8.14966e-09	5.85107e-08
NCU11319	1.94904	4.84466	76.7447	8.25428e-09	5.92179e-08
NCU02728	-2.14841	4.72771	76.7099	8.26737e-09	5.92679e-08
NCU02291	-2.15564	4.67028	76.7159	8.29696e-09	5.9436e-08
hom-1	-2.96104	7.15668	76.7339	8.30591e-09	5.94561e-08
NCU04020	-2.16594	7.69204	76.628	8.33753e-09	5.96037e-08
NCU05860	3.45317	2.66328	77.1287	8.33885e-09	5.96037e-08
NCU09906	3.901	9.43059	76.6424	8.39398e-09	5.99534e-08
NCU06593	1.71305	6.60688	76.531	8.43321e-09	6.01893e-08
NCU00690	-2.16784	4.60429	76.5244	8.45272e-09	6.0284e-08
ro-7	-1.73618	5.15758	76.4124	8.56681e-09	6.10527e-08
NCU00035	2.71333	8.29108	76.4103	8.62574e-09	6.14274e-08
NCU05112	8.35794	1.27827	129.452	8.79827e-09	6.261e-08
acw-9	-3.93152	9.40492	76.1735	8.86915e-09	6.30681e-08
NCU02380	-1.70257	7.33148	76.0575	8.91677e-09	6.33601e-08
NCU16861	3.23784	3.16438	76.34	8.9305e-09	6.34111e-08
NCU06311	-2.52886	6.19168	76.1296	8.94586e-09	6.34736e-08
NCU07852	-1.88031	5.83863	75.855	9.13558e-09	6.47723e-08
NCU03445	-2.13569	5.6518	75.7892	9.20816e-09	6.5225e-08
NCU09254	-2.06319	4.13716	75.8122	9.21291e-09	6.5225e-08
NCU09014	-1.54947	5.39619	75.729	9.27534e-09	6.56189e-08
NCU16670	2.75021	4.55169	75.8014	9.32134e-09	6.58582e-08
NCU11046	4.9641	7.97063	75.7525	9.32277e-09	6.58582e-08
NCU00405	-2.39431	7.71244	75.675	9.32961e-09	6.58585e-08
NCU11342	3.16683	3.11045	75.8703	9.43195e-09	6.65324e-08
hsp70-5	-2.06764	8.61312	75.5374	9.48321e-09	6.68453e-08
NCU02904	-3.43742	7.47163	75.5474	9.55218e-09	6.72824e-08
NCU07619	2.17391	4.16886	75.4862	9.56655e-09	6.73212e-08
NCU05619	2.92924	2.03347	76.0216	9.5716e-09	6.73212e-08
NCU03190	2.77088	4.14872	75.6161	9.6839e-09	6.80616e-08
NCU02801	-2.64223	6.70843	75.4073	9.71205e-09	6.82099e-08
NCU04392	4.37978	2.39954	76.0726	9.74342e-09	6.83806e-08
NCU06559	-3.08657	4.89025	75.298	9.86845e-09	6.92079e-08
NCU05074	2.40402	5.45973	75.2184	9.94245e-09	6.96764e-08
NCU01241	-3.47333	6.38466	75.1997	9.95697e-09	6.97276e-08
NCU00120	-2.14586	4.45721	74.9856	1.01461e-08	7.10005e-08
NCU08921	2.84604	5.65356	74.9206	1.02988e-08	7.20175e-08
NCU09231	4.25754	4.8408	74.9469	1.0366e-08	7.24351e-08
NCU07419	-3.61912	4.6762	74.9891	1.03947e-08	7.25827e-08
NCU05483	5.32064	1.29988	68.1274	1.04486e-08	7.2907e-08
NCU07939	-1.70371	4.6314	74.7121	1.04856e-08	7.3112e-08
NCU02324	4.62184	3.04884	69.5787	1.05455e-08	7.34768e-08
nor-1	-2.13521	7.10021	74.5261	1.07005e-08	7.45033e-08
NCU08664	-2.69973	3.78669	74.6568	1.0866e-08	7.56013e-08
nst-6	2.5959	2.63352	74.6228	1.09426e-08	7.60793e-08
NCU00711	1.88585	4.76772	74.3735	1.0968e-08	7.61721e-08
NCU05861	1.9785	6.26195	74.3822	1.09768e-08	7.61721e-08
NCU04394	3.15893	2.43479	74.8057	1.09795e-08	7.61721e-08
vib-1	-2.61476	7.65964	74.2055	1.11202e-08	7.70928e-08
stk-53	3.13846	3.66409	74.3949	1.11669e-08	7.73058e-08
NCU03877	-1.91947	7.53238	74.1707	1.11669e-08	7.73058e-08
NCU03673	2.50316	3.66498	74.1771	1.13372e-08	7.84285e-08
arp2	-1.98668	7.26201	74.0043	1.13938e-08	7.87638e-08
NCU07103	8.10287	0.762111	111.068	1.14186e-08	7.88787e-08
NCU08109	5.64526	-0.805491	58.5399	1.14338e-08	7.89278e-08
NCU07112	-3.7724	7.19137	74.0202	1.1468e-08	7.91074e-08
NCU04412	-2.10059	5.55851	73.9381	1.14911e-08	7.91416e-08
NCU10427	5.01028	0.88336	60.9567	1.15015e-08	7.91416e-08
NCU04897	3.2499	5.18165	74.0007	1.1503e-08	7.91416e-08
NCU03579	-1.96104	4.57037	73.9395	1.15057e-08	7.91416e-08
NCU00872	3.52055	4.69317	73.971	1.15768e-08	7.95741e-08
NCU10019	6.44908	5.00615	69.2646	1.16048e-08	7.97096e-08
NCU16506	2.63315	4.59621	73.8998	1.16745e-08	8.01315e-08
NCU17186	5.19153	2.96439	73.2249	1.17965e-08	8.09115e-08
NCU01991	-2.07357	5.61743	73.7056	1.18197e-08	8.10133e-08
NCU01760	5.03414	5.76533	73.8487	1.19228e-08	8.16622e-08
NCU06553	-3.12075	2.55874	73.736	1.19767e-08	8.19735e-08
NCU02870	7.15152	0.175859	63.3678	1.20196e-08	8.2209e-08
NCU01182	2.81414	3.77001	73.8103	1.20639e-08	8.2454e-08
NCU10184	2.35022	4.16442	73.8036	1.21108e-08	8.26603e-08
NCU00556	1.73104	7.16613	73.4996	1.21112e-08	8.26603e-08
NCU07479	4.6333	1.33527	67.3451	1.2175e-08	8.30372e-08
NCU16822	2.47191	9.64922	73.5167	1.21836e-08	8.30374e-08
NCU16779	-2.6889	5.15086	73.509	1.22093e-08	8.3154e-08
NCU07463	5.21368	4.43381	73.2493	1.22358e-08	8.32597e-08
NCU02631	-2.9836	3.07467	73.6034	1.22421e-08	8.32597e-08
NCU01023	-1.87578	4.98515	73.1057	1.27262e-08	8.64917e-08
NCU04658	2.7227	1.29312	73.7672	1.28113e-08	8.70091e-08
NCU07048	2.9264	-0.0948067	55.2802	1.30239e-08	8.83908e-08
NCU09256	3.82406	3.82867	73.2588	1.30997e-08	8.87867e-08
NCU02337	-1.89971	4.54088	72.868	1.31006e-08	8.87867e-08
NCU17024	3.01205	2.98505	73.1513	1.3131e-08	8.892e-08
NCU05938	5.47242	2.53485	71.9316	1.31386e-08	8.892e-08
NCU04945	-1.60149	5.46117	72.7965	1.31987e-08	8.92642e-08
matA-2	4.89166	-0.593438	60.4898	1.32136e-08	8.93027e-08
NCU09613	4.86428	4.58109	72.8734	1.32423e-08	8.94344e-08
NCU09792	2.05422	6.22293	72.7233	1.3421e-08	9.05731e-08
NCU07311	3.76516	7.12595	72.7176	1.34297e-08	9.05731e-08
NCU03755	-3.53948	7.06882	72.693	1.34972e-08	9.09399e-08
NCU16494	5.33251	2.64445	67.1424	1.35029e-08	9.09399e-08
NCU07090	6.73605	2.12319	84.2127	1.35693e-08	9.1324e-08
NCU07273	3.29749	7.55456	72.6126	1.36016e-08	9.14775e-08
his-2	-2.01978	6.70223	72.4817	1.37118e-08	9.21547e-08
ser-7	-3.42583	7.78612	72.4574	1.38625e-08	9.3103e-08
NCU12036	5.83262	-0.337227	75.3813	1.38991e-08	9.3284e-08
NCU03279	3.60865	6.59947	72.4102	1.39516e-08	9.35712e-08
NCU00596	-2.75837	5.68387	72.3835	1.40152e-08	9.39329e-08
NCU03189	4.1038	2.61659	71.8489	1.40931e-08	9.43896e-08
NCU16406	5.82893	0.258876	62.6246	1.42146e-08	9.51011e-08
NCU02331	6.15803	-0.0176588	64.5373	1.4219e-08	9.51011e-08
NCU07114	2.64458	4.95573	72.1888	1.43557e-08	9.5949e-08
NCU00086	3.40818	2.7365	72.4753	1.45816e-08	9.73921e-08
NCU04432	7.32811	2.217	76.2812	1.46346e-08	9.76783e-08
stk-42	-3.17892	0.652316	67.7553	1.46762e-08	9.78884e-08
NCU00781	5.17546	2.21502	71.389	1.47785e-08	9.85032e-08
NCU04091	-1.86672	6.66501	71.79	1.49312e-08	9.94521e-08
NCU08487	2.29116	7.02675	71.7585	1.51066e-08	1.00552e-07
NCU08893	-2.18444	5.92029	71.6508	1.51928e-08	1.01056e-07
NCU01795	-1.94887	6.36099	71.5679	1.53454e-08	1.02e-07
NCU02787	2.07705	5.94922	71.5523	1.54988e-08	1.02949e-07
NCU07748	4.87279	5.40809	71.528	1.56059e-08	1.0359e-07
NCU01385	3.32164	2.40552	71.8999	1.58655e-08	1.05241e-07
NCU06948	1.59712	6.20665	71.2488	1.59648e-08	1.05827e-07
NCU16320	2.81033	2.15257	71.574	1.60477e-08	1.06304e-07
NCU04280	-3.05255	6.19459	71.2658	1.6061e-08	1.06319e-07
NCU08573	5.1863	-0.149452	52.8877	1.61199e-08	1.06636e-07
NCU12045	6.44011	0.0923639	102.762	1.62001e-08	1.07093e-07
NCU02434	-2.11713	6.26301	71.0643	1.63374e-08	1.07927e-07
NCU06837	2.64234	5.0806	71.0909	1.64554e-08	1.08632e-07
NCU02339	4.53969	1.52539	62.6226	1.65409e-08	1.0905e-07
NCU16449	2.43703	2.61254	71.2734	1.65475e-08	1.0905e-07
NCU16624	-3.92856	6.11283	71.0244	1.65524e-08	1.0905e-07
NCU05243	3.79861	6.75228	70.9988	1.65993e-08	1.09284e-07
NCU09635	5.26029	7.01338	70.9007	1.68486e-08	1.1085e-07
NCU06711	-2.43857	6.75227	70.8727	1.68647e-08	1.10881e-07
NCU02772	-5.0087	4.85799	70.9491	1.70164e-08	1.11803e-07
NCU11345	-2.20342	6.82426	70.6098	1.72884e-08	1.13512e-07
NCU04873	3.54538	1.9112	63.1078	1.73029e-08	1.1353e-07
NCU05086	4.78747	2.06443	67.7226	1.73962e-08	1.14065e-07
NCU00023	2.26274	8.32049	70.5693	1.75118e-08	1.14746e-07
tim44	-3.05859	6.33875	70.5609	1.75334e-08	1.1481e-07
NCU05999	2.0317	7.92471	70.517	1.76266e-08	1.15342e-07
NCU03759	-2.23919	5.6015	70.4547	1.76552e-08	1.15451e-07
NCU07127	-2.69506	4.97074	70.5097	1.76865e-08	1.15577e-07
NCU09900	-1.68163	5.5943	70.3992	1.77523e-08	1.15929e-07
NCU07113	1.80493	4.35801	70.3545	1.78679e-08	1.16605e-07
NCU03976	7.10142	1.30435	72.1369	1.81576e-08	1.18416e-07
NCU08106	7.14339	-0.449672	59.1438	1.83017e-08	1.19276e-07
NCU08884	4.37883	0.433616	57.6542	1.84252e-08	1.1994e-07
NCU10231	5.0614	-0.191051	52.9092	1.84284e-08	1.1994e-07
NCU08111	-3.17282	5.1672	70.1563	1.84835e-08	1.20217e-07
NCU02813	-1.6032	7.51267	70.0426	1.85626e-08	1.2065e-07
NCU01461	1.85954	6.12683	70.0949	1.8587e-08	1.20728e-07
NCU07733	-2.16109	6.65346	69.91	1.88832e-08	1.2257e-07
NCU10546	3.61094	4.7449	70.0198	1.91252e-08	1.24057e-07
NCU05581	3.71562	5.52822	69.8764	1.91379e-08	1.24057e-07
NCU01373	2.70606	2.70426	70.1031	1.92361e-08	1.2461e-07
NCU01416	3.43848	1.70211	67.3574	1.92947e-08	1.24842e-07
NCU02419	-2.11977	5.30033	69.74	1.92978e-08	1.24842e-07
arg-2	-2.9364	7.74484	69.7104	1.95105e-08	1.26131e-07
NCU12025	3.47549	2.94456	69.4441	1.95231e-08	1.26131e-07
NCU09785	4.13224	6.17324	69.6158	1.98273e-08	1.27968e-07
nic-4	-2.34965	5.53627	69.5951	1.98339e-08	1.27968e-07
ubr1	-1.83887	6.3514	69.442	2.00258e-08	1.2912e-07
pdx-4	-5.12306	7.95582	69.362	2.04969e-08	1.3207e-07
NCU04009	-1.77867	4.92022	69.2372	2.06246e-08	1.32804e-07
NCU05287	-2.45091	5.00637	69.2458	2.07835e-08	1.33738e-07
NCU04341	2.76738	5.77723	69.2469	2.07998e-08	1.33754e-07
NCU05974	-4.81127	8.07096	69.1853	2.08477e-08	1.33974e-07
NCU03816	-3.69264	4.26809	69.1398	2.1074e-08	1.35338e-07
NCU09272	2.83787	4.39193	69.0259	2.14032e-08	1.37361e-07
NCU05813	-1.89221	5.92549	68.8805	2.1508e-08	1.37942e-07
thr-4	-2.59182	5.32266	68.9287	2.15562e-08	1.38091e-07
thr-5	-2.48258	5.87211	68.9269	2.15598e-08	1.38091e-07
NCU04555	3.66832	4.69875	68.9755	2.16501e-08	1.38578e-07
NCU00509	2.64171	4.98753	68.9125	2.17063e-08	1.38846e-07
NCU02470	3.21866	7.56205	68.7583	2.20135e-08	1.40718e-07
NCU04049	2.74106	7.46606	68.7456	2.20484e-08	1.40848e-07
NCU02215	2.61006	2.92465	68.8473	2.21421e-08	1.41353e-07
NCU06906	1.96471	6.12963	68.6743	2.22566e-08	1.4199e-07
NCU09924	4.17067	1.62636	67.6616	2.22715e-08	1.41992e-07
NCU04163	5.04386	2.86439	68.8829	2.23215e-08	1.42217e-07
NCU07202	4.10138	5.65047	68.7051	2.23963e-08	1.42565e-07
NCU05155	5.80991	4.10099	68.5739	2.24056e-08	1.42565e-07
NCU10073	-1.51947	7.64567	68.4492	2.27243e-08	1.44498e-07
NCU00195	3.27573	6.61888	68.4653	2.28601e-08	1.45266e-07
NCU09953	3.98719	1.86218	58.404	2.29672e-08	1.45851e-07
NCU10954	4.6338	0.909638	59.2203	2.31033e-08	1.46619e-07
NCU06631	-1.94769	5.97434	68.2954	2.31812e-08	1.47017e-07
NCU02619	-2.15278	4.50429	68.2461	2.34002e-08	1.48308e-07
NCU05711	5.41923	2.77796	53.1781	2.34728e-08	1.48672e-07
NCU00449	4.73332	3.20377	71.6584	2.362e-08	1.4947e-07
NCU07536	2.16621	3.18477	68.2445	2.36298e-08	1.4947e-07
NCU02450	-2.19668	6.34119	68.0103	2.40458e-08	1.52001e-07
NCU07451	-1.64123	7.45143	68.004	2.40613e-08	1.52001e-07
NCU00250	6.23891	7.12727	67.6885	2.4204e-08	1.52802e-07
NCU02652	2.37436	2.34089	68.3211	2.4324e-08	1.53389e-07
NCU05800	-2.18677	7.02561	67.919	2.43286e-08	1.53389e-07
NCU11246	-1.98256	6.02886	67.9086	2.43625e-08	1.53503e-07
NCU01705	-2.40191	4.08682	67.9219	2.43921e-08	1.53529e-07
NCU01591	3.30174	2.36846	68.204	2.44083e-08	1.53529e-07
trp-3	-3.74093	8.20983	67.9484	2.44203e-08	1.53529e-07
NCU01001	-2.45827	4.65251	67.8983	2.44426e-08	1.53529e-07
NCU08835	3.75921	0.814916	54.3994	2.44459e-08	1.53529e-07
NCU08212	7.49573	0.303515	104.77	2.44781e-08	1.53631e-07
NCU04602	-2.95437	3.27715	68.0606	2.47233e-08	1.55069e-07
NCU02561	-2.1356	5.15231	67.7716	2.48004e-08	1.55452e-07
NCU09169	4.52598	7.94514	67.7714	2.49861e-08	1.56515e-07
NCU01657	-1.9371	5.33139	67.5848	2.54722e-08	1.59456e-07
NCU04393	3.12251	1.89001	67.2796	2.55456e-08	1.59813e-07
NCU09185	4.32944	7.37962	67.4104	2.61753e-08	1.63646e-07
NCU00803	2.50117	4.39549	67.3507	2.6532e-08	1.65769e-07
NCU06914	-1.9846	6.4968	67.2059	2.66788e-08	1.6657e-07
NCU00334	-2.52034	4.74673	67.2848	2.67076e-08	1.6657e-07
NCU07623	3.43036	4.70413	67.3254	2.67117e-08	1.6657e-07
nca-3	4.18563	7.63494	67.2427	2.67515e-08	1.6671e-07
NCU02402	-2.15371	5.57806	67.0006	2.7417e-08	1.70747e-07
cya-4	-1.75701	7.8967	66.9498	2.75803e-08	1.71654e-07
NCU09148	4.56377	1.19421	48.0339	2.76836e-08	1.72186e-07
NCU04281	2.14772	6.66002	66.9599	2.77557e-08	1.72524e-07
NCU09999	-2.30108	6.20724	66.7948	2.83582e-08	1.76156e-07
NCU04068	-2.38538	6.1916	66.6991	2.87386e-08	1.78394e-07
NCU02507	1.55555	5.06101	66.6354	2.87554e-08	1.78394e-07
eat-2	-1.42744	7.24723	66.6056	2.88475e-08	1.78851e-07
NCU07899	-2.53106	2.54461	66.7607	2.92493e-08	1.81226e-07
NCU00411	-1.57446	4.98303	66.4872	2.93447e-08	1.81671e-07
NCU00561	1.71242	4.92019	66.4778	2.93586e-08	1.81671e-07
NCU06646	2.58304	4.58871	66.5904	2.94384e-08	1.82048e-07
NCU08410	-1.69594	5.36638	66.4481	2.94727e-08	1.82144e-07
NCU02748	-1.96273	4.64102	66.4052	2.96987e-08	1.83423e-07
NCU09896	-3.81828	7.43749	66.3917	2.99138e-08	1.84634e-07
NCU16659	2.46164	5.06244	66.3892	2.99407e-08	1.84682e-07
NCU05417	2.62526	5.99648	66.3127	3.02111e-08	1.86231e-07
NCU08697	3.10557	3.93467	66.3935	3.02369e-08	1.86236e-07
NCU02414	-1.91719	6.82334	66.2436	3.02504e-08	1.86236e-07
NCU07079	1.75758	8.76378	66.1887	3.04673e-08	1.87452e-07
NCU00674	2.47686	4.7286	66.2601	3.06303e-08	1.88336e-07
NCU04625	4.18796	2.49865	59.6196	3.06563e-08	1.88375e-07
NCU09828	3.44591	1.16483	63.3069	3.09047e-08	1.89782e-07
NCU04843	1.42242	7.79865	66.0123	3.11839e-08	1.91264e-07
NCU05437	4.21601	0.391458	50.6487	3.11856e-08	1.91264e-07
pdx-3	-3.18877	5.5903	66.0514	3.12859e-08	1.91757e-07
NCU10220	-2.5755	3.98974	66.1442	3.13525e-08	1.91946e-07
NCU05916	-2.01141	4.24839	65.9771	3.13563e-08	1.91946e-07
NCU16698	-2.07389	6.70834	65.9225	3.15665e-08	1.93081e-07
NCU12099	3.86142	2.42835	62.3462	3.15928e-08	1.93081e-07
NCU07879	-1.88502	5.59533	65.9124	3.16016e-08	1.93081e-07
NCU08026	-2.75867	4.59593	66.0728	3.18241e-08	1.94282e-07
NCU06142	2.32237	6.1233	65.913	3.18383e-08	1.94282e-07
NCU05774	7.04288	1.04134	60.3384	3.1939e-08	1.94773e-07
NCU10052	4.04111	5.39167	65.9353	3.20856e-08	1.95544e-07
NCU03338	-2.72768	5.12585	65.8742	3.2267e-08	1.96526e-07
NCU08258	6.96606	-0.375799	69.5092	3.25715e-08	1.98256e-07
NCU07369	1.99221	3.21715	65.7802	3.28237e-08	1.99665e-07
xyk-1	-2.30147	5.02245	65.598	3.31197e-08	2.01339e-07
NCU06334	2.32235	5.74618	65.4735	3.37477e-08	2.05029e-07
NCU11364	3.69973	7.11906	65.4538	3.38207e-08	2.05343e-07
NCU03207	-2.38336	6.38893	65.3928	3.40987e-08	2.06901e-07
NCU05952	4.70721	2.9495	56.0864	3.41261e-08	2.06938e-07
NCU08472	3.0176	0.560129	56.6492	3.44365e-08	2.0863e-07
NCU08183	-3.63842	6.36986	65.3191	3.44483e-08	2.0863e-07
NCU08717	2.84745	4.07277	65.2453	3.48843e-08	2.11138e-07
NCU07110	-2.84216	5.9793	65.192	3.50874e-08	2.12235e-07
NCU16439	4.98784	0.0389492	51.8202	3.54673e-08	2.14399e-07
NCU09793	3.9904	2.92858	64.9912	3.57552e-08	2.16004e-07
NCU00498	-2.97994	4.67781	65.0801	3.5828e-08	2.16309e-07
NCU00655	-2.29712	6.20381	64.9877	3.59849e-08	2.17121e-07
NCU09826	-1.60797	5.63201	64.8838	3.62166e-08	2.18383e-07
NCU01235	-1.91342	5.69273	64.7948	3.66531e-08	2.20877e-07
NCU07551	-3.14316	4.86116	64.8236	3.68613e-08	2.21994e-07
NCU16591	3.17724	5.54386	64.7717	3.70482e-08	2.2298e-07
NCU08490	3.2565	4.86772	64.6783	3.75905e-08	2.25967e-07
NCU16930	3.39851	3.0576	65.0653	3.75912e-08	2.25967e-07
NCU05534	5.06639	7.90525	64.6578	3.76205e-08	2.26003e-07
NCU01381	-3.0862	6.51978	64.6537	3.76562e-08	2.26077e-07
NCU07239	3.35007	1.34586	65.1382	3.79365e-08	2.27619e-07
NCU00773	3.92868	5.11712	64.4928	3.88435e-08	2.32917e-07
NCU05165	-2.59346	7.71692	64.3738	3.90511e-08	2.34017e-07
NCU04445	5.08741	2.03426	61.6753	3.91849e-08	2.34673e-07
NCU01025	2.51572	5.49534	64.4052	3.921e-08	2.34678e-07
NCU03634	-3.30411	7.30408	64.325	3.93577e-08	2.35417e-07
NCU16461	4.06643	1.57663	62.8014	3.95439e-08	2.36384e-07
NCU02421	-2.0277	6.72237	64.1232	4.00977e-08	2.39546e-07
NCU01891	3.22812	5.62034	64.1756	4.01597e-08	2.39769e-07
NCU03282	-4.10326	7.07837	64.1689	4.02905e-08	2.40401e-07
NCU03700	5.90908	0.160896	58.1317	4.05566e-08	2.4184e-07
NCU12050	3.45832	3.03709	64.2772	4.05915e-08	2.41899e-07
hsp78	-2.02057	5.27563	63.8814	4.14699e-08	2.46982e-07
NCU00114	-1.69804	5.92508	63.8065	4.18573e-08	2.49136e-07
NCU02475	-3.10536	7.95914	63.8526	4.18843e-08	2.49143e-07
com	-1.86772	5.44769	63.7745	4.20341e-08	2.49881e-07
NCU02254	1.84908	6.10221	63.8264	4.21206e-08	2.5016e-07
NCU08514	-1.65282	5.10382	63.7605	4.21328e-08	2.5016e-07
elp3	-1.98151	5.35077	63.729	4.23073e-08	2.51042e-07
NCU05987	1.69259	5.65281	63.6881	4.25321e-08	2.52221e-07
NCU02869	7.24195	0.166532	98.9033	4.26287e-08	2.5264e-07
NCU00225	-1.60272	9.03338	63.6527	4.27231e-08	2.53044e-07
NCU03104	6.79371	0.0357871	68.7154	4.27827e-08	2.53242e-07
NCU02783	2.83805	7.24745	63.6743	4.29158e-08	2.53875e-07
NCU09570	2.81801	4.4702	63.5703	4.36478e-08	2.58047e-07
NCU00995	-6.08554	7.82044	63.4386	4.44083e-08	2.6238e-07
NCU05025	-4.25029	2.98842	63.5603	4.44349e-08	2.6238e-07
matA-3	4.9205	0.784908	62.938	4.45583e-08	2.62948e-07
NCU03783	-1.30723	6.54957	63.2879	4.48911e-08	2.64751e-07
NCU04647	-4.05626	5.57274	63.3318	4.50513e-08	2.65534e-07
NCU03716	-2.09957	3.99573	63.1854	4.57572e-08	2.6953e-07
rpn-6	-1.78905	6.34722	63.1325	4.58647e-08	2.69949e-07
NCU00859	5.42869	7.79934	63.1925	4.58841e-08	2.69949e-07
NCU04153	-1.9857	5.32309	63.1118	4.59929e-08	2.70425e-07
NCU05700	3.07728	4.64326	63.0239	4.74877e-08	2.79044e-07
stk-44	4.1416	7.4252	62.8893	4.77526e-08	2.80431e-07
tah-3	2.7645	9.68967	62.7989	4.83226e-08	2.83606e-07
NCU01509	2.02312	8.55426	62.7886	4.83557e-08	2.83628e-07
NCU07154	3.18934	5.46844	62.7556	4.86442e-08	2.85147e-07
NCU02625	2.0296	4.09379	62.7413	4.86972e-08	2.85285e-07
NCU02346	3.1182	2.57182	63.0219	4.87734e-08	2.85559e-07
NCU00967	2.27016	7.04698	62.6909	4.90412e-08	2.86953e-07
NCU08321	3.40902	0.179766	45.9927	4.90841e-08	2.8703e-07
NCU09637	2.26491	5.70044	62.6514	4.93184e-08	2.88227e-07
NCU05316	2.65984	5.28764	62.6364	4.94514e-08	2.88829e-07
NCU02627	-3.91471	5.42527	62.675	4.95393e-08	2.89168e-07
yif1	-2.13502	5.67426	62.5246	4.98234e-08	2.90652e-07
gel-1	4.00697	6.34502	62.5512	5.00058e-08	2.9154e-07
NCU09690	2.38267	4.41081	62.5078	5.03779e-08	2.93532e-07
krev-1	-2.11851	5.30411	62.4548	5.04109e-08	2.93548e-07
NCU05985	2.35754	8.1057	62.4837	5.04519e-08	2.9361e-07
NCU04520	3.31869	5.30526	62.521	5.09529e-08	2.96347e-07
ecd-1	2.10313	5.03162	62.5859	5.10599e-08	2.96706e-07
NCU00215	-2.33889	5.01503	62.4	5.10759e-08	2.96706e-07
NCU01451	2.18694	8.69206	62.3075	5.16882e-08	3.00083e-07
NCU00096	3.15174	2.40233	62.6371	5.18042e-08	3.00576e-07
NCU16482	3.87663	0.241748	50.2791	5.28934e-08	3.06712e-07
NCU05189	4.73695	4.46142	62.2319	5.31107e-08	3.07788e-07
NCU07527	2.43078	3.66956	62.1809	5.32692e-08	3.08521e-07
NCU02269	-1.69724	5.11088	62.0411	5.33178e-08	3.08618e-07
NCU06148	3.24847	3.75562	62.144	5.33841e-08	3.08817e-07
NCU00979	-3.33235	11.1981	62.013	5.34488e-08	3.08867e-07
NCU08753	5.56415	-0.0484711	56.3286	5.34813e-08	3.08867e-07
NCU09566	2.36609	7.25354	62.0567	5.35057e-08	3.08867e-07
NCU04606	-2.03337	5.644	62.0043	5.35204e-08	3.08867e-07
NCU03624	-1.44703	5.32966	61.907	5.42547e-08	3.12918e-07
NCU09180	4.80944	0.666417	49.0065	5.43055e-08	3.13025e-07
NCU02013	-1.45408	6.15774	61.8633	5.45743e-08	3.14365e-07
NCU07924	2.49776	3.61269	61.9425	5.46029e-08	3.14365e-07
NCU08046	-1.63316	7.35397	61.8301	5.48166e-08	3.15407e-07
NCU03728	2.54716	7.67215	61.7827	5.55654e-08	3.19526e-07
NCU02478	2.90581	8.92624	61.7744	5.5627e-08	3.1969e-07
nuo21.3a	-1.99124	7.54348	61.7189	5.56691e-08	3.19742e-07
NCU06293	7.07857	-0.611316	64.0884	5.63506e-08	3.23464e-07
NCU08790	3.3954	2.68698	61.8831	5.68806e-08	3.26313e-07
NCU01305	2.98614	8.07272	61.5712	5.72152e-08	3.28038e-07
NCU02096	-2.83414	4.33306	61.5296	5.76256e-08	3.30049e-07
NCU16848	3.14273	5.90556	61.5183	5.76557e-08	3.30049e-07
cyt-26	-2.01424	8.17223	61.464	5.76682e-08	3.30049e-07
NCU00792	-2.21763	7.13427	61.4874	5.78286e-08	3.30771e-07
cys-16	2.10206	7.41455	61.409	5.8569e-08	3.34808e-07
NCU04559	6.73042	-0.536167	54.824	5.91503e-08	3.3786e-07
NCU04850	4.49982	8.11081	61.3293	5.91726e-08	3.3786e-07
NCU01650	-2.26907	5.27691	61.3251	5.92323e-08	3.38001e-07
arg-5	-2.58985	6.54856	61.3143	5.93437e-08	3.38438e-07
NCU02077	4.2058	2.66643	61.5792	5.93906e-08	3.38505e-07
NCU07720	-3.59496	5.99882	61.259	5.97831e-08	3.40542e-07
NCU00529	5.54059	0.200745	50.2714	5.98843e-08	3.40886e-07
NCU09972	-2.00596	5.34952	61.2057	5.99139e-08	3.40886e-07
met-10	-2.20753	5.26963	61.2031	6.02588e-08	3.42647e-07
tim10	-1.48996	5.86731	61.1508	6.03279e-08	3.42823e-07
NCU01337	-2.12934	4.00358	61.2211	6.03606e-08	3.42823e-07
NCU01573	2.49448	2.52342	61.3093	6.06413e-08	3.4418e-07
NCU08776	2.18277	7.72548	61.149	6.06708e-08	3.4418e-07
NCU00033	2.98924	4.39008	61.2079	6.07123e-08	3.44214e-07
NCU09326	-3.00637	10.126	61.0338	6.1227e-08	3.46929e-07
NCU07894	3.24462	9.00728	61.0777	6.13082e-08	3.47186e-07
NCU05304	-2.2188	7.17184	61.0023	6.18553e-08	3.50079e-07
NCU04928	4.87896	6.84769	60.9547	6.23487e-08	3.52665e-07
NCU05131	2.09085	6.14458	60.9491	6.24103e-08	3.52808e-07
fes-1	-1.71735	7.25903	60.8694	6.26507e-08	3.5396e-07
NCU02520	-1.91938	6.8268	60.8142	6.31636e-08	3.5665e-07
fi	1.93021	7.37318	60.8566	6.32039e-08	3.56669e-07
NCU06994	-1.19391	6.08951	60.7968	6.3295e-08	3.56975e-07
NCU16558	2.36302	5.23611	60.8757	6.34856e-08	3.57841e-07
NCU05677	6.02981	-0.00926636	50.6875	6.39587e-08	3.60298e-07
NCU16394	-2.85744	2.64858	60.9225	6.41788e-08	3.61328e-07
NCU03159	-2.34154	4.21002	60.6663	6.48991e-08	3.65171e-07
NCU08291	-3.46888	7.71833	60.5645	6.58387e-08	3.70242e-07
NCU06834	1.56352	8.48341	60.4184	6.67401e-08	3.75093e-07
NCU00806	3.46169	-0.105632	48.9594	6.68001e-08	3.75213e-07
NCU03762	3.24526	2.58292	60.7528	6.70571e-08	3.76437e-07
NCU07563	4.16135	6.31172	60.4311	6.71669e-08	3.76836e-07
NCU06008	-1.78301	6.06341	60.3638	6.72873e-08	3.77292e-07
NCU04122	2.65904	6.58782	60.3665	6.7694e-08	3.79353e-07
NCU08722	4.23823	2.85609	51.6675	6.77592e-08	3.79498e-07
NCU01474	-2.06169	5.95299	60.3025	6.78558e-08	3.7982e-07
NCU01510	3.76014	9.18248	60.2961	6.83644e-08	3.82445e-07
NCU00724	4.08903	3.46157	60.5663	6.84186e-08	3.82527e-07
NCU01872	3.07399	4.11472	60.3194	6.89284e-08	3.85155e-07
NCU05151	2.89188	5.6968	60.1437	6.98676e-08	3.90158e-07
NCU00604	2.52685	6.39547	60.1432	6.99043e-08	3.90158e-07
arg-4	-3.49661	7.3802	60.1203	7.00815e-08	3.90921e-07
NCU07638	7.2247	-0.1963	56.718	7.03003e-08	3.91916e-07
NCU01469	-2.70312	4.26698	60.2173	7.04868e-08	3.92729e-07
NCU00372	-2.72431	5.00413	60.075	7.05993e-08	3.9313e-07
NCU07525	4.70464	4.10555	61.3367	7.12545e-08	3.96551e-07
NCU06316	3.63622	6.27595	59.9366	7.20801e-08	4.00746e-07
NCU05018	4.45363	6.1204	59.9246	7.20912e-08	4.00746e-07
ccg-1	3.89863	12.4731	59.8465	7.28423e-08	4.04689e-07
tom40	-2.20016	6.38816	59.8231	7.30895e-08	4.05674e-07
NCU03478	2.57318	1.79949	60.1551	7.31036e-08	4.05674e-07
NCU09547	-1.71777	4.4495	59.7397	7.35778e-08	4.08072e-07
NCU05014	-2.39693	3.04135	59.8288	7.40498e-08	4.10455e-07
NCU08533	9.20649	1.36392	73.5518	7.41446e-08	4.10745e-07
NCU09429	2.78659	6.18827	59.7026	7.43578e-08	4.1169e-07
NCU03827	-1.86696	6.27132	59.6325	7.45894e-08	4.12737e-07
NCU16020	3.5972	4.87256	59.7251	7.47651e-08	4.13364e-07
NCU03080	-2.45198	5.67807	59.6678	7.47882e-08	4.13364e-07
lys-3	-2.98293	7.06341	59.6638	7.48329e-08	4.13375e-07
NCU01815	2.9217	6.13837	59.6123	7.53105e-08	4.15776e-07
NCU08200	5.19726	0.0963852	48.9583	7.54741e-08	4.16441e-07
NCU07072	-3.68473	4.36798	59.634	7.55571e-08	4.16662e-07
NCU03318	3.77206	6.78684	59.5436	7.60478e-08	4.19129e-07
NCU01193	2.9454	10.9936	59.5377	7.61017e-08	4.19187e-07
NCU08277	-1.82495	7.32882	59.4845	7.61654e-08	4.19299e-07
NCU07892	3.14057	2.35137	59.5484	7.64607e-08	4.20686e-07
NCU11365	-4.22506	6.22536	59.507	7.65436e-08	4.20903e-07
NCU06749	-1.79717	5.67381	59.4252	7.68375e-08	4.22279e-07
NCU03061	-2.17899	7.08388	59.4651	7.68921e-08	4.22339e-07
NCU08802	4.92262	0.273177	52.0033	7.69564e-08	4.22453e-07
NCU09214	2.67093	3.07857	57.3516	7.77769e-08	4.26714e-07
NCU00184	1.67175	6.06664	59.3289	7.78807e-08	4.27042e-07
NCU04457	2.03	7.72371	59.3484	7.8183e-08	4.28457e-07
NCU08772	2.25954	7.2826	59.313	7.85772e-08	4.30374e-07
NCU07875	1.40825	4.66987	59.2398	7.89167e-08	4.31988e-07
NCU07675	-5.01188	5.6866	59.2726	7.90798e-08	4.32637e-07
NCU04806	-1.37447	5.76672	59.1763	7.95944e-08	4.35206e-07
NCU17263	3.26359	1.71555	59.3524	7.98906e-08	4.36579e-07
NCU06612	2.41512	4.41393	59.2345	8.03356e-08	4.38763e-07
NCU01400	2.16672	4.62243	59.1465	8.06779e-08	4.40383e-07
NCU03041	-1.79048	3.86677	59.0993	8.07633e-08	4.40383e-07
NCU03422	3.29337	6.31504	59.1356	8.07687e-08	4.40383e-07
NCU00155	-3.09822	5.11155	59.0764	8.13339e-08	4.43215e-07
NCU08186	4.79124	4.22261	59.2023	8.14658e-08	4.43684e-07
NCU16851	-1.93657	5.49196	58.966	8.20317e-08	4.46514e-07
NCU07585	-3.2771	7.33909	58.9914	8.22643e-08	4.47529e-07
NCU17042	2.99203	2.33534	59.3699	8.28614e-08	4.50524e-07
NCU16314	1.97873	6.02956	58.9345	8.29561e-08	4.50786e-07
NCU04723	2.99913	3.26495	59.094	8.33123e-08	4.52467e-07
NCU09410	-2.72911	5.1587	58.9401	8.41493e-08	4.56757e-07
NCU02932	3.79716	8.90438	58.7932	8.46323e-08	4.59053e-07
NCU03265	-2.10277	3.43749	58.7635	8.46672e-08	4.59053e-07
NCU04303	-3.9127	7.7085	58.774	8.48719e-08	4.59905e-07
nuo19.3	-1.49696	7.15193	58.7093	8.50921e-08	4.6084e-07
NCU03018	-3.10489	4.99815	58.6242	8.72333e-08	4.72172e-07
NCU09982	-1.56398	6.08285	58.5272	8.73535e-08	4.72558e-07
NCU09947	4.36501	3.48395	58.8266	8.74466e-08	4.72798e-07
NCU00574	4.11394	3.36076	58.6548	8.80958e-08	4.76042e-07
NCU03438	-1.54342	5.78984	58.3705	8.93542e-08	4.82572e-07
NCU03398	2.76196	5.93931	58.3631	9.00613e-08	4.8612e-07
gln-1	-3.12069	9.65567	58.3515	9.01811e-08	4.86496e-07
NCU09276	3.99409	1.5111	56.4163	9.10793e-08	4.91067e-07
NCU05173	3.65198	2.15651	47.704	9.14406e-08	4.9274e-07
NCU08080	7.07857	0.221201	70.9631	9.17271e-08	4.9401e-07
cpc-3	-2.14613	6.40507	58.2272	9.18226e-08	4.94249e-07
NCU05786	2.19029	8.29685	58.2145	9.19829e-08	4.94836e-07
NCU00990	2.58658	3.38632	58.2876	9.26362e-08	4.98074e-07
NCU03698	2.31118	6.18577	58.0917	9.37558e-08	5.03814e-07
NCU03513	4.15632	2.88788	58.6375	9.3908e-08	5.04352e-07
NCU08579	-2.58432	5.47514	58.061	9.41719e-08	5.05488e-07
NCU07240	-2.16714	6.47751	58.0151	9.46789e-08	5.07928e-07
NCU05676	7.42263	-0.0624874	63.4802	9.48543e-08	5.08587e-07
NCU07596	3.83011	5.91174	58.1177	9.51147e-08	5.09701e-07
NCU04661	2.85217	5.19543	57.9758	9.55416e-08	5.11705e-07
NCU04960	4.60571	1.69688	57.9735	9.64855e-08	5.16475e-07
qip	2.03469	5.62883	57.8687	9.67559e-08	5.17636e-07
NCU06104	-1.83499	5.45515	57.7979	9.7113e-08	5.19259e-07
NCU11006	3.47848	0.612337	54.2076	9.79853e-08	5.23465e-07
NCU05454	-2.20257	7.84161	57.7311	9.80077e-08	5.23465e-07
NCU01807	-2.07094	5.54818	57.7172	9.82273e-08	5.24348e-07
NCU05626	3.98257	3.25654	57.9706	9.85357e-08	5.25705e-07
NCU16631	4.82055	3.35006	56.1521	9.91193e-08	5.28527e-07
NCU03411	2.54323	1.65996	56.6285	1.00435e-07	5.3525e-07
acw-7	-2.49751	7.90479	57.524	1.0167e-07	5.41529e-07
NCU06892	-3.17402	9.29457	57.4767	1.02372e-07	5.44973e-07
NCU02598	-2.38251	3.2898	57.4128	1.0345e-07	5.50407e-07
NCU08216	-2.09846	6.39261	57.3863	1.03746e-07	5.5168e-07
NCU08168	1.67833	6.66315	57.3756	1.03903e-07	5.52043e-07
NCU08244	5.16268	-0.755981	45.5142	1.03929e-07	5.52043e-07
NCU04246	-3.15771	5.6119	57.34	1.04543e-07	5.55e-07
NCU05804	-2.78488	10.7178	57.2197	1.05597e-07	5.60292e-07
NCU07207	3.9603	0.764441	46.8062	1.05765e-07	5.60875e-07
NCU16789	2.97128	3.49554	56.0372	1.05932e-07	5.6128e-07
NCU07266	-2.14807	5.31389	57.3194	1.05958e-07	5.6128e-07
NCU08349	4.49586	1.10611	47.0978	1.06029e-07	5.61349e-07
NCU04138	-1.41079	5.41888	57.1763	1.0631e-07	5.62533e-07
sre	2.06831	6.88512	57.1621	1.07188e-07	5.66866e-07
NCU05149	2.87587	6.66739	57.1539	1.07331e-07	5.67311e-07
NCU06207	-4.23404	7.68505	57.0838	1.08602e-07	5.73719e-07
NCU07853	3.13434	9.69834	57.0674	1.08683e-07	5.73834e-07
NCU03504	-1.70369	5.48946	56.9353	1.10121e-07	5.8111e-07
NCU04780	-2.03582	4.73267	56.9207	1.10573e-07	5.83176e-07
NCU07031	3.6832	0.192686	51.7322	1.11532e-07	5.8791e-07
NCU01625	-2.00226	4.40639	56.8286	1.12205e-07	5.91135e-07
NCU05921	-2.87291	4.34877	56.7962	1.13233e-07	5.96229e-07
NCU04935	2.61144	2.88782	57.0615	1.13374e-07	5.96648e-07
fox-2	1.75603	9.07395	56.6313	1.1513e-07	6.05556e-07
NCU07385	2.91597	7.43142	56.672	1.15192e-07	6.05556e-07
NCU05261	-1.60803	6.24697	56.5951	1.15751e-07	6.08166e-07
NCU03065	-1.93789	5.79633	56.578	1.16067e-07	6.09493e-07
NCU09339	6.07488	1.47731	59.8374	1.1616e-07	6.09653e-07
NCU00987	2.7173	3.56289	56.6786	1.1689e-07	6.13149e-07
NCU04491	3.57887	7.2932	56.5203	1.17791e-07	6.17541e-07
NCU08746	6.45768	5.66894	56.5393	1.18273e-07	6.19732e-07
NCU02803	-1.92714	5.24756	56.4436	1.18416e-07	6.20145e-07
NCU17250	4.41601	3.34342	51.2641	1.19131e-07	6.23554e-07
NCU01821	-1.57685	6.91045	56.3673	1.19713e-07	6.26262e-07
NCU05070	2.9086	5.35204	56.305	1.21637e-07	6.35981e-07
NCU00753	-1.38064	5.75422	56.206	1.22609e-07	6.4072e-07
gpr-4	2.67488	4.80641	56.2352	1.23043e-07	6.42641e-07
NCU16473	4.38941	2.40675	53.9563	1.23815e-07	6.46324e-07
NCU01553	-1.74977	4.26449	56.1605	1.23917e-07	6.46504e-07
NCU06485	-3.0652	5.13753	55.9609	1.28539e-07	6.70261e-07
NCU00921	-2.56309	3.90982	55.9358	1.29375e-07	6.74252e-07
NCU02321	3.52561	4.54768	55.8838	1.30555e-07	6.80038e-07
NCU04095	1.63158	6.96755	55.7405	1.31404e-07	6.8409e-07
NCU03339	-2.07125	7.4537	55.682	1.32541e-07	6.89639e-07
NCU09308	2.1068	5.69047	55.6934	1.34474e-07	6.9932e-07
NCU04694	3.35776	1.67367	55.6246	1.35214e-07	7.02793e-07
NCU02268	-1.65106	5.64836	55.4759	1.36758e-07	7.10437e-07
NCU00782	5.58193	5.80137	55.3493	1.40924e-07	7.31685e-07
NCU08507	-1.67367	5.44223	55.1798	1.42956e-07	7.41839e-07
cdc42	1.16328	6.73035	55.1453	1.4364e-07	7.44986e-07
NCU16381	3.30391	1.32893	54.4497	1.44167e-07	7.4732e-07
NCU07475	6.27407	4.59497	49.9499	1.44257e-07	7.47385e-07
NCU05977	3.72653	6.28598	55.1561	1.44378e-07	7.47615e-07
NCU05522	-2.15612	5.36695	55.1445	1.45003e-07	7.50449e-07
NCU09630	4.96113	2.72226	53.4167	1.46469e-07	7.5763e-07
NCU09837	4.66115	1.41269	50.2276	1.46592e-07	7.57861e-07
NCU00170	-1.68795	6.44972	54.9523	1.47872e-07	7.6407e-07
NCU09365	2.92913	5.48014	54.9937	1.4802e-07	7.64426e-07
NCU04931	4.26683	8.68986	54.949	1.48869e-07	7.68402e-07
NCU03653	-1.70293	6.22149	54.863	1.49905e-07	7.73336e-07
NCU09371	-2.262	6.82834	54.8802	1.50432e-07	7.75642e-07
NCU08648	-4.16404	4.32727	55.0255	1.5094e-07	7.77848e-07
NCU03684	-2.63446	7.35056	54.8494	1.51121e-07	7.78366e-07
pks-4	2.18145	5.88848	54.8149	1.51931e-07	7.82124e-07
NCU03180	2.42703	2.64798	54.5499	1.53795e-07	7.91298e-07
NCU03191	-2.66578	6.24752	54.7301	1.53968e-07	7.91764e-07
rib-5	-2.1539	5.05534	54.7161	1.54457e-07	7.93805e-07
NCU05101	3.91501	1.20577	53.8595	1.54529e-07	7.93805e-07
NCU06281	1.91724	8.10976	54.6952	1.54681e-07	7.93964e-07
NCU08195	-2.04381	7.07997	54.6523	1.54724e-07	7.93964e-07
asd-1	-3.4532	7.72752	54.7119	1.54899e-07	7.94443e-07
NCU05679	5.82166	-0.137204	56.0779	1.55613e-07	7.97682e-07
NCU05834	3.02627	3.44407	54.6732	1.56338e-07	8.00976e-07
NCU16419	2.84628	4.23355	54.567	1.58058e-07	8.09356e-07
NCU05656	6.73042	-0.500541	69.3927	1.58278e-07	8.10053e-07
NCU00915	-3.25738	9.06322	54.5351	1.58469e-07	8.10605e-07
NCU07147	4.13433	2.54959	44.5506	1.58796e-07	8.11848e-07
NCU11173	-1.7442	5.91346	54.4489	1.59598e-07	8.15516e-07
NCU06189	-2.83857	5.94018	54.4076	1.6158e-07	8.25208e-07
un-10	-2.03671	7.95738	54.3577	1.61784e-07	8.25813e-07
NCU07343	2.60647	4.45589	54.3591	1.63212e-07	8.32665e-07
NCU08279	-1.91189	5.12388	54.3038	1.63399e-07	8.33179e-07
NCU09700	-2.33123	6.99835	54.3054	1.64119e-07	8.36411e-07
NCU05714	-1.55437	6.72125	54.2556	1.6432e-07	8.36995e-07
NCU08711	4.15072	-0.334374	41.6356	1.65045e-07	8.40245e-07
NCU06325	3.12547	2.71793	52.3216	1.65815e-07	8.43722e-07
NCU04297	4.10291	4.71717	54.1546	1.68809e-07	8.58506e-07
NCU12046	-1.93316	5.40588	54.0727	1.69189e-07	8.59985e-07
NCU05903	2.75681	2.60322	54.4967	1.69822e-07	8.62749e-07
NCU00238	2.32135	2.59907	54.2046	1.69949e-07	8.6294e-07
NCU01913	-1.24085	5.45548	53.9721	1.71584e-07	8.70785e-07
NCU07627	5.51379	-0.0893323	48.4364	1.71885e-07	8.71856e-07
NCU03598	-1.86457	4.52357	53.9508	1.72213e-07	8.73065e-07
NCU01325	4.42313	-0.230777	42.4798	1.73203e-07	8.77219e-07
NCU02100	2.71673	6.78789	53.9502	1.73214e-07	8.77219e-07
NCU01977	-3.26604	8.6602	53.939	1.73506e-07	8.78236e-07
rbg-40	-2.29815	4.85692	53.9008	1.74958e-07	8.85123e-07
NCU09122	1.69035	7.01662	53.8384	1.76188e-07	8.90884e-07
NCU17181	6.29162	-1.06408	48.5259	1.76392e-07	8.91449e-07
NCU03427	3.88936	2.05597	54.1782	1.76854e-07	8.93317e-07
NCU06009	3.3338	6.62047	53.8087	1.76997e-07	8.93572e-07
NCU16474	5.01656	1.51532	43.3838	1.77569e-07	8.95991e-07
NCU05583	2.53977	2.72457	53.871	1.78788e-07	9.01671e-07
NCU06886	5.36991	0.0884081	40.8196	1.79225e-07	9.03405e-07
tim50	-1.72739	6.03558	53.6614	1.79937e-07	9.06521e-07
NCU05108	5.3699	-0.434726	51.9733	1.81103e-07	9.11923e-07
NCU06721	-2.90869	2.94355	53.7618	1.82129e-07	9.16614e-07
NCU08764	2.52782	4.88251	53.6017	1.82896e-07	9.19994e-07
NCU04344	-1.59633	6.2279	53.5302	1.83612e-07	9.23004e-07
cys-17	-2.25544	6.77474	53.5672	1.83685e-07	9.23004e-07
ilv-4	-1.82707	7.7443	53.5143	1.84028e-07	9.24248e-07
NCU07413	2.63406	3.74025	53.5751	1.8429e-07	9.25084e-07
NCU07022	3.60216	4.16905	53.6267	1.84495e-07	9.25633e-07
NCU04563	6.72477	-1.09557	57.6814	1.85583e-07	9.30605e-07
NCU09181	3.38172	3.82756	48.5811	1.85921e-07	9.31819e-07
NCU03726	-2.08621	4.50889	53.4532	1.86359e-07	9.33086e-07
NCU03907	-2.55799	4.3737	53.4925	1.86367e-07	9.33086e-07
gh7-3	7.16	-0.270117	68.2263	1.86585e-07	9.33695e-07
NCU01034	3.52417	1.54254	52.6447	1.87004e-07	9.35311e-07
NCU03466	2.43948	7.63962	53.4336	1.87461e-07	9.36881e-07
NCU00787	3.04755	2.82269	53.5728	1.87562e-07	9.36881e-07
NCU01112	2.89736	4.01041	53.4781	1.87609e-07	9.36881e-07
arg-10	-3.27204	7.98673	53.4063	1.8826e-07	9.39651e-07
NCU02132	3.10556	4.79528	53.4183	1.88578e-07	9.4038e-07
NCU10470	4.83832	5.33618	53.4705	1.88601e-07	9.4038e-07
NCU08861	-1.62963	6.09078	53.346	1.88871e-07	9.41241e-07
NCU03194	-2.7381	6.71185	53.3833	1.88984e-07	9.41321e-07
NCU04617	-1.603	5.18397	53.2852	1.90668e-07	9.4922e-07
NCU01894	-2.93135	6.29853	53.2967	1.91569e-07	9.53216e-07
NCU07644	6.10568	-0.434336	59.3913	1.93556e-07	9.62609e-07
NCU16771	-2.19656	3.29104	53.3165	1.94637e-07	9.67488e-07
NCU06146	2.04901	3.66717	53.2147	1.94803e-07	9.67816e-07
NCU07851	-2.13809	5.48991	53.1343	1.96513e-07	9.75678e-07
NCU12137	4.83475	1.47875	49.3708	1.96587e-07	9.75678e-07
NCU01811	-3.07131	1.72312	51.233	1.98282e-07	9.83452e-07
NCU03283	-2.96382	6.85574	53.0697	1.98357e-07	9.83452e-07
rpn-9	-1.41475	6.38852	52.9775	1.999e-07	9.90593e-07
NCU04505	-1.53627	5.82241	52.9652	2.00314e-07	9.92139e-07
NCU03226	-1.77176	4.77587	52.9413	2.01212e-07	9.96079e-07
NCU06265	2.59143	9.82811	52.9347	2.02442e-07	1.00165e-06
NCU10169	-3.05204	3.81586	52.9709	2.02649e-07	1.00216e-06
NCU02847	1.97175	3.47842	52.8993	2.04214e-07	1.00939e-06
NCU06684	-1.60209	7.49247	52.7541	2.06931e-07	1.0223e-06
NCU02368	-1.82216	5.54732	52.7007	2.08698e-07	1.0305e-06
NCU02873	4.19547	1.33965	50.8321	2.1013e-07	1.03704e-06
NCU03035	2.02181	6.98064	52.603	2.1313e-07	1.05131e-06
NCU07409	-2.11692	4.86924	52.5788	2.14366e-07	1.05687e-06
NCU01396	3.57791	0.16531	48.8704	2.14618e-07	1.05757e-06
NCU02367	-1.82674	5.48182	52.5151	2.14841e-07	1.05813e-06
NCU04817	-3.56529	5.90868	52.514	2.1645e-07	1.06552e-06
NCU00237	1.75941	6.25306	52.4546	2.18108e-07	1.07313e-06
NCU09381	-1.54599	5.88188	52.3317	2.21279e-07	1.08818e-06
NCU05153	3.13486	6.60922	52.344	2.22013e-07	1.09124e-06
NCU07433	3.62317	1.84049	51.9422	2.23079e-07	1.09592e-06
NCU06047	-2.34865	9.76867	52.2554	2.23634e-07	1.0976e-06
NCU06743	-2.94738	9.85132	52.2933	2.23648e-07	1.0976e-06
NCU04166	-2.1136	6.76393	52.277	2.24221e-07	1.09985e-06
NCU04955	3.65811	1.79638	52.0738	2.24474e-07	1.10054e-06
NCU05033	-1.60869	5.77546	52.215	2.25088e-07	1.10299e-06
NCU07826	-2.23424	9.63165	52.168	2.26711e-07	1.11038e-06
NCU04900	4.92193	2.21045	43.93	2.28304e-07	1.11762e-06
NCU03547	3.99864	0.241189	44.9426	2.29352e-07	1.12218e-06
NCU09426	4.39268	1.3606	50.4298	2.31082e-07	1.13007e-06
NCU04692	1.84607	5.85587	52.0613	2.31935e-07	1.13367e-06
NCU17154	1.24116	6.00723	51.9881	2.332e-07	1.13928e-06
NCU08239	6.89907	-0.400347	53.9231	2.3426e-07	1.14388e-06
NCU03121	6.38097	9.34772	51.9847	2.34929e-07	1.14657e-06
NCU00412	-1.49456	5.21121	51.9365	2.35202e-07	1.14732e-06
NCU06979	-1.91617	3.48176	52.0286	2.35442e-07	1.14792e-06
NCU07606	4.52097	-0.018477	41.4069	2.35643e-07	1.14831e-06
NCU17101	-2.35557	3.63848	51.9243	2.36788e-07	1.15332e-06
NCU04016	-2.24345	6.2908	51.9147	2.37385e-07	1.15564e-06
NCU00696	2.71704	9.70274	51.8994	2.37864e-07	1.15739e-06
NCU04066	3.95622	5.67214	51.8717	2.40636e-07	1.17029e-06
ad-9	-2.9924	5.19773	51.7995	2.41873e-07	1.17572e-06
NCU06279	-1.41457	6.93342	51.7441	2.42294e-07	1.17717e-06
NCU10388	-2.3306	3.56986	51.6913	2.4501e-07	1.18977e-06
NCU05990	2.34732	6.4587	51.6939	2.4572e-07	1.19189e-06
NCU10369	5.79643	-0.643891	46.0185	2.4589e-07	1.19189e-06
NCU05260	1.69112	7.08795	51.6889	2.45906e-07	1.19189e-06
NCU01800	-1.80075	5.91671	51.6507	2.4594e-07	1.19189e-06
NCU16350	3.99683	4.02051	51.7829	2.46777e-07	1.19535e-06
NCU03168	-2.5038	6.68748	51.6504	2.47352e-07	1.19747e-06
[truncated: 7,679 more rows]

## Sheet: dpf5 DEGs
	logFC	logCPM	F	PValue	FDR
NCU09961	11.8938	5.20831	509.899	5.93519e-25	5.74408e-21
NCU08221	10.3483	3.03913	402.947	1.96647e-23	9.51576e-20
NCU01075	11.2709	4.86656	428.97	2.18392e-22	7.04532e-19
NCU01009	6.35709	5.79263	1310.69	7.00289e-22	1.39281e-18
NCU08814	10.0488	3.90634	398.824	7.19576e-22	1.39281e-18
NCU04992	10.5342	4.37077	512.485	1.35367e-21	2.18347e-18
NCU09623	12.0448	5.47754	504.248	2.07541e-21	2.86941e-18
NCU04356	9.66709	2.45246	293.787	3.12368e-21	3.77887e-18
NCU06221	11.1655	4.49132	302.617	1.81141e-20	1.81672e-17
NCU17086	9.80714	2.96478	341.773	1.93383e-20	1.81672e-17
NCU07212	8.69703	2.51118	295.261	2.06488e-20	1.81672e-17
gh18-1	12.6532	5.33971	369.466	2.71777e-20	2.19188e-17
NCU01151	7.98739	6.27996	921.751	4.74994e-20	3.53615e-17
NCU07767	9.83364	6.71075	611.58	6.81908e-20	4.71393e-17
NCU02030	7.66692	4.39885	766.907	1.41689e-19	8.73056e-17
NCU06160	8.96275	1.41955	362.72	1.44337e-19	8.73056e-17
NCU06157	10.0363	2.927	292.141	1.55785e-19	8.86873e-17
NCU04134	11.2301	5.4611	371.25	1.69863e-19	9.13295e-17
NCU08180	10.7241	4.28681	350.115	2.50002e-19	1.27343e-16
NCU10186	8.39545	3.91592	379.301	2.86754e-19	1.3876e-16
NCU06019	6.8355	5.09507	748.032	4.54737e-19	2.09569e-16
NCU07089	9.82573	4.30207	359.804	5.12706e-19	2.25544e-16
NCU05710	11.1798	6.23998	436.94	5.45559e-19	2.26213e-16
NCU09704	9.57719	3.2584	220.95	5.60975e-19	2.26213e-16
NCU00192	9.83428	4.09885	242.567	7.3965e-19	2.86333e-16
NCU09926	11.6541	6.38488	368.487	9.67156e-19	3.50622e-16
stk-35	10.0345	3.18005	336.509	1.027e-18	3.50622e-16
NCU06134	8.70871	2.52624	264.662	1.03649e-18	3.50622e-16
NCU08645	9.59679	2.058	326.192	1.05064e-18	3.50622e-16
NCU08569	10.5939	5.19841	364.109	1.66905e-18	5.38437e-16
NCU16633	10.0493	3.541	369.499	1.73612e-18	5.42006e-16
NCU10507	8.27697	6.5774	654.638	2.00019e-18	6.04931e-16
NCU16911	8.21852	3.63791	551.8	2.11045e-18	6.18938e-16
NCU06381	5.96158	5.85746	646.894	2.29668e-18	6.53743e-16
NCU10005	11.4645	4.72682	291.028	2.4584e-18	6.79782e-16
stk-54	8.01087	2.98706	407.215	2.66452e-18	7.16311e-16
NCU08083	10.1491	3.06305	323.796	3.34633e-18	8.62652e-16
NCU12086	10.7521	3.42088	359.158	3.38714e-18	8.62652e-16
NCU08222	11.6275	3.87762	368.83	3.54587e-18	8.75975e-16
NCU09423	9.32524	5.778	417.042	3.62048e-18	8.75975e-16
NCU05759	10.1361	3.2267	212.088	3.76057e-18	8.87679e-16
NCU05821	9.98492	5.95039	568.64	3.96018e-18	9.12538e-16
NCU09431	8.23011	1.65436	229.448	4.16455e-18	9.37314e-16
NCU00009	9.22839	3.33515	293.336	4.44879e-18	9.78531e-16
NCU17038	9.39144	4.86328	343.806	4.58649e-18	9.864e-16
NCU04574	9.35131	2.87921	240.651	5.12768e-18	1.07882e-15
NCU00937	7.45955	7.52791	593.445	5.41752e-18	1.1016e-15
mld-1	9.3954	5.7922	496.684	5.46362e-18	1.1016e-15
NCU03228	6.00099	5.73142	589.862	5.82154e-18	1.12854e-15
NCU09781	7.75052	5.40937	566.116	5.88095e-18	1.12854e-15
NCU08086	12.0543	5.52133	267.263	5.94707e-18	1.12854e-15
NCU05229	8.75063	8.32754	587.055	6.16866e-18	1.14808e-15
gh76-1	10.3064	4.58263	377.161	7.27405e-18	1.31949e-15
NCU09391	11.2453	5.74785	323.318	7.52597e-18	1.31949e-15
NCU00986	8.70057	4.46822	560.843	7.52778e-18	1.31949e-15
NCU00822	10.1647	5.40882	443.841	7.63501e-18	1.31949e-15
rpd	6.65321	8.17305	565.153	9.27077e-18	1.55177e-15
mlh-2	8.04692	3.50172	418.056	9.29975e-18	1.55177e-15
NCU04630	9.17829	8.32571	568.806	9.68525e-18	1.58871e-15
NCU07765	11.4454	6.18248	292.681	9.90692e-18	1.59799e-15
NCU01876	8.76608	2.64716	230.607	1.02267e-17	1.61437e-15
NCU01108	8.87304	7.11133	562.142	1.03421e-17	1.61437e-15
NCU09148	7.9975	1.19421	223.947	1.09575e-17	1.68328e-15
NCU06098	6.50814	4.82809	551.445	1.33384e-17	2.00045e-15
NCU09645	11.0687	3.71323	342.517	1.34356e-17	2.00045e-15
NCU04282	8.47337	7.76342	536.336	1.47242e-17	2.15911e-15
NCU05381	5.94188	8.59844	538.741	1.53277e-17	2.21405e-15
NCU17205	9.34474	6.09559	546.43	1.62009e-17	2.30577e-15
NCU05494	9.08718	3.96409	299.567	1.69712e-17	2.3804e-15
NCU08832	8.17456	1.78343	194.669	2.0644e-17	2.84009e-15
NCU07766	10.5739	4.97331	281.903	2.08355e-17	2.84009e-15
NCU16639	8.03931	3.70808	281.641	2.93828e-17	3.94954e-15
NCU07306	9.12174	3.20096	227.783	3.13877e-17	4.16124e-15
NCU08639	9.32869	2.88726	284.349	3.43489e-17	4.49227e-15
NCU09029	8.42056	6.51133	501.702	4.00759e-17	5.17139e-15
NCU04236	10.9982	3.3303	295.194	4.10221e-17	5.22384e-15
NCU05036	6.9383	3.13521	296.452	4.6339e-17	5.82427e-15
NCU06071	7.62985	4.17279	498.371	4.75645e-17	5.90166e-15
NCU16745	10.0325	4.70543	322.953	4.98836e-17	6.11106e-15
NCU01472	4.46664	5.24463	484.022	5.06729e-17	6.13015e-15
NCU00290	7.89142	6.10374	414.152	5.34599e-17	6.3353e-15
NCU16341	9.19435	6.86633	446.504	5.38335e-17	6.3353e-15
NCU05082	9.01848	2.34541	218.953	5.43325e-17	6.3353e-15
NCU06164	8.12863	1.62889	212.351	5.53387e-17	6.34613e-15
NCU09672	7.11852	5.40815	486.648	5.57368e-17	6.34613e-15
NCU03161	11.1892	3.80423	256.704	5.80458e-17	6.53218e-15
NCU07480	8.92492	2.53035	250.206	6.2372e-17	6.93834e-15
NCU08074	8.80286	2.19443	223.289	6.39063e-17	7.02824e-15
NCU16960	9.13412	4.48216	345.093	6.52363e-17	7.0939e-15
NCU09046	10.4874	6.15509	306.783	6.73669e-17	7.23343e-15
NCU17187	9.92059	2.66168	262.93	6.80142e-17	7.23343e-15
NCU05085	11.4329	4.42005	284.285	7.40269e-17	7.78731e-15
NCU16724	7.70598	2.60717	372.033	8.44945e-17	8.79288e-15
NCU01407	6.2017	4.77494	465.58	8.61706e-17	8.87191e-15
NCU07094	9.92941	6.341	467.054	8.9506e-17	9.11831e-15
NCU05048	11.2334	3.32309	288.65	9.22128e-17	9.29621e-15
NCU07164	10.0848	7.6967	459.567	1.13845e-16	1.12084e-14
NCU04384	5.6247	5.54985	454.649	1.14611e-16	1.12084e-14
NCU09484	8.48364	6.06939	455.526	1.14655e-16	1.12084e-14
NCU08691	8.81262	5.81358	454.953	1.19734e-16	1.15879e-14
NCU08078	10.0057	1.3437	280.822	1.36809e-16	1.31092e-14
NCU17203	9.51599	2.53864	275.864	1.40813e-16	1.33607e-14
NCU08188	7.90483	6.37169	445.011	1.47278e-16	1.37492e-14
NCU03843	8.61451	2.74682	216.316	1.48126e-16	1.37492e-14
NCU08079	7.73129	1.55207	170.858	1.49169e-16	1.37492e-14
NCU00704	7.54011	4.265	358.811	1.59325e-16	1.45467e-14
NCU09593	7.08473	1.36472	202.099	1.73975e-16	1.57358e-14
NCU05098	9.4381	4.9999	244.922	1.79659e-16	1.60443e-14
NCU08084	10.2333	3.11956	355.184	1.82143e-16	1.60443e-14
NCU03403	6.50641	5.52896	435.961	1.8236e-16	1.60443e-14
NCU03003	6.81119	5.87164	436.663	1.86756e-16	1.62831e-14
NCU11309	9.21324	6.855	411.367	1.91508e-16	1.65483e-14
NCU02340	8.15098	2.77315	222.557	1.93354e-16	1.656e-14
NCU05097	7.9207	4.12327	415.321	1.98389e-16	1.68422e-14
NCU06434	10.9154	6.77123	329.554	2.03977e-16	1.7166e-14
NCU01995	8.61263	2.98751	303.727	2.33926e-16	1.95167e-14
NCU05015	7.49526	3.26948	354.09	2.41614e-16	1.9854e-14
NCU06476	7.42978	2.92128	238.481	2.44268e-16	1.9854e-14
NCU02275	10.0247	3.10946	246.382	2.45252e-16	1.9854e-14
NCU02023	7.78025	5.79202	421.451	2.4696e-16	1.9854e-14
NCU12144	7.82997	1.13499	206.194	2.48227e-16	1.9854e-14
NCU07810	6.3403	4.77403	362.201	2.7704e-16	2.1977e-14
NCU03456	12.4387	4.21935	360.91	2.79889e-16	2.20225e-14
NCU07861	6.10082	6.98185	414.43	2.91725e-16	2.27687e-14
NCU06938	10.3408	5.78043	325.668	3.02636e-16	2.34313e-14
NCU09605	7.31233	2.60577	343.903	3.19741e-16	2.45592e-14
NCU07107	8.81088	4.6683	336.704	3.46934e-16	2.6438e-14
NCU06287	10.7405	2.00027	278.364	3.50726e-16	2.65182e-14
NCU01134	7.73646	2.80062	220.831	3.58975e-16	2.69032e-14
NCU03540	9.89937	2.11142	290.927	3.63536e-16	2.69032e-14
NCU03248	4.69215	6.78492	405.329	3.64157e-16	2.69032e-14
NCU03475	6.956	1.4658	210.264	3.72944e-16	2.72186e-14
stk-41	9.7059	2.88456	206.989	3.74052e-16	2.72186e-14
NCU04033	8.55873	7.34557	408.216	3.77174e-16	2.72409e-14
NCU09952	9.09956	2.3353	231.642	3.80435e-16	2.72633e-14
NCU11306	7.86859	9.27307	403.462	3.83118e-16	2.72633e-14
NCU01572	7.20994	6.58842	403.213	3.89481e-16	2.75138e-14
NCU08838	8.16674	1.55763	168.704	4.1314e-16	2.89737e-14
NCU07218	8.96105	4.86696	230.098	4.61895e-16	3.21598e-14
NCU17283	9.81159	5.55507	211.086	5.44342e-16	3.76296e-14
NCU10932	7.62946	3.65961	355.087	5.5374e-16	3.77991e-14
NCU05643	6.19549	4.21747	393.148	5.55459e-16	3.77991e-14
NCU05190	9.35461	3.04075	292.031	5.58512e-16	3.77991e-14
NCU08813	9.69966	4.72464	237.262	5.83559e-16	3.922e-14
NCU04900	9.52946	2.21045	237.734	6.35193e-16	4.23959e-14
NCU16305	10.8925	2.1338	379.47	6.47878e-16	4.29463e-14
NCU04398	9.02303	2.83474	217.438	6.59528e-16	4.34212e-14
NCU00845	4.33919	5.01455	381.548	7.06515e-16	4.62004e-14
NCU08608	5.57557	6.04578	379.945	7.48099e-16	4.85913e-14
NCU08089	8.04036	5.67554	366.92	7.57402e-16	4.86128e-14
NCU16648	7.58381	2.16672	202.858	7.58476e-16	4.86128e-14
nde-3	3.3332	5.50309	377.736	7.70245e-16	4.90097e-14
NCU02889	6.82166	3.15791	364.64	7.74797e-16	4.90097e-14
NCU05158	9.06811	3.49973	271.96	8.10125e-16	5.09116e-14
NCU05193	4.69177	5.64739	376.869	8.16949e-16	5.10093e-14
NCU09726	11.2945	3.48053	271.59	8.43419e-16	5.21997e-14
NCU07919	7.9678	5.31442	314.307	8.46803e-16	5.21997e-14
NCU00061	5.64866	7.3592	373.683	8.89664e-16	5.42251e-14
NCU03767	6.82269	6.09913	375.808	8.90865e-16	5.42251e-14
NCU09949	10.5976	2.85449	254.591	9.26746e-16	5.60566e-14
NCU09448	10.4627	2.51998	725.32	9.37197e-16	5.63366e-14
NCU06335	8.22278	3.73899	290.655	9.731e-16	5.81337e-14
NCU08069	5.41162	5.88892	368.243	1.05725e-15	6.27735e-14
NCU02487	7.49439	3.45041	333.218	1.06467e-15	6.28285e-14
NCU08491	10.4771	5.53547	263.773	1.08417e-15	6.35914e-14
NCU05811	9.37509	5.25692	322.696	1.12642e-15	6.56718e-14
NCU02037	8.54276	1.80212	156.586	1.18769e-15	6.88293e-14
NCU07631	10.8581	2.27138	331.876	1.25502e-15	7.22983e-14
NCU06988	3.59411	6.68514	360.285	1.29092e-15	7.36974e-14
NCU05030	13.7357	8.01769	291.57	1.29454e-15	7.36974e-14
NCU03541	9.36148	3.94845	220.776	1.32581e-15	7.5036e-14
NCU00425	7.80974	2.88853	188.939	1.34734e-15	7.54725e-14
NCU05530	8.36557	3.00581	172.602	1.34912e-15	7.54725e-14
NCU04938	9.28795	4.4449	257.809	1.42406e-15	7.89477e-14
NCU02562	5.75151	3.00298	286.832	1.42755e-15	7.89477e-14
NCU00779	4.48793	6.40531	356.836	1.47005e-15	8.08362e-14
NCU09917	8.69797	7.42619	359.25	1.49049e-15	8.14969e-14
NCU08856	7.95812	6.1975	358.918	1.526e-15	8.29697e-14
NCU04547	6.57191	2.81946	270.598	1.59168e-15	8.56215e-14
NCU16632	8.37028	4.21315	316.471	1.59246e-15	8.56215e-14
NCU00994	6.23851	5.57421	358.269	1.66251e-15	8.8729e-14
NCU07908	11.4924	5.69376	264.521	1.68006e-15	8.8729e-14
fsd-1	5.13551	9.02069	352.278	1.68465e-15	8.8729e-14
NCU05073	7.91499	1.43823	144.762	1.68693e-15	8.8729e-14
NCU04631	8.11014	2.51408	220.209	1.69819e-15	8.88384e-14
NCU01877	7.22629	2.71814	250.487	1.81964e-15	9.46801e-14
NCU01943	8.34243	2.15574	172.414	1.93589e-15	1.0019e-13
NCU00221	6.14902	4.6241	350.145	1.95383e-15	1.00581e-13
NCU12028	12.892	4.18174	450.754	1.99422e-15	1.02117e-13
NCU05711	9.04724	2.77796	196.695	2.01956e-15	1.0287e-13
NCU06159	5.34954	3.91218	349.58	2.04218e-15	1.03477e-13
NCU08932	8.85417	5.78253	320.771	2.12069e-15	1.06495e-13
NCU04926	10.0856	4.42893	217.575	2.12374e-15	1.06495e-13
NCU07538	5.48811	7.20514	343.138	2.25764e-15	1.12626e-13
NCU07269	5.96634	5.27943	342.807	2.31249e-15	1.14771e-13
NCU08037	10.9466	7.99215	272.824	2.34759e-15	1.15918e-13
NCU16705	10.9772	3.52093	320.751	2.42226e-15	1.18998e-13
NCU01076	8.57787	4.09506	186.491	2.49727e-15	1.22063e-13
NCU07508	7.98952	3.31333	278.173	2.54675e-15	1.23857e-13
NCU05092	9.10006	5.23824	247.778	2.69766e-15	1.30094e-13
NCU09314	8.40217	3.63198	182.214	2.70189e-15	1.30094e-13
NCU09412	6.85858	3.32605	292.621	2.7236e-15	1.3049e-13
NCU06127	10.1191	4.08678	252.356	2.7534e-15	1.31268e-13
NCU00386	4.92946	5.42439	336.341	2.80957e-15	1.33289e-13
NCU09172	8.61727	5.01297	290.944	2.85598e-15	1.34418e-13
NCU05080	10.5131	7.4944	317.029	2.86113e-15	1.34418e-13
NCU08901	8.55718	8.98969	335.146	2.90888e-15	1.36001e-13
NCU07226	7.91056	3.61433	237.686	2.93844e-15	1.36722e-13
NCU03198	7.39323	5.4709	338.494	2.97211e-15	1.37627e-13
NCU08056	4.31455	7.77172	332.704	3.07058e-15	1.4151e-13
NCU02902	9.41785	2.9549	178.527	3.30676e-15	1.51149e-13
spo11	8.35315	4.70259	305.309	3.32367e-15	1.51149e-13
NCU09293	6.90554	4.28162	335.181	3.32659e-15	1.51149e-13
NCU16509	7.70157	1.81887	233.963	3.36086e-15	1.51992e-13
NCU01496	7.34633	5.20463	274.876	3.44955e-15	1.55278e-13
NCU04708	9.34528	1.78039	246.422	3.49587e-15	1.56634e-13
NCU01532	11.8428	5.62248	224.22	3.5949e-15	1.60329e-13
NCU03532	6.63563	1.05706	170.434	3.63675e-15	1.61452e-13
NCU00572	5.44362	5.39888	328.238	3.67795e-15	1.62535e-13
NCU04882	10.2992	4.02915	268.506	3.69963e-15	1.6275e-13
NCU07475	12.4289	4.59497	253.742	3.8236e-15	1.67415e-13
NCU04627	5.60367	3.08434	327.183	3.84239e-15	1.67415e-13
NCU05566	8.57144	3.55531	212.998	3.85757e-15	1.67415e-13
NCU09851	11.8227	8.01181	219.678	3.98345e-15	1.71504e-13
NCU06888	8.9099	2.41312	212.532	4.00159e-15	1.71504e-13
NCU06154	10.4619	2.84961	237.322	4.00494e-15	1.71504e-13
NCU16920	10.5069	4.62615	232.4	4.20679e-15	1.79354e-13
NCU08172	5.34019	4.84983	323.979	4.32169e-15	1.83444e-13
NCU04821	6.84176	0.878142	143.268	4.36391e-15	1.84428e-13
NCU04586	8.73834	3.58791	218.032	4.45588e-15	1.87496e-13
NCU06860	3.47182	5.32347	320.893	4.56959e-15	1.91448e-13
NCU08882	-4.08786	7.31847	320.436	4.61533e-15	1.92531e-13
NCU02930	6.9253	8.47085	319.258	4.96351e-15	2.06167e-13
NCU08052	8.56907	9.32173	318.731	5.00802e-15	2.07127e-13
NCU09981	9.06241	1.31567	197.489	5.06753e-15	2.08696e-13
NCU04608	6.57959	2.95335	307.263	5.45817e-15	2.23831e-13
NCU05773	7.76313	1.25319	190.32	5.59921e-15	2.28646e-13
NCU08572	7.21705	1.27548	165.492	5.80274e-15	2.35962e-13
NCU07201	7.80088	7.30636	314.614	5.85607e-15	2.37134e-13
NCU08915	8.45982	1.61677	217.977	6.07984e-15	2.4517e-13
NCU00835	4.80404	8.23363	312.219	6.24738e-15	2.5088e-13
NCU10458	5.12309	3.59277	315.918	6.28e-15	2.50883e-13
NCU05358	7.84344	4.64112	319.553	6.31625e-15	2.50883e-13
NCU07372	11.2392	3.22743	256.983	6.32522e-15	2.50883e-13
NCU04624	7.29225	0.910786	167.28	6.41958e-15	2.53587e-13
NCU01054	7.5224	3.61011	296.774	6.68641e-15	2.63053e-13
NCU04085	6.02827	5.19994	311.427	6.86255e-15	2.68071e-13
NCU02655	8.82712	5.36008	214.956	6.86936e-15	2.68071e-13
NCU00370	6.01262	5.12292	311.16	6.93792e-15	2.6966e-13
NCU07905	10.0324	8.88256	310.313	7.17182e-15	2.77635e-13
NCU17282	10.6211	6.22366	196.32	7.25257e-15	2.79643e-13
NCU09418	10.4875	5.0464	215.608	7.47031e-15	2.85929e-13
NCU08153	9.34122	5.27886	287.478	7.47469e-15	2.85929e-13
NCU04357	7.9846	0.912111	190.803	7.62291e-15	2.89474e-13
NCU08254	8.00987	1.87705	147.215	7.62717e-15	2.89474e-13
NCU09379	6.52046	5.51629	230.189	7.75406e-15	2.9314e-13
NCU09742	9.33566	7.70813	306.731	7.94573e-15	2.99217e-13
NCU09762	5.99322	5.43937	305.31	8.5729e-15	3.21583e-13
NCU05216	6.06591	4.16185	305.853	8.92847e-15	3.33628e-13
NCU17137	6.90659	7.52518	303.003	9.22002e-15	3.41966e-13
NCU01757	4.17806	5.76105	301.18	9.26296e-15	3.41966e-13
NCU08834	8.31207	1.4487	157.37	9.26747e-15	3.41966e-13
NCU01672	7.04279	6.47142	301.9	9.29293e-15	3.41966e-13
NCU08097	4.88004	4.74754	302.637	9.329e-15	3.41993e-13
NCU09907	7.37186	1.39743	172.562	9.38377e-15	3.42702e-13
NCU08075	7.1202	1.75061	197.726	9.42921e-15	3.43067e-13
NCU07129	6.35874	9.95692	300.326	9.48585e-15	3.43835e-13
tnr-1	10.6662	9.9017	300.329	9.82323e-15	3.53993e-13
NCU08917	9.76823	2.20825	264.401	9.84608e-15	3.53993e-13
NCU09717	8.21314	3.70776	231.318	9.87581e-15	3.53993e-13
NCU08085	8.32717	5.09388	184.902	9.96311e-15	3.55804e-13
NCU09650	10.6023	8.28299	299.59	1.03248e-14	3.67367e-13
NCU05321	7.00559	4.26053	301.218	1.03674e-14	3.6753e-13
NCU04710	11.5665	5.75121	278.586	1.05288e-14	3.71888e-13
NCU08361	6.10931	2.72954	223.107	1.05905e-14	3.7271e-13
NCU09835	12.3374	4.48524	311.784	1.10407e-14	3.87093e-13
NCU04400	8.65362	3.866	186.518	1.10792e-14	3.87093e-13
NCU08555	5.286	3.78049	298.752	1.12337e-14	3.91079e-13
NCU05493	5.94367	6.47964	295.961	1.12761e-14	3.91149e-13
NCU02909	6.12687	6.31862	296.385	1.16778e-14	4.03634e-13
NCU03473	7.53838	0.584398	183.403	1.21275e-14	4.16837e-13
NCU09948	9.02847	2.91123	153.374	1.21459e-14	4.16837e-13
NCU07703	5.2139	4.3343	295.152	1.24168e-14	4.24629e-13
NCU04638	5.66689	7.79534	292.791	1.25062e-14	4.2618e-13
NCU05713	7.35066	1.68655	139.79	1.28218e-14	4.35184e-13
NCU09350	9.72143	9.55353	291.315	1.28604e-14	4.35184e-13
NCU08442	10.1427	2.67558	208.825	1.30575e-14	4.40317e-13
NCU07092	8.9086	3.23836	174.235	1.34703e-14	4.52658e-13
NCU08872	7.4594	2.78806	260.922	1.35934e-14	4.55215e-13
NCU05212	4.56264	6.19713	290.569	1.39193e-14	4.64521e-13
NCU09568	4.71247	8.25701	289.419	1.41375e-14	4.7018e-13
NCU09950	8.5885	1.40253	240.053	1.43226e-14	4.7287e-13
NCU04752	9.15758	3.84387	157.869	1.43323e-14	4.7287e-13
NCU16906	6.97908	1.50848	158.138	1.43649e-14	4.7287e-13
NCU02864	7.10942	1.84831	167.48	1.44825e-14	4.75125e-13
NCU08724	6.76498	2.14447	230.155	1.48658e-14	4.86051e-13
NCU07709	6.96684	4.6297	285.39	1.50621e-14	4.89736e-13
NCU11346	7.05474	4.91791	306.719	1.50797e-14	4.89736e-13
NCU04616	8.85204	6.68252	274.653	1.51479e-14	4.90306e-13
NCU09780	8.41104	4.40102	266.351	1.52676e-14	4.92533e-13
NCU12069	7.90597	3.06542	241.343	1.53507e-14	4.93567e-13
NCU02939	8.82104	6.64754	290.411	1.56146e-14	5.00392e-13
NCU05462	7.16047	1.88489	191.126	1.58029e-14	5.04754e-13
NCU00380	8.74625	5.511	282.587	1.64109e-14	5.20821e-13
NCU09232	5.21549	4.35083	287.868	1.64135e-14	5.20821e-13
NCU16897	8.64224	3.35549	170.683	1.65029e-14	5.21944e-13
NCU05467	8.219	0.904524	177.729	1.69859e-14	5.35471e-13
NCU07272	8.65295	3.71041	241.87	1.71881e-14	5.40087e-13
NCU02029	8.06973	5.61786	279.659	1.78113e-14	5.56824e-13
NCU11216	7.52192	5.9833	193.226	1.78359e-14	5.56824e-13
NCU00559	3.86175	6.0414	282.966	1.8022e-14	5.60827e-13
NCU08969	7.03445	5.93915	283.02	1.81125e-14	5.61837e-13
NCU04607	4.56487	3.81409	285.104	1.81801e-14	5.61948e-13
msh4	5.74567	4.96343	283.154	1.82323e-14	5.61948e-13
NCU04751	8.38667	4.37973	242.056	1.8961e-14	5.82554e-13
NCU07906	6.0364	5.64535	282.419	1.91142e-14	5.85401e-13
NCU08757	7.68958	3.37949	272.436	1.93051e-14	5.8917e-13
NCU04269	7.66365	8.11252	281.246	1.9359e-14	5.8917e-13
NCU08796	8.61166	1.39059	208.124	2.01267e-14	6.10615e-13
NCU00318	7.48671	4.45755	240.774	2.12293e-14	6.42054e-13
NCU16538	5.86151	2.63173	278.804	2.20269e-14	6.64101e-13
NCU07091	10.1467	5.28787	229.303	2.23786e-14	6.72609e-13
NCU05479	6.87295	2.15016	191.182	2.25355e-14	6.75227e-13
NCU17264	5.53602	2.49879	274.765	2.28311e-14	6.80011e-13
NCU00282	5.08367	7.05443	276.769	2.28357e-14	6.80011e-13
NCU04039	-6.44032	5.22393	271.867	2.34211e-14	6.92537e-13
NCU04029	8.29585	7.22704	279.494	2.34659e-14	6.92537e-13
NCU02944	9.93362	10.8614	276.87	2.3471e-14	6.92537e-13
NCU09055	7.81925	6.53495	278.424	2.39494e-14	7.04506e-13
NCU04076	2.76552	5.98944	272.915	2.60045e-14	7.62641e-13
NCU09049	8.38731	8.79007	272.779	2.69113e-14	7.8685e-13
NCU09166	6.43426	0.576605	186.973	2.76797e-14	8.06879e-13
NCU16744	8.27211	1.66189	156.697	2.77832e-14	8.07466e-13
NCU05094	4.27396	6.45649	270.852	2.87584e-14	8.33305e-13
NCU05201	6.09423	4.50263	273.267	2.89793e-14	8.37198e-13
NCU16529	6.05419	4.62024	251.502	2.96585e-14	8.5427e-13
NCU17249	7.90893	4.35587	236.7	3.11095e-14	8.93405e-13
NCU06082	8.10212	3.44528	244.543	3.12065e-14	8.93511e-13
NCU05699	6.01021	4.76569	265.866	3.12978e-14	8.93511e-13
NCU04195	-4.7371	6.37114	268.225	3.14207e-14	8.94382e-13
gh7-4	6.60856	3.43814	200.771	3.18184e-14	9.03046e-13
NCU08833	11.0949	4.87651	187.897	3.19662e-14	9.04588e-13
NCU07448	7.37545	2.88761	197.323	3.20728e-14	9.04957e-13
sad-2	8.29132	3.23918	181.98	3.25548e-14	9.15888e-13
NCU02174	5.05349	7.09968	266.977	3.37636e-14	9.47141e-13
NCU04476	10.9567	3.1633	280.847	3.44911e-14	9.64754e-13
NCU00745	9.98413	6.36153	235.681	3.49227e-14	9.74011e-13
NCU06106	5.95188	4.39149	267.435	3.53971e-14	9.84405e-13
NCU00267	7.09446	5.50849	264.591	4.13012e-14	1.14531e-12
NCU07204	5.68199	2.75743	197.713	4.20834e-14	1.16367e-12
NCU07214	8.39857	0.648909	182.621	4.23222e-14	1.16693e-12
NCU09612	6.00535	4.52477	263.968	4.31952e-14	1.18762e-12
NCU05354	5.02713	5.44968	260.717	4.37043e-14	1.19822e-12
NCU03468	3.99773	5.88203	260.33	4.40033e-14	1.20301e-12
NCU04961	9.51919	4.32072	171.413	4.44802e-14	1.21262e-12
NCU08836	10.8165	2.23417	236.484	4.60905e-14	1.25299e-12
sms-2	11.3975	7.42549	221.527	4.68338e-14	1.26778e-12
NCU03599	7.29794	3.87467	254.911	4.68965e-14	1.26778e-12
NCU04436	5.16944	5.02459	258.346	4.82872e-14	1.30174e-12
NCU05054	7.20124	8.14326	257.496	4.93967e-14	1.32795e-12
mfa-1	13.9959	12.7378	256.075	5.03684e-14	1.35032e-12
cdh-2	8.98663	6.36084	259.191	5.08531e-14	1.35955e-12
NCU04480	4.5052	4.54874	256.213	5.32548e-14	1.41983e-12
NCU11340	9.11247	3.25517	150.131	5.37052e-14	1.42791e-12
per-1	11.872	10.2794	244.51	5.51961e-14	1.46353e-12
NCU10457	8.54011	6.52045	255.444	5.79216e-14	1.5316e-12
NCU09099	10.3516	8.30936	255.262	5.85124e-14	1.54301e-12
NCU04365	9.49409	1.16362	170.993	5.89799e-14	1.55111e-12
NCU00055	2.98403	5.72411	252.209	6.04779e-14	1.58619e-12
NCU16614	6.60515	1.40077	143.701	6.1296e-14	1.60331e-12
NCU00844	5.05692	4.33422	254.088	6.2321e-14	1.62572e-12
NCU11038	6.87411	0.485407	125.815	6.2756e-14	1.62939e-12
NCU03562	8.18008	6.69847	252.793	6.27984e-14	1.62939e-12
NCU05463	9.47206	3.18099	155.229	6.30459e-14	1.63144e-12
NCU01717	6.74669	3.44819	255.379	6.34926e-14	1.63862e-12
NCU07152	8.64747	4.57943	203.042	6.54997e-14	1.68592e-12
aap-2	4.54003	4.24007	251.27	6.56774e-14	1.68601e-12
NCU11347	7.11115	6.15117	249.696	6.59691e-14	1.68902e-12
NCU05472	9.07573	1.74805	171.18	6.82373e-14	1.74248e-12
NCU03247	8.04048	7.81968	250.076	7.00445e-14	1.78392e-12
NCU06689	6.05914	2.11869	225.863	7.09534e-14	1.80233e-12
NCU08774	7.06362	3.27017	226.916	7.13505e-14	1.80767e-12
NCU10684	6.99296	4.68179	247.528	7.56651e-14	1.91198e-12
NCU02865	6.75199	1.86809	193.563	7.96532e-14	2.00751e-12
NCU05059	8.44108	2.35942	148.436	8.404e-14	2.11257e-12
NCU05571	5.07843	6.22455	244.551	8.55873e-14	2.14434e-12
NCU09440	5.75706	4.14979	243.868	8.57469e-14	2.14434e-12
NCU07140	5.49941	5.57442	245.1	8.71695e-14	2.17429e-12
NCU00531	11.1706	3.26464	319.478	9.04645e-14	2.25068e-12
NCU01715	3.60053	5.38903	243.227	9.0824e-14	2.25383e-12
NCU09574	10.002	5.66629	191.788	9.32107e-14	2.30714e-12
NCU16664	5.6662	2.37768	193.225	9.43292e-14	2.32887e-12
NCU01988	9.35737	4.59322	196.935	9.49299e-14	2.33774e-12
NCU02924	9.10887	3.59681	155.3	9.79821e-14	2.40678e-12
NCU04222	8.76484	3.2183	218.1	1.00584e-13	2.46442e-12
NCU07593	7.15502	1.08924	135.27	1.01839e-13	2.48888e-12
NCU08321	5.0912	0.179766	127.722	1.052e-13	2.561e-12
NCU05952	8.22245	2.9495	176.489	1.05319e-13	2.561e-12
NCU09766	10.5194	2.67036	252.074	1.08318e-13	2.62732e-12
NCU00885	6.00331	2.72262	215.678	1.08937e-13	2.63574e-12
NCU04397	9.34865	2.41341	189.396	1.10556e-13	2.66824e-12
NCU01987	9.7933	5.90946	191.951	1.13047e-13	2.72155e-12
NCU07084	8.88708	1.58265	165.921	1.17019e-13	2.8102e-12
NCU09556	4.66146	5.93034	236.973	1.21646e-13	2.91408e-12
NCU08646	10.2201	1.41541	225.207	1.22398e-13	2.92485e-12
NCU06765	3.78079	4.53897	236.607	1.23882e-13	2.95303e-12
NCU09052	8.76662	5.90125	182.226	1.31136e-13	3.11827e-12
NCU16680	5.90016	3.28069	232.762	1.31521e-13	3.11975e-12
NCU01311	3.51035	3.93444	232.651	1.36303e-13	3.22527e-12
NCU07106	7.79888	1.04483	165.599	1.38424e-13	3.26749e-12
NCU03323	3.28774	6.21155	232.416	1.45397e-13	3.42373e-12
NCU02722	4.99272	5.72978	231.983	1.50985e-13	3.54667e-12
NCU07183	5.72239	4.30262	234.486	1.52774e-13	3.58001e-12
stk-56	8.94717	4.04482	202.482	1.57163e-13	3.67396e-12
NCU02097	4.92868	5.77297	230.355	1.61473e-13	3.76562e-12
NCU07978	10.8795	5.97	195.434	1.62118e-13	3.77159e-12
amt	7.26945	7.86478	230.096	1.65841e-13	3.84893e-12
NCU10107	7.91711	3.29535	180.166	1.68178e-13	3.88471e-12
NCU06571	11.2717	2.5247	287.844	1.68185e-13	3.88471e-12
gh47-5	5.36394	7.84887	229.014	1.71117e-13	3.93396e-12
NCU02179	3.35638	6.96185	228.987	1.7113e-13	3.93396e-12
NCU01014	8.9617	2.29279	157.412	1.7241e-13	3.95376e-12
NCU06590	6.87232	2.85797	179.647	1.72809e-13	3.95376e-12
NCU04375	3.63574	4.31135	229.346	1.73818e-13	3.96747e-12
NCU04477	6.7549	1.29161	129.597	1.75468e-13	3.99572e-12
NCU09413	5.48833	2.98982	203.281	1.7617e-13	4.00228e-12
NCU01869	6.47085	6.0603	227.95	1.81673e-13	4.11763e-12
NCU07648	7.31856	2.12608	143.377	1.82897e-13	4.13569e-12
NCU08630	5.28007	2.42572	220.515	1.8711e-13	4.2211e-12
NCU07211	8.97901	0.891246	193.014	1.9308e-13	4.34565e-12
NCU06897	9.61382	1.13412	180.435	1.9879e-13	4.46379e-12
NCU05707	9.80824	6.72678	230.575	2.02264e-13	4.53127e-12
NCU09471	6.21802	7.08167	208.593	2.07234e-13	4.62319e-12
NCU04870	7.14249	0.549398	131.559	2.07322e-13	4.62319e-12
NCU10291	5.26035	6.35202	224.174	2.14386e-13	4.76972e-12
NCU01012	4.39776	2.72352	224.482	2.18979e-13	4.86074e-12
NCU03163	9.4271	7.42871	196.712	2.20886e-13	4.89184e-12
NCU01562	6.81873	4.94416	215.766	2.27458e-13	5.0259e-12
NCU05373	3.46636	6.42602	221.94	2.38691e-13	5.26207e-12
NCU09487	7.09099	3.30424	223.69	2.42462e-13	5.33306e-12
NCU01326	9.69646	5.24583	241.487	2.487e-13	5.45787e-12
NCU10641	6.95645	6.57583	221.382	2.49858e-13	5.47088e-12
NCU07208	8.2576	1.2443	148.877	2.54992e-13	5.57068e-12
NCU05866	8.20783	7.4194	221.626	2.56831e-13	5.59823e-12
NCU06964	7.23128	2.72979	170.811	2.65587e-13	5.77584e-12
NCU05055	7.65489	3.06373	157.178	2.66173e-13	5.77584e-12
NCU09103	6.51091	4.94877	220.346	2.68305e-13	5.80908e-12
NCU02254	3.36369	6.10221	219.024	2.74687e-13	5.93397e-12
NCU06807	7.68733	3.42573	176.474	2.77948e-13	5.99106e-12
NCU07370	6.61381	0.93849	147.305	2.8462e-13	6.12123e-12
NCU16400	-3.41059	5.4173	218.026	2.85619e-13	6.1291e-12
NCU16362	7.43791	2.85093	209.494	3.01933e-13	6.46483e-12
NCU03052	6.36115	1.55701	153.896	3.06809e-13	6.55475e-12
NCU00118	5.44677	4.68814	218.024	3.15684e-13	6.7295e-12
NCU09441	5.62954	5.33296	215.985	3.19436e-13	6.7945e-12
NCU08780	9.06487	4.90523	185.656	3.24383e-13	6.88461e-12
NCU07043	10.0302	5.51295	213.257	3.3666e-13	7.12953e-12
NCU03412	7.58931	0.706059	130.629	3.37821e-13	7.13849e-12
NCU08543	7.07267	0.898595	142.704	3.45347e-13	7.28163e-12
NCU01093	8.24822	1.86844	140.691	3.47486e-13	7.3108e-12
NCU07138	4.59759	5.78188	214.02	3.50101e-13	7.34985e-12
NCU00817	7.69194	0.583289	151.53	3.58469e-13	7.50922e-12
NCU06286	6.91355	0.20101	153.066	3.63937e-13	7.6073e-12
NCU08731	3.12477	3.58609	213.623	3.65499e-13	7.62348e-12
NCU05042	5.51165	5.81312	214.241	3.67069e-13	7.63978e-12
NCU03414	10.2097	1.90943	215.673	3.68465e-13	7.65236e-12
NCU09158	6.27195	-0.115716	118.118	3.70584e-13	7.6799e-12
NCU06582	6.71583	7.05656	198.566	3.87724e-13	8.01794e-12
NCU00963	-4.05565	6.36888	211.051	3.97616e-13	8.20497e-12
NCU10037	6.50596	2.4674	170.608	4.06539e-13	8.37125e-12
NCU09951	9.39264	1.09874	209.996	4.15144e-13	8.53028e-12
NCU02125	7.20644	6.07077	210.541	4.39445e-13	9.01048e-12
NCU04432	11.055	2.217	230.856	4.59475e-13	9.40127e-12
NCU07751	5.8029	3.20384	157.548	4.73073e-13	9.65908e-12
NCU08271	4.12343	5.57374	207.505	4.83865e-13	9.85862e-12
NCU04727	7.17841	6.25099	207.826	4.89494e-13	9.95237e-12
pdx-1	-6.93059	10.3898	206.317	5.03145e-13	1.01908e-11
NCU07252	4.65741	4.46419	208.318	5.03326e-13	1.01908e-11
NCU16357	6.84024	0.903185	111.119	5.08016e-13	1.02643e-11
gla-2	4.18528	7.5085	205.686	5.27987e-13	1.06455e-11
NCU16483	5.9053	0.517997	104.387	5.43674e-13	1.0939e-11
gh18-8	5.43651	4.02101	206.554	5.54445e-13	1.11277e-11
NCU00780	4.69699	4.37514	205.419	5.5535e-13	1.11277e-11
NCU06903	10.1956	1.66187	204.773	5.64565e-13	1.1289e-11
gh28-2	4.59199	3.32818	206.251	5.67285e-13	1.132e-11
NCU05093	7.38697	5.44136	191.414	5.79724e-13	1.15444e-11
NCU05613	8.55166	1.34651	168.314	5.92983e-13	1.17842e-11
NCU00522	-4.8337	6.79936	203.412	5.96294e-13	1.18257e-11
NCU04628	2.33128	7.54146	202.694	6.0516e-13	1.19537e-11
NCU06165	4.58651	3.19352	178.467	6.05219e-13	1.19537e-11
NCU16596	3.51356	4.09296	202.76	6.09238e-13	1.20086e-11
NCU01889	3.10977	5.55988	202.658	6.16944e-13	1.21327e-11
NCU05858	6.74008	8.77792	202.63	6.18042e-13	1.21327e-11
NCU07312	4.27802	3.2365	204.264	6.20847e-13	1.21631e-11
NCU06953	6.69871	1.44758	148.591	6.48313e-13	1.26755e-11
NCU16860	8.72523	4.62325	188.038	6.6197e-13	1.29164e-11
NCU04744	6.98371	4.65042	177.459	6.78378e-13	1.32099e-11
NCU01790	3.64137	5.21605	199.24	7.40418e-13	1.43891e-11
NCU05236	8.82978	8.6681	197.302	7.42759e-13	1.44057e-11
NCU11380	4.41625	3.9361	198.83	7.80973e-13	1.51165e-11
NCU16942	5.48346	8.28064	197.987	7.9165e-13	1.52853e-11
NCU06937	7.18133	3.31174	182.978	7.9285e-13	1.52853e-11
NCU16549	2.63062	6.82315	197.308	8.01554e-13	1.54091e-11
NCU04028	4.38019	1.55427	144.108	8.02458e-13	1.54091e-11
NCU05356	3.47844	5.77819	197.5	8.07701e-13	1.54791e-11
NCU11417	4.95477	5.59395	198.042	8.09698e-13	1.5483e-11
NCU02197	4.7877	4.01918	186.964	8.11107e-13	1.5483e-11
NCU17285	6.07826	3.61456	192.521	8.20565e-13	1.56327e-11
NCU06147	7.73081	1.24969	115.833	8.32577e-13	1.58236e-11
NCU00474	6.77125	1.53211	130.019	8.33855e-13	1.58236e-11
NCU09978	4.0108	5.17927	197.363	8.37596e-13	1.58635e-11
NCU07637	7.43615	1.3445	118.259	8.56232e-13	1.61848e-11
NCU08916	7.20368	0.967488	105.174	8.75246e-13	1.6512e-11
NCU11253	4.92166	5.41189	196.407	8.84722e-13	1.66583e-11
ad-3A	-2.90185	7.14413	194.986	9.06474e-13	1.70347e-11
NCU09631	3.86272	3.28365	195.358	9.25367e-13	1.7356e-11
NCU00708	5.06635	2.38961	152.301	9.32948e-13	1.74643e-11
NCU07038	6.87028	0.0163324	114.763	9.40986e-13	1.75808e-11
NCU04771	2.7996	7.96605	194.176	9.46467e-13	1.76491e-11
NCU00795	5.51896	6.31918	195.22	9.51959e-13	1.77174e-11
NCU00547	6.22124	6.34193	194.501	9.81736e-13	1.82365e-11
NCU08469	4.41389	5.02662	193.87	9.92252e-13	1.83713e-11
NCU08837	7.98405	0.714933	127.954	9.92788e-13	1.83713e-11
NCU16567	5.21213	1.6571	194.917	9.95684e-13	1.83898e-11
NCU00558	4.72032	7.25729	193.32	1.009e-12	1.86002e-11
NCU09854	8.07766	4.39481	145.026	1.0619e-12	1.95296e-11
NCU10144	5.98721	4.21296	186.947	1.06345e-12	1.95296e-11
NCU08558	6.32112	3.66142	191.779	1.08369e-12	1.98636e-11
NCU03437	4.38092	4.91475	192.287	1.0864e-12	1.98756e-11
NCU09072	9.50729	8.33024	192.101	1.13758e-12	2.07727e-11
NCU10070	5.73738	5.51318	190.802	1.16689e-12	2.12676e-11
NCU02087	9.24186	8.60414	190.85	1.20928e-12	2.19989e-11
NCU08912	10.0714	2.27225	258.205	1.24675e-12	2.2633e-11
trp-2	-2.94165	6.72358	189.07	1.24882e-12	2.2633e-11
NCU09275	6.84777	0.187979	121.158	1.26583e-12	2.28984e-11
NCU09372	4.87248	5.58939	177.205	1.28141e-12	2.3137e-11
NCU08933	4.33761	5.51677	188.907	1.2942e-12	2.33244e-11
NCU08781	7.40969	3.20022	152.996	1.33057e-12	2.39353e-11
NCU09059	5.76926	3.91907	189.54	1.36555e-12	2.45191e-11
NCU05552	-3.20799	6.31298	187.207	1.38375e-12	2.47998e-11
NCU09026	8.77603	4.55718	154.479	1.39266e-12	2.49134e-11
NCU09287	3.73804	7.21601	186.838	1.43679e-12	2.56554e-11
NCU07974	3.42824	8.84397	186.117	1.46932e-12	2.6188e-11
NCU02292	7.05663	4.87241	188.127	1.47298e-12	2.6205e-11
NCU06470	3.88495	6.20921	186.37	1.48784e-12	2.63897e-11
NCU07148	7.68093	3.37966	134.897	1.48882e-12	2.63897e-11
NCU09765	12.0344	7.34914	164.245	1.54096e-12	2.72639e-11
NCU07920	9.10321	7.23142	157.897	1.54813e-12	2.73408e-11
NCU08818	7.24522	4.01886	131.144	1.5528e-12	2.73536e-11
NCU08096	6.10572	5.76099	185.936	1.5545e-12	2.73536e-11
gh47-8	5.98715	1.72062	124.493	1.59463e-12	2.7971e-11
poi-2	9.14992	12.351	182.597	1.59537e-12	2.7971e-11
NCU06046	5.8076	3.35302	157.128	1.63834e-12	2.86364e-11
NCU09491	5.03836	3.92251	185.695	1.63924e-12	2.86364e-11
NCU06902	9.31698	0.959238	265.682	1.69868e-12	2.96213e-11
NCU05469	8.03542	0.953077	158.804	1.70577e-12	2.96915e-11
NCU06747	5.18809	7.44558	183.725	1.70978e-12	2.97078e-11
NCU04214	7.69451	3.91097	123.826	1.71492e-12	2.97437e-11
NCU05698	5.55676	2.76743	178.98	1.71894e-12	2.97601e-11
NCU04205	7.70108	7.99327	183.551	1.74129e-12	3.00933e-11
NCU07180	6.40905	7.0343	183.849	1.74771e-12	3.01503e-11
NCU06511	3.32524	6.63743	183.042	1.773e-12	3.05323e-11
NCU08745	7.09916	1.5808	103.317	1.79885e-12	3.09224e-11
NCU05152	4.47683	2.94989	184.807	1.80892e-12	3.10403e-11
NCU05529	7.58272	0.562914	108.936	1.82569e-12	3.12726e-11
NCU04778	4.03904	4.62409	182.653	1.85885e-12	3.17844e-11
NCU05043	5.40209	5.91476	183.244	1.86782e-12	3.18815e-11
NCU01608	5.54002	4.65192	182.095	1.93065e-12	3.28958e-11
NCU05822	7.26035	1.78509	144.482	1.93649e-12	3.29374e-11
NCU12051	4.4961	2.62953	183.244	1.9856e-12	3.37133e-11
NCU08073	4.99593	2.95566	183.094	2.00316e-12	3.3952e-11
NCU04438	7.76748	1.21126	119.29	2.02948e-12	3.43379e-11
NCU06555	5.94707	6.39162	180.646	2.04301e-12	3.44523e-11
NCU08615	8.26984	5.03333	179.019	2.04336e-12	3.44523e-11
NCU02858	4.04961	5.93508	180.412	2.0593e-12	3.46606e-11
NCU01566	8.62827	4.75585	149.414	2.08033e-12	3.49539e-11
NCU09177	9.1221	3.05851	165.78	2.08667e-12	3.49996e-11
NCU02062	4.9402	3.35206	180.765	2.12236e-12	3.55367e-11
NCU08039	5.56177	1.44622	133.502	2.21203e-12	3.69742e-11
NCU05763	10.1416	6.64467	148.161	2.24376e-12	3.74398e-11
NCU05824	6.91681	1.09018	117.121	2.26307e-12	3.7697e-11
ccg-9	4.57964	8.74994	177.717	2.40384e-12	3.99732e-11
NCU09054	3.44489	4.77374	177.775	2.43694e-12	4.04541e-11
NCU16440	5.28331	0.928498	123.006	2.47351e-12	4.09907e-11
pre-2	5.34897	3.91365	179.723	2.48486e-12	4.11085e-11
NCU02323	7.04884	2.41293	117.589	2.49009e-12	4.11247e-11
NCU09227	-4.0559	6.24348	176.716	2.5155e-12	4.14735e-11
NCU09027	3.75549	4.29585	177.337	2.55504e-12	4.20539e-11
NCU07823	6.22872	6.83035	176.362	2.60888e-12	4.28672e-11
NCU16027	6.2783	6.70581	176.686	2.63249e-12	4.31818e-11
NCU17215	5.54403	4.32616	177.724	2.63909e-12	4.32168e-11
NCU17188	5.81991	4.0331	160.866	2.64961e-12	4.33122e-11
NCU04901	5.2748	2.74153	176.194	2.65387e-12	4.33122e-11
NCU08812	11.5946	5.6607	252.862	2.70817e-12	4.4124e-11
NCU07077	5.13103	5.1196	176.629	2.73034e-12	4.44104e-11
NCU05819	5.29747	5.27566	176.363	2.74282e-12	4.45386e-11
NCU17087	7.98035	0.885187	164.629	2.75832e-12	4.47152e-11
NCU06457	-2.21897	7.52812	174.789	2.80826e-12	4.54488e-11
NCU07302	11.3163	2.62221	387.376	2.82287e-12	4.55417e-11
NCU02931	6.28017	5.82331	175.694	2.82341e-12	4.55417e-11
NCU09179	6.69786	0.0790337	110.447	2.84019e-12	4.5736e-11
NCU02782	4.28298	3.8425	174.47	3.00148e-12	4.8253e-11
NCU04067	4.49347	3.39674	174.521	3.10742e-12	4.98734e-11
gh81-1	6.16627	4.55394	174.01	3.14812e-12	5.04429e-11
kin-3	3.50786	4.2057	173.354	3.16743e-12	5.06683e-11
NCU08967	3.61181	9.09907	172.761	3.2134e-12	5.1319e-11
ad-4	-4.10362	7.39206	172.279	3.25841e-12	5.19521e-11
NCU05574	3.77994	2.72077	173.216	3.30574e-12	5.262e-11
his-3	-2.96047	7.7771	171.783	3.35597e-12	5.33318e-11
NCU17225	5.97696	3.31851	172.752	3.36372e-12	5.33674e-11
NCU00660	-3.11902	5.46758	171.447	3.43796e-12	5.44559e-11
NCU08532	7.98599	0.913425	150.3	3.69357e-12	5.84091e-11
NCU16539	4.9731	1.90551	138.462	3.75358e-12	5.92613e-11
NCU00800	4.99518	3.50339	171.544	3.79265e-12	5.97805e-11
NCU02300	9.44278	1.77324	199.53	3.81776e-12	6.00439e-11
NCU02648	3.34992	4.28354	170.48	3.82177e-12	6.00439e-11
NCU01058	3.6319	3.037	170.01	3.82929e-12	6.00647e-11
NCU09225	7.21161	3.11786	142.826	3.91087e-12	6.12449e-11
NCU09472	6.00733	6.71625	168.973	4.04731e-12	6.32792e-11
NCU02757	-3.53797	6.49447	168.647	4.05517e-12	6.32999e-11
NCU11286	9.62038	5.14825	125.018	4.16956e-12	6.49807e-11
app	7.69078	11.3169	168.328	4.1935e-12	6.52487e-11
NCU12035	5.52339	3.0077	163.806	4.21733e-12	6.55142e-11
NCU04544	5.64878	8.04691	168.153	4.24065e-12	6.57708e-11
NCU08573	6.58229	-0.149452	104.388	4.31338e-12	6.67918e-11
NCU04464	5.75598	3.4913	145.641	4.34188e-12	6.70277e-11
NCU08888	-2.31265	7.82522	167.514	4.34246e-12	6.70277e-11
NCU08524	2.42718	5.18923	167.328	4.40871e-12	6.78821e-11
NCU07237	5.28676	3.68119	168.482	4.41185e-12	6.78821e-11
NCU04396	7.23773	3.08489	105.074	4.44345e-12	6.82598e-11
NCU02964	3.92544	3.06941	167.359	4.45351e-12	6.83059e-11
NCU07090	9.1856	2.12319	211.611	4.47858e-12	6.85818e-11
NCU00473	-4.84341	5.31236	167.15	4.56868e-12	6.98155e-11
NCU16846	7.38993	3.47905	118.975	4.57357e-12	6.98155e-11
NCU08432	6.54474	3.51695	168.635	4.68194e-12	7.13572e-11
NCU06625	2.50058	4.65189	166.169	4.79522e-12	7.29688e-11
NCU05037	5.91641	4.4387	166.975	4.89896e-12	7.4385e-11
NCU00711	2.76797	4.76772	165.719	4.90366e-12	7.4385e-11
NCU16961	9.1816	5.78405	156.627	5.0029e-12	7.57716e-11
xr	2.46679	4.89897	165.19	5.01643e-12	7.58578e-11
NCU07789	9.96686	8.01629	162.632	5.03005e-12	7.59451e-11
NCU07104	7.6115	1.2736	130.07	5.0514e-12	7.60293e-11
NCU00746	6.92361	1.40991	111.363	5.05177e-12	7.60293e-11
NCU03390	7.03708	1.00772	97.0596	5.05919e-12	7.60293e-11
tetrahydroxynaphthalene reductase-2 reductase	11.0288	9.02492	177.545	5.18496e-12	7.77986e-11
NCU07768	6.29735	6.23377	165.959	5.27238e-12	7.88879e-11
NCU04880	5.36837	6.63299	164.662	5.27387e-12	7.88879e-11
trp-1	-2.65358	6.28067	164.317	5.29584e-12	7.90943e-11
NCU00410	-2.37017	7.7795	164.122	5.35193e-12	7.98089e-11
NCU05099	8.01089	1.08459	143.09	5.62484e-12	8.35964e-11
NCU08853	6.02141	0.889631	128.771	5.62897e-12	8.35964e-11
NCU03094	-2.76442	4.82065	163.42	5.63183e-12	8.35964e-11
NCU02721	6.33543	1.61777	105.984	5.66965e-12	8.40289e-11
NCU10184	3.47087	4.16442	164.207	5.68437e-12	8.41182e-11
NCU09855	5.78899	3.00325	157.477	5.74359e-12	8.48648e-11
NCU06152	4.83403	3.85391	163.996	5.79389e-12	8.54775e-11
NCU04916	7.4521	1.23846	106.899	5.91431e-12	8.71213e-11
NCU04917	5.69463	3.24389	150.28	5.97283e-12	8.78497e-11
NCU04795	3.0017	7.32771	162.424	6.03709e-12	8.866e-11
NCU06101	-2.28003	7.27335	162.034	6.0988e-12	8.94027e-11
NCU08235	8.35915	0.895539	107.447	6.10614e-12	8.94027e-11
NCU02206	9.43411	8.60284	161.058	6.12576e-12	8.94608e-11
NCU08123	4.86543	4.72032	162.356	6.12859e-12	8.94608e-11
NCU00103	-2.78685	5.6664	161.859	6.1774e-12	9.00375e-11
NCU02503	7.25134	1.3549	106.016	6.43014e-12	9.35802e-11
nop-1	7.11208	7.55143	161.516	6.44708e-12	9.36859e-11
NCU09178	4.10014	4.29197	161.058	6.64174e-12	9.62813e-11
NCU11382	5.55222	2.13076	143.57	6.64558e-12	9.62813e-11
NCU05877	7.64779	3.33898	126.747	6.6906e-12	9.67887e-11
NCU10344	6.63419	4.98473	157.589	6.74644e-12	9.73509e-11
NCU03481	5.8728	5.19731	159.084	6.74958e-12	9.73509e-11
sad-1	6.66012	3.85397	163.198	6.81081e-12	9.79773e-11
NCU00871	8.38691	5.31356	158.912	6.81326e-12	9.79773e-11
NCU09939	6.39684	2.3957	144.165	6.8492e-12	9.8348e-11
NCU05825	5.40245	4.67878	158.677	6.96284e-12	9.98317e-11
NCU08530	5.91128	3.24565	157.362	7.01769e-12	1.00469e-10
NCU07671	2.92353	3.87148	160.201	7.04138e-12	1.00659e-10
NCU09615	2.75126	6.7665	159.895	7.08285e-12	1.01103e-10
trp-5	-3.18935	6.58614	159.634	7.1017e-12	1.01223e-10
NCU06780	-3.31044	4.74537	159.687	7.11645e-12	1.01284e-10
NCU07983	7.15676	2.88111	148.419	7.1533e-12	1.01659e-10
NCU07249	5.90411	2.62635	129.877	7.19497e-12	1.02101e-10
NCU07531	4.29637	4.80678	159.723	7.26658e-12	1.02966e-10
NCU05859	5.51372	6.35373	158.667	7.72878e-12	1.09276e-10
NCU16703	9.21131	1.25783	130.819	7.73443e-12	1.09276e-10
NCU01218	-3.02469	6.0274	158.264	7.77979e-12	1.09756e-10
NCU08152	10.9505	7.46832	144.556	7.8256e-12	1.10242e-10
NCU09406	4.81846	4.58696	158.673	7.87722e-12	1.10808e-10
NCU01724	-2.6445	5.46926	157.565	8.12281e-12	1.14097e-10
NCU05946	7.97882	6.20655	158.715	8.18055e-12	1.14741e-10
NCU03600	3.43999	10.6545	157.361	8.21261e-12	1.15024e-10
NCU05470	8.40895	0.383309	159.797	8.23039e-12	1.15107e-10
NCU05931	4.01616	6.50671	157.431	8.30057e-12	1.15921e-10
NCU09296	3.39955	5.92487	157.313	8.36967e-12	1.16717e-10
NCU17202	8.11725	0.234894	132.977	8.77742e-12	1.22227e-10
NCU05568	5.8178	3.58959	143.485	9.05845e-12	1.25959e-10
NCU03411	3.9764	1.65996	150.926	9.35384e-12	1.2988e-10
NCU01177	-2.44817	5.4	155.158	9.49084e-12	1.31594e-10
oli	-7.37635	9.74024	155.32	9.50895e-12	1.31656e-10
NCU17272	5.5774	1.53665	130.311	9.97739e-12	1.37945e-10
NCU02710	4.50819	1.58332	151.87	1.00092e-11	1.38187e-10
NCU03974	4.78162	2.11794	151.026	1.02369e-11	1.41129e-10
NCU04592	-3.6629	5.29217	153.435	1.06544e-11	1.46675e-10
NCU04860	6.40804	0.184313	100.812	1.07585e-11	1.47899e-10
cdt-1	4.37462	6.80673	153.044	1.10481e-11	1.51664e-10
NCU07244	6.86128	0.244535	106.856	1.11039e-11	1.52214e-10
NCU03506	5.28992	7.24872	152.624	1.13591e-11	1.55493e-10
NCU08431	4.63763	1.65132	145.842	1.14009e-11	1.55844e-10
NCU05192	3.77073	4.64734	152.669	1.14608e-11	1.56442e-10
NCU03106	2.42933	5.61421	151.958	1.17176e-11	1.59723e-10
NCU03424	4.50011	1.64931	138.305	1.17961e-11	1.60566e-10
NCU05848	4.74662	2.59846	153.415	1.18576e-11	1.61177e-10
NCU00826	4.358	5.00748	152.087	1.20201e-11	1.63157e-10
NCU01147	-3.91589	4.39602	151.689	1.20515e-11	1.63354e-10
NCU04209	5.33631	1.65235	130.79	1.21448e-11	1.64387e-10
NCU00057	-2.84236	5.28148	151.316	1.22285e-11	1.65289e-10
NCU16398	3.94375	2.78995	152.32	1.27446e-11	1.72025e-10
trp-4	-3.42232	6.02467	150.372	1.3052e-11	1.75929e-10
NCU06136	4.44789	4.99142	150.361	1.34049e-11	1.80425e-10
NCU00052	4.14252	4.65651	150.406	1.34228e-11	1.80425e-10
NCU05556	6.15395	1.00662	95.8616	1.35386e-11	1.81729e-10
NCU02735	4.63062	2.82298	149.874	1.35611e-11	1.81779e-10
NCU08542	6.57529	-0.171621	124.458	1.36087e-11	1.82165e-10
NCU05107	6.59178	1.46031	114.653	1.36949e-11	1.83066e-10
NCU05754	4.30592	4.06916	150.65	1.38709e-11	1.85163e-10
NCU00529	7.17107	0.200745	107.834	1.39313e-11	1.85712e-10
NCU06128	4.26885	5.33756	149.132	1.45018e-11	1.93051e-10
NCU08885	7.36974	0.43148	103.359	1.45811e-11	1.93841e-10
NCU07177	5.85713	2.52258	150.625	1.47051e-11	1.9522e-10
NCU08902	4.44091	2.28127	144.798	1.48726e-11	1.97174e-10
NCU16307	4.65791	1.84671	137.717	1.49709e-11	1.98206e-10
NCU04601	4.19352	5.27713	148.185	1.53906e-11	2.03484e-10
NCU09308	3.39759	5.69047	148.33	1.54592e-11	2.04112e-10
NCU04939	5.58465	3.12363	143.167	1.6347e-11	2.15539e-10
NCU09053	5.33048	5.34567	148.036	1.65286e-11	2.17637e-10
NCU09803	-2.90447	7.03578	146.746	1.66405e-11	2.18814e-10
NCU07462	6.88838	5.29445	124.926	1.7038e-11	2.23736e-10
NCU01079	4.28223	0.896229	134.171	1.72389e-11	2.25908e-10
NCU07786	4.05553	1.29791	136.509	1.725e-11	2.25908e-10
NCU05421	-3.81636	4.93902	146.261	1.7326e-11	2.26596e-10
fbm-1	10.0954	6.45023	132.903	1.77119e-11	2.3133e-10
NCU17073	6.16587	0.594793	107.8	1.79205e-11	2.33739e-10
NCU08472	4.10525	0.560129	116.339	1.8326e-11	2.38707e-10
NCU07973	5.15657	0.827331	100.836	1.84389e-11	2.39854e-10
NCU08428	5.22045	5.38089	145.843	1.85097e-11	2.40453e-10
NCU08670	4.7225	5.72364	145.484	1.86268e-11	2.41649e-10
gh28-1	-3.66954	6.35944	145.905	1.8788e-11	2.43414e-10
NCU08685	-2.76546	7.88589	144.871	1.89359e-11	2.45003e-10
NCU07322	4.22646	6.6569	144.837	1.92478e-11	2.48705e-10
NCU05687	3.41153	3.84277	145.031	1.94678e-11	2.51213e-10
NCU09523	3.63627	7.06593	144.65	1.95199e-11	2.51549e-10
mb-3	2.85939	4.87515	144.634	1.95531e-11	2.51642e-10
NCU10965	3.54399	3.64485	144.715	1.97667e-11	2.54054e-10
NCU09197	3.44403	5.15864	144.688	1.98217e-11	2.54423e-10
NCU03469	11.4049	2.60023	376.658	1.99504e-11	2.55735e-10
NCU04520	5.15771	5.30526	144.614	2.00988e-11	2.57296e-10
NCU08259	9.01731	1.22768	150.742	2.01339e-11	2.57406e-10
NCU08393	4.7564	4.58244	144.289	2.02371e-11	2.58383e-10
NCU03017	6.74024	1.81696	109.414	2.03069e-11	2.58933e-10
NCU04920	5.1274	1.05369	115.716	2.04997e-11	2.61047e-10
NCU11185	2.01087	6.49718	143.702	2.0546e-11	2.61294e-10
NCU07841	2.8993	3.30252	143.835	2.08265e-11	2.64513e-10
NCU03474	6.22397	2.23638	139.109	2.12523e-11	2.69315e-10
NCU06641	5.91393	2.80337	130.515	2.12811e-11	2.69315e-10
NCU06654	-2.39039	5.79667	143.198	2.12881e-11	2.69315e-10
NCU05191	12.1626	10.1223	171.985	2.13903e-11	2.70255e-10
NCU08098	3.40287	2.53638	144.173	2.15863e-11	2.72366e-10
tre-1	5.79619	6.43409	143.404	2.16155e-11	2.72366e-10
NCU16492	5.11186	3.62166	152.917	2.16418e-11	2.72366e-10
NCU16600	12.1662	3.36978	314.755	2.1849e-11	2.74616e-10
rid-1	4.84628	3.49769	141.407	2.24805e-11	2.82187e-10
NCU16710	4.00903	3.98613	142.668	2.26714e-11	2.84214e-10
NCU01292	6.35085	6.12582	142.325	2.31071e-11	2.89303e-10
NCU12036	7.22811	-0.337227	150.727	2.3154e-11	2.89515e-10
NCU06917	5.66819	2.12515	110.766	2.3612e-11	2.94861e-10
NCU08622	5.41467	3.28062	137.544	2.41137e-11	3.00737e-10
NCU06930	2.11175	6.23784	141.343	2.42521e-11	3.02075e-10
NCU09147	6.35496	4.30873	125.448	2.46976e-11	3.07227e-10
NCU05404	4.10855	11.382	141.12	2.49615e-11	3.10109e-10
NCU02771	-2.93794	6.96354	140.933	2.49933e-11	3.10109e-10
NCU11356	-4.89754	7.40728	141.032	2.54997e-11	3.15988e-10
NCU08191	7.89681	4.623	138.142	2.61334e-11	3.23426e-10
NCU16473	6.56487	2.40675	131.04	2.63076e-11	3.25166e-10
NCU08921	3.89912	5.65356	140.305	2.6484e-11	3.26928e-10
NCU01579	4.95702	5.64582	140.775	2.66163e-11	3.28144e-10
oar1	-2.52035	4.512	139.965	2.68528e-11	3.30639e-10
NCU16474	6.94113	1.51532	96.3784	2.70181e-11	3.32251e-10
NCU05766	8.15727	7.43177	141.025	2.71058e-11	3.32907e-10
NCU09875	9.14008	1.80281	158.028	2.74123e-11	3.36034e-10
NCU05618	4.25981	5.68254	140.142	2.743e-11	3.36034e-10
NCU07940	2.62656	4.35262	139.693	2.76836e-11	3.38713e-10
NCU07186	4.71917	2.32913	102.819	2.9076e-11	3.553e-10
NCU00899	3.90474	9.2291	138.855	2.93447e-11	3.58131e-10
NCU03511	5.96215	2.11595	105.113	2.94476e-11	3.58934e-10
NCU03177	-2.28485	5.54613	138.401	2.99719e-11	3.64667e-10
NCU04556	5.85367	6.34535	138.994	2.99933e-11	3.64667e-10
NCU05625	4.87647	4.48787	138.751	3.01632e-11	3.66273e-10
NCU02165	3.16804	6.28938	138.302	3.05517e-11	3.70526e-10
NCU04555	5.30623	4.69875	138.447	3.07884e-11	3.72929e-10
NCU07449	10.0586	11.1597	138.194	3.12011e-11	3.77456e-10
NCU06360	-4.14363	7.0591	137.961	3.13452e-11	3.78725e-10
NCU09171	9.05108	7.51601	134.338	3.15535e-11	3.80073e-10
NCU09617	2.89642	5.73971	137.867	3.15548e-11	3.80073e-10
NCU05612	9.27577	1.02596	215.603	3.15746e-11	3.80073e-10
NCU09633	3.54181	3.2957	138.308	3.18883e-11	3.83373e-10
NCU02175	4.1302	9.99928	137.529	3.22976e-11	3.87811e-10
NCU01357	6.40319	6.98748	137.616	3.24455e-11	3.89105e-10
NCU05012	3.8159	5.94181	137.092	3.33536e-11	3.995e-10
NCU03413	5.85734	5.72099	137.921	3.35739e-11	4.01641e-10
NCU01495	9.45952	7.04343	136.363	3.36716e-11	4.02013e-10
NCU02998	-3.27348	6.0249	136.787	3.3688e-11	4.02013e-10
37S ribosomal protein MRP4	-2.538	6.77826	136.724	3.38018e-11	4.02875e-10
NCU08263	7.59703	-0.166023	111.383	3.38488e-11	4.02938e-10
NCU04918	8.21793	0.329911	130.168	3.44316e-11	4.09372e-10
NCU04869	8.92595	1.0829	194.319	3.46088e-11	4.10974e-10
NCU09173	5.33627	3.32995	137.267	3.4677e-11	4.11279e-10
NCU06504	4.14067	3.4238	137.22	3.49599e-11	4.14127e-10
nor-1	-3.07883	7.10021	136.2	3.51175e-11	4.15486e-10
NCU10828	4.67813	1.60005	135.928	3.52563e-11	4.16618e-10
NCU09743	6.44955	0.701013	86.5258	3.56757e-11	4.2106e-10
NCU11383	5.95576	4.89024	137.181	3.57473e-11	4.21391e-10
NCU05466	5.61136	0.625564	98.4153	3.63104e-11	4.27508e-10
NCU06403	-2.43937	6.11366	135.671	3.65324e-11	4.29599e-10
NCU16472	3.60257	7.96302	135.781	3.66844e-11	4.30863e-10
NCU09569	3.76173	4.96149	136.233	3.674e-11	4.30993e-10
NCU05063	4.95664	4.88526	135.946	3.69515e-11	4.3295e-10
NCU09876	5.94403	1.09722	95.3536	3.827e-11	4.47856e-10
NCU07288	3.13598	4.93904	135.045	3.89245e-11	4.54966e-10
NCU09892	-2.46812	6.37003	134.654	3.93585e-11	4.59483e-10
NCU05630	7.03558	6.63451	135.115	3.97112e-11	4.62964e-10
NCU16701	4.3282	1.76531	132.952	3.97548e-11	4.62964e-10
NCU08696	2.77418	7.299	134.672	3.98002e-11	4.62964e-10
NCU10951	7.20984	2.81527	103.953	4.01261e-11	4.66195e-10
NCU04593	4.22141	3.60343	135.506	4.10845e-11	4.76736e-10
prk-9	5.65244	7.21982	134.555	4.11319e-11	4.76736e-10
arg-13	3.42672	7.79154	134.246	4.12034e-11	4.76994e-10
NCU05705	3.75656	2.93986	134.759	4.16008e-11	4.81018e-10
NCU00698	3.7484	2.20637	132.302	4.18259e-11	4.83044e-10
NCU03322	5.36712	2.45619	130.079	4.19974e-11	4.84447e-10
NCU09470	5.55299	8.24072	134.31	4.21736e-11	4.859e-10
NCU08204	6.81429	0.0334885	94.4248	4.29661e-11	4.94443e-10
NCU07254	7.22016	6.97019	133.833	4.31786e-11	4.96297e-10
NCU05639	4.78515	7.12424	133.774	4.33168e-11	4.97015e-10
NCU02682	2.95147	2.97994	134.782	4.33438e-11	4.97015e-10
NCU10889	6.43271	0.940194	94.1678	4.54864e-11	5.20968e-10
NCU03926	-3.34218	6.05894	132.593	4.5887e-11	5.24935e-10
NCU08437	5.22547	1.26523	122.587	4.64601e-11	5.30863e-10
NCU08120	-2.63034	6.03793	132.317	4.68413e-11	5.34588e-10
NCU05049	5.76442	4.41046	133.264	4.84419e-11	5.52204e-10
NCU02438	-2.80032	7.95717	131.758	4.88318e-11	5.55993e-10
NCU03250	6.80678	2.37239	143.603	4.9104e-11	5.58435e-10
NCU03976	9.11936	1.30435	136.741	4.956e-11	5.6296e-10
NCU09116	-4.1942	7.37311	131.623	4.99713e-11	5.66875e-10
NCU16368	-3.67846	6.31565	131.626	5.00218e-11	5.66875e-10
NCU01516	-2.73348	5.48682	131.354	5.04308e-11	5.70841e-10
stk-42	-5.18095	0.652316	120.643	5.08042e-11	5.73997e-10
tah-1	4.35255	9.46077	131.391	5.08282e-11	5.73997e-10
NCU04038	5.48073	3.54238	132.923	5.10813e-11	5.76183e-10
NCU00977	-2.51142	4.61183	131.194	5.11657e-11	5.76462e-10
NCU09792	2.72872	6.22293	131.25	5.13851e-11	5.78261e-10
NCU06840	6.39692	1.59821	99.1644	5.21151e-11	5.85796e-10
NCU00947	5.63734	4.94452	127.159	5.36714e-11	6.02589e-10
NCU16444	5.5185	1.09532	109.684	5.37705e-11	6.03002e-10
ecd-1	3.00481	5.03162	130.936	5.50821e-11	6.16976e-10
NCU16789	4.4563	3.49554	125.9	5.5144e-11	6.16976e-10
NCU08881	6.90028	2.95684	130.307	5.74628e-11	6.42177e-10
NCU04725	4.8131	5.07136	129.764	5.78787e-11	6.46079e-10
NCU08835	4.77213	0.814916	94.0169	5.84222e-11	6.51394e-10
NCU07969	4.72994	4.3033	130.314	5.85957e-11	6.52577e-10
NCU00563	3.24798	3.59383	130.23	5.89858e-11	6.56166e-10
NCU05651	9.61702	10.2512	119.988	5.92355e-11	6.58187e-10
NCU00697	5.29491	5.14916	129.642	6.00206e-11	6.66146e-10
NCU17257	6.05331	3.68726	130.462	6.0831e-11	6.74368e-10
NCU09339	7.97069	1.47731	141.112	6.10899e-11	6.76462e-10
NCU01593	6.44663	3.51424	89.9214	6.44312e-11	7.12646e-10
NCU03531	5.98597	1.81191	108.736	6.52261e-11	7.20615e-10
NCU09190	10.0369	1.79226	173.974	6.80597e-11	7.50717e-10
NCU07068	4.518	7.44979	127.565	6.8106e-11	7.50717e-10
NCU07559	4.34797	4.17874	127.864	7.02066e-11	7.72991e-10
NCU05812	5.99217	6.07696	127.394	7.07609e-11	7.78209e-10
NCU07552	-2.58408	5.30964	126.687	7.22546e-11	7.93734e-10
NCU05726	1.89764	7.33214	126.527	7.29009e-11	7.99926e-10
NCU05426	-3.90737	5.32742	126.59	7.39809e-11	8.10858e-10
NCU02878	4.45131	1.76653	124.117	7.40672e-11	8.10885e-10
NCU02198	8.19158	5.45396	120.855	7.43491e-11	8.13051e-10
stk-21	5.64554	5.15389	127.354	7.47106e-11	8.16082e-10
NCU16668	2.99784	2.96922	126.662	7.60784e-11	8.30087e-10
NCU05890	-2.48524	4.78652	125.83	7.70697e-11	8.39078e-10
NCU05843	3.64146	5.63111	125.993	7.70759e-11	8.39078e-10
NCU09911	-4.37318	6.25565	125.879	7.76607e-11	8.43567e-10
NCU03950	3.1234	7.75431	125.87	7.76626e-11	8.43567e-10
NCU12077	8.23096	0.101942	131.623	7.80624e-11	8.46885e-10
mus-51	-2.82871	4.68657	125.74	7.8143e-11	8.46885e-10
NCU09619	2.83804	4.00835	125.64	7.87994e-11	8.53043e-10
NCU02857	4.18095	1.42402	127.483	7.91657e-11	8.56051e-10
NCU09567	4.70057	10.1113	125.566	7.9544e-11	8.59182e-10
gh45-1	3.40762	4.28032	125.479	8.07551e-11	8.71291e-10
NCU01781	2.22049	7.20309	125.177	8.10101e-11	8.73069e-10
NCU08830	5.40414	0.749938	102.08	8.29856e-11	8.93365e-10
NCU16449	3.17922	2.61254	125.437	8.42757e-11	9.06112e-10
NCU16411	3.88434	1.3061	120.192	8.4357e-11	9.06112e-10
NCU09093	4.88958	5.21146	125.083	8.51339e-11	9.13444e-10
NCU07831	-2.09413	8.6095	124.512	8.53658e-11	9.14917e-10
NCU07726	-3.77905	5.32827	124.675	8.59244e-11	9.19885e-10
NCU10595	7.30894	5.45495	121.14	8.62436e-11	9.22282e-10
NCU09242	4.41995	1.88928	108.408	8.67468e-11	9.26639e-10
NCU00085	2.56962	6.26646	124.45	8.68831e-11	9.27072e-10
NCU17270	8.46298	5.70394	117.442	8.82506e-11	9.40627e-10
NCU03190	3.5414	4.14872	124.453	8.96379e-11	9.54362e-10
NCU00046	2.0236	7.93787	123.879	8.97602e-11	9.54415e-10
NCU05762	9.1485	5.85931	124.372	8.98401e-11	9.54415e-10
acd-1	2.31208	7.9103	123.812	9.0237e-11	9.56567e-10
NCU05555	3.22494	6.29134	123.973	9.02403e-11	9.56567e-10
NCU07047	5.6094	1.34956	104.831	9.05178e-11	9.58459e-10
stk-36	5.05347	3.47266	105.531	9.15497e-11	9.68326e-10
NCU08857	3.14629	5.10823	123.831	9.17259e-11	9.6913e-10
NCU06513	3.87542	6.21276	123.716	9.22277e-11	9.72879e-10
NCU05506	4.74358	1.13125	107.178	9.22817e-11	9.72879e-10
NCU02301	4.80826	2.28826	119.839	9.5178e-11	1.00232e-09
NCU01358	4.40021	4.81771	123.087	9.72875e-11	1.02342e-09
NCU07664	4.94277	2.77805	110.234	9.79234e-11	1.02877e-09
NCU05572	6.07125	2.16879	121.19	9.80088e-11	1.02877e-09
NCU09433	5.29149	2.97111	122.195	9.86981e-11	1.03404e-09
NCU08516	3.21602	6.42866	122.837	9.87245e-11	1.03404e-09
NCU02188	6.02272	7.47804	122.924	1.0022e-10	1.04857e-09
NCU11331	7.11256	7.26961	122.436	1.00425e-10	1.04958e-09
NCU02966	-2.23067	4.95776	122.44	1.00726e-10	1.05052e-09
leu-4	-3.15932	7.16282	122.425	1.00801e-10	1.05052e-09
NCU09276	5.45691	1.5111	116.543	1.00841e-10	1.05052e-09
NCU09575	6.47646	7.46827	122.686	1.01227e-10	1.05342e-09
phy-2	3.84486	4.5318	122.372	1.0311e-10	1.07186e-09
NCU04317	-2.51198	4.94014	122.022	1.04811e-10	1.08837e-09
NCU05614	9.36329	1.10898	151.603	1.0533e-10	1.09259e-09
NCU09328	4.17131	0.980641	116.238	1.05781e-10	1.09609e-09
NCU00208	5.56151	2.9712	104.524	1.06184e-10	1.09909e-09
NCU00144	-4.62689	7.09769	121.901	1.064e-10	1.09944e-09
NCU10210	8.71486	0.921106	122.088	1.06445e-10	1.09944e-09
NCU02568	3.33068	5.26248	121.879	1.07042e-10	1.10443e-09
NCU00988	6.69085	5.84149	122.052	1.07633e-10	1.10934e-09
NCU09023	6.35844	5.34064	121.982	1.08161e-10	1.1136e-09
NCU00389	-2.71619	5.72193	121.279	1.10607e-10	1.13757e-09
NCU06822	6.48636	1.33885	87.1466	1.10976e-10	1.14016e-09
NCU04486	2.69304	4.57533	121.285	1.12099e-10	1.15047e-09
NCU01173	5.3047	1.68225	100.611	1.12305e-10	1.15136e-09
NCU01091	7.61541	0.516245	87.4179	1.12483e-10	1.15197e-09
NCU02799	5.18238	4.24613	120.775	1.13291e-10	1.15901e-09
NCU01462	10.7957	8.18908	115.533	1.14789e-10	1.1731e-09
NCU05095	-2.90296	6.77809	120.783	1.15062e-10	1.17466e-09
NCU07074	3.4362	7.1227	120.832	1.1602e-10	1.18318e-09
NCU10427	5.96072	0.88336	93.4171	1.17635e-10	1.19839e-09
NCU01531	4.98912	0.746928	85.4873	1.17856e-10	1.19938e-09
NCU17271	7.28973	5.55302	114.496	1.1837e-10	1.20334e-09
NCU05096	4.67017	1.61182	111.263	1.19014e-10	1.20745e-09
NCU08821	3.46493	8.15545	120.51	1.19024e-10	1.20745e-09
NCU02584	4.66676	5.14977	120.783	1.20356e-10	1.21969e-09
NCU05611	5.12429	0.165092	102.721	1.21411e-10	1.22909e-09
leu-6	-3.00912	7.6192	119.918	1.2344e-10	1.24833e-09
NCU05787	4.16288	0.501492	103.078	1.2376e-10	1.24967e-09
NCU08952	-2.7761	5.69052	119.889	1.2383e-10	1.24967e-09
NCU04026	11.3233	3.48513	309.422	1.24116e-10	1.25124e-09
NCU02088	3.89922	3.47917	118.734	1.26124e-10	1.27016e-09
tom20	-2.42816	5.77305	119.653	1.26257e-10	1.27018e-09
NCU00339	6.89468	-0.205236	92.5109	1.2798e-10	1.28618e-09
NCU05110	7.46775	-0.195949	132.538	1.28204e-10	1.2871e-09
NCU06901	6.59314	0.809343	113.396	1.293e-10	1.29675e-09
NCU16927	7.32407	0.761215	122.425	1.3022e-10	1.30463e-09
NCU08523	3.66467	3.47312	119.682	1.32664e-10	1.32771e-09
NCU09407	3.72013	6.53517	119.175	1.32798e-10	1.32771e-09
NCU10166	1.87933	5.70139	119.03	1.32945e-10	1.32781e-09
NCU04040	-2.73573	4.56493	119.049	1.33666e-10	1.33363e-09
NCU12025	4.53651	2.94456	118.405	1.34534e-10	1.34087e-09
NCU05184	3.91524	4.16514	119.222	1.34669e-10	1.34087e-09
NCU04768	-2.73296	5.88111	118.818	1.3515e-10	1.34427e-09
NCU05677	7.37693	-0.00926636	90.9378	1.35671e-10	1.34807e-09
NCU16940	4.71027	1.03711	100.125	1.40693e-10	1.39654e-09
NCU03935	-3.83114	6.86792	118.456	1.41251e-10	1.40065e-09
NCU02631	-4.11809	3.07467	118.452	1.4396e-10	1.42605e-09
NCU16939	4.65635	1.58038	117.644	1.45299e-10	1.43784e-09
NCU02170	6.68864	8.71799	118.13	1.45556e-10	1.43891e-09
NCU09828	4.42846	1.16483	110.693	1.50174e-10	1.48304e-09
NCU04897	4.11396	5.18165	117.583	1.51536e-10	1.49497e-09
met-7	-3.80357	6.46955	117.541	1.5218e-10	1.4998e-09
NCU05846	2.72158	5.69168	117.43	1.5332e-10	1.5095e-09
NCU07451	-2.24502	7.45143	117.15	1.55036e-10	1.52483e-09
NCU08317	-2.31366	4.50577	117.053	1.56682e-10	1.53946e-09
NCU06885	7.56085	-0.172599	95.6204	1.5858e-10	1.55651e-09
NCU03009	-2.5888	7.33255	116.867	1.58739e-10	1.55651e-09
NCU04746	4.94581	1.89188	107.113	1.60172e-10	1.56897e-09
NCU09799	4.16562	4.88685	116.887	1.60956e-10	1.57505e-09
NCU03645	2.64847	7.21477	116.828	1.61133e-10	1.5752e-09
NCU06358	2.96214	5.81771	116.65	1.64183e-10	1.60339e-09
NCU04867	8.52929	0.975778	126.235	1.65531e-10	1.61493e-09
NCU09698	5.44226	7.361	116.473	1.66191e-10	1.61974e-09
NCU07668	5.01172	7.11756	116.483	1.66667e-10	1.62274e-09
NCU05150	6.71769	0.186126	107.52	1.68444e-10	1.63839e-09
NCU03213	2.47333	4.01103	116.024	1.78138e-10	1.73094e-09
cys-16	2.85063	7.41455	115.318	1.83106e-10	1.77743e-09
NCU00363	3.53255	6.36926	115.295	1.83395e-10	1.77845e-09
NCU10894	3.46682	4.85342	115.391	1.86412e-10	1.8059e-09
NCU07718	7.38545	7.89736	115.264	1.8771e-10	1.81666e-09
NCU03889	2.93499	6.5785	115.009	1.8807e-10	1.81761e-09
NCU05774	8.59383	1.04134	101.805	1.88184e-10	1.81761e-09
NCU12104	4.36293	4.21572	115.759	1.89365e-10	1.82719e-09
NCU03575	-2.60517	7.78212	114.723	1.90067e-10	1.83214e-09
NCU01182	3.50004	3.77001	115.199	1.91465e-10	1.84378e-09
NCU00875	3.74007	4.42212	114.706	1.94871e-10	1.87315e-09
NCU09336	3.01371	6.29126	114.563	1.94902e-10	1.87315e-09
NCU10073	-2.03396	7.64567	114.326	1.96572e-10	1.88733e-09
NCU05523	2.17066	4.60238	114.308	1.97954e-10	1.89701e-09
NCU04934	4.50857	1.99442	112.305	1.97973e-10	1.89701e-09
NCU02339	5.40743	1.52539	96.8079	2.00145e-10	1.91593e-09
arg-3	-3.84235	7.77169	114.109	2.02645e-10	1.93722e-09
NCU02856	5.55258	5.24894	114.604	2.02769e-10	1.93722e-09
NCU05271	2.45402	6.34016	114.021	2.04114e-10	1.94815e-09
NCU07207	4.95125	0.764441	84.1432	2.08356e-10	1.98667e-09
NCU02269	-2.41396	5.11088	113.628	2.09079e-10	1.9916e-09
NCU01027	5.8757	1.32881	84.2261	2.09332e-10	1.99205e-09
NCU10861	10.6595	9.13413	106.83	2.09637e-10	1.99299e-09
NCU08390	-6.78857	7.30279	113.768	2.10372e-10	1.99802e-09
NCU09508	5.50856	4.31272	114.18	2.11132e-10	2.00327e-09
NCU05933	3.11931	3.89323	113.712	2.12758e-10	2.01672e-09
NCU03709	6.57588	5.49335	112.717	2.13187e-10	2.01881e-09
NCU07105	10.0356	1.7719	151.359	2.15852e-10	2.04205e-09
NCU00312	4.861	1.81793	104.002	2.16568e-10	2.04682e-09
NCU05984	-3.08419	2.98668	113.438	2.18248e-10	2.05985e-09
NCU06990	2.37841	5.62004	113.233	2.18373e-10	2.05985e-09
NCU07888	3.76431	8.39537	113.148	2.1982e-10	2.07149e-09
NCU06951	4.4918	6.12919	113.171	2.20978e-10	2.08037e-09
NCU00920	-3.33078	5.51353	113.059	2.21639e-10	2.08457e-09
NCU08723	10.8889	3.14947	283.375	2.21861e-10	2.08463e-09
NCU03699	4.58116	10.9912	112.846	2.25569e-10	2.11742e-09
NCU06659	-2.77104	5.93978	112.459	2.30892e-10	2.16485e-09
NCU16439	5.96833	0.0389492	82.2921	2.31069e-10	2.16485e-09
NCU00674	3.20786	4.7286	112.582	2.33309e-10	2.18371e-09
NCU04722	3.01455	4.04166	112.428	2.36514e-10	2.21158e-09
nst-5	-2.85737	5.94472	112.146	2.3703e-10	2.21427e-09
NCU06288	8.2466	0.146629	97.3309	2.38227e-10	2.2233e-09
anx14	3.63693	8.3228	111.898	2.44775e-10	2.28221e-09
NCU00520	-4.08724	7.46672	111.865	2.45519e-10	2.28695e-09
NCU03331	3.28268	7.34906	111.678	2.49558e-10	2.32045e-09
NCU04089	4.90622	4.3979	112.053	2.49712e-10	2.32045e-09
NCU09180	5.86776	0.666417	80.2443	2.49836e-10	2.32045e-09
NCU02730	2.31226	6.75669	111.551	2.52355e-10	2.34161e-09
NCU08345	1.87788	5.51459	111.311	2.54802e-10	2.36205e-09
NCU01468	-2.35667	6.40246	111.105	2.59747e-10	2.40551e-09
NCU00834	2.73616	5.41506	111.224	2.59987e-10	2.40551e-09
NCU16787	4.42596	3.02549	111.747	2.60758e-10	2.41033e-09
arp2	-2.52353	7.26201	110.95	2.62775e-10	2.42666e-09
NCU06532	-3.54644	7.75529	110.975	2.65199e-10	2.44521e-09
gh13-4	3.5907	4.0486	111.302	2.65289e-10	2.44521e-09
NCU06153	4.27868	7.151	110.926	2.66628e-10	2.45521e-09
NCU16967	3.93881	1.37364	107.044	2.70907e-10	2.49225e-09
NCU16723	7.88078	0.210169	106.772	2.77091e-10	2.54671e-09
NCU05173	4.56299	2.15651	82.523	2.7827e-10	2.55512e-09
NCU07918	6.47428	4.25538	91.4063	2.79823e-10	2.56694e-09
NCU06581	5.1608	0.75344	83.7064	2.81528e-10	2.58014e-09
NCU07814	-2.64173	6.55467	110.142	2.82009e-10	2.5821e-09
NCU01678	3.43168	7.29727	110.162	2.84636e-10	2.60136e-09
NCU05086	5.86539	2.06443	104.337	2.8465e-10	2.60136e-09
NCU02331	7.01997	-0.0176588	95.287	2.87518e-10	2.6251e-09
NCU17029	8.83964	0.319753	188.647	2.87843e-10	2.62558e-09
NCU01039	2.94203	5.1189	109.823	2.93699e-10	2.67647e-09
NCU09144	2.70173	6.19504	109.691	2.96764e-10	2.70187e-09
NCU01561	6.30583	3.6563	94.1915	3.00529e-10	2.73357e-09
NCU04346	5.01763	4.89155	109.88	3.02586e-10	2.7497e-09
NCU02839	-2.54045	6.84729	109.272	3.04479e-10	2.7643e-09
NCU07625	8.00635	-0.0853436	110.701	3.0571e-10	2.77288e-09
NCU08094	-3.95964	6.04978	109.296	3.09625e-10	2.80553e-09
NCU04532	3.30019	4.30785	109.296	3.0989e-10	2.80553e-09
NCU09455	8.03081	3.09505	89.6404	3.10403e-10	2.80755e-09
NCU00534	5.38445	1.15825	101.186	3.1141e-10	2.81403e-09
NCU09201	-3.35782	4.46624	109.001	3.12515e-10	2.82138e-09
NCU16876	5.25081	0.368618	78.4987	3.15721e-10	2.84767e-09
NCU08764	3.58276	4.88251	108.978	3.16501e-10	2.85205e-09
NCU05024	4.31663	2.25184	109.699	3.19491e-10	2.87631e-09
NCU05928	6.59692	5.96243	109.302	3.20818e-10	2.88557e-09
NCU16482	4.67487	0.241748	81.075	3.21392e-10	2.8878e-09
NCU08870	4.5477	7.25645	108.78	3.21662e-10	2.8878e-09
NCU06236	3.96508	1.93245	95.2252	3.22164e-10	2.88962e-09
NCU01135	2.93618	5.79428	108.702	3.23808e-10	2.90168e-09
NCU05411	3.42389	7.92317	108.221	3.378e-10	3.02426e-09
NCU00874	2.67745	6.60781	108.174	3.3927e-10	3.03462e-09
NCU05881	3.25671	9.81101	108.035	3.43357e-10	3.06834e-09
NCU06725	6.00348	4.69098	106.385	3.51e-10	3.13374e-09
plc-1	2.52776	8.35048	107.479	3.56915e-10	3.18361e-09
NCU05827	3.82063	1.83776	86.0297	3.60984e-10	3.21694e-09
NCU16406	6.63205	0.258876	89.7434	3.62155e-10	3.22441e-09
NCU08391	1.90971	7.18904	107.136	3.68019e-10	3.27361e-09
NCU06886	6.51435	0.0884081	70.9012	3.6876e-10	3.27719e-09
NCU06896	7.87313	-0.0443674	154.949	3.71254e-10	3.29633e-09
NCU09231	5.16742	4.8408	107.287	3.72166e-10	3.30039e-09
NCU00231	3.84232	1.04185	104.265	3.72394e-10	3.30039e-09
NCU09669	3.69913	5.42946	107.276	3.731e-10	3.30362e-09
NCU07587	2.03537	5.92623	106.882	3.76631e-10	3.33184e-09
NCU05628	4.14398	2.75922	107.728	3.81907e-10	3.37543e-09
NCU05038	4.30172	4.39964	106.905	3.8301e-10	3.38209e-09
mig-3	-5.61895	7.55824	106.738	3.85704e-10	3.40278e-09
NCU16875	3.59571	5.36996	106.73	3.87213e-10	3.41297e-09
NCU03877	-2.37234	7.53238	106.496	3.89812e-10	3.43276e-09
NCU02870	7.95828	0.175859	88.4615	3.93026e-10	3.45791e-09
NCU07063	2.60155	8.60394	106.26	3.982e-10	3.50025e-09
NCU08182	7.8666	0.305768	87.1158	4.01012e-10	3.52178e-09
NCU07523	3.88487	8.01544	106.283	4.01852e-10	3.52595e-09
NCU08047	1.86773	6.498	106.14	4.0262e-10	3.52949e-09
NCU08522	3.36913	3.38755	106.597	4.03267e-10	3.53197e-09
NCU05761	7.06435	6.40571	98.4896	4.15004e-10	3.63147e-09
NCU08429	5.65372	4.32004	105.555	4.18207e-10	3.65619e-09
NCU12026	6.82985	4.4935	107.15	4.22174e-10	3.68755e-09
NCU11228	-2.04864	6.77652	105.6	4.22719e-10	3.68898e-09
NCU16740	8.06615	0.107542	132.441	4.28418e-10	3.73534e-09
NCU08686	2.76095	5.73568	105.413	4.34888e-10	3.78834e-09
NCU09894	-3.0038	7.15887	105.276	4.35369e-10	3.78912e-09
NCU07613	5.74617	2.21601	105.825	4.41211e-10	3.83651e-09
NCU09404	6.10871	0.962381	68.5475	4.43725e-10	3.85268e-09
trk	3.356	7.03557	105.2	4.43866e-10	3.85268e-09
NCU06612	3.19412	4.41393	105.295	4.47045e-10	3.87679e-09
NCU03512	4.54679	1.79078	100.214	4.50505e-10	3.9033e-09
NCU16347	3.00294	6.47787	104.688	4.64341e-10	4.01958e-09
NCU07560	-1.98589	5.70197	104.264	4.77766e-10	4.1321e-09
NCU06301	-4.21105	6.68711	104.187	4.86636e-10	4.20505e-09
NCU05585	3.19299	5.32604	104.148	4.89722e-10	4.22795e-09
NCU16540	4.52825	0.576175	85.34	4.93685e-10	4.25836e-09
NCU09126	4.31976	3.58889	103.777	5.04824e-10	4.34719e-09
NCU07549	-2.80324	5.87895	103.666	5.04881e-10	4.34719e-09
gh3-4	7.63684	7.98151	103.794	5.07122e-10	4.3626e-09
NCU12119	6.41689	-0.385789	97.0748	5.25497e-10	4.51666e-09
NCU02461	-2.31945	5.11347	103.229	5.26303e-10	4.51957e-09
gh3-7	5.35004	2.69359	100.845	5.37875e-10	4.61485e-09
NCU07599	6.14816	0.132598	83.3341	5.45938e-10	4.67988e-09
NCU01011	9.85465	7.88023	93.3712	5.58873e-10	4.78653e-09
NCU08233	4.33532	2.46979	102.197	5.62505e-10	4.81337e-09
NCU16418	4.5066	3.43258	103.113	5.68808e-10	4.85996e-09
NCU00449	5.91388	3.20377	109.124	5.68954e-10	4.85996e-09
NCU06837	3.16018	5.0806	102.482	5.70995e-10	4.8731e-09
NCU02923	9.82622	5.06909	83.2615	5.72826e-10	4.88442e-09
NCU01315	2.16716	9.56007	102.283	5.73404e-10	4.88504e-09
NCU05888	3.12184	4.08412	102.465	5.74746e-10	4.89217e-09
NCU05584	6.22886	1.56742	80.7543	5.77651e-10	4.91257e-09
NCU10622	3.69461	5.95916	102.352	5.80085e-10	4.92894e-09
NCU00175	5.0871	8.75993	102.181	5.85078e-10	4.967e-09
NCU08485	-2.24878	4.66818	102.063	5.87043e-10	4.97932e-09
NCU05957	2.92057	5.93524	102.025	5.94334e-10	5.03675e-09
NCU01092	4.32561	5.17364	102.004	6.00122e-10	5.08135e-09
NCU10019	7.76614	5.00615	94.0544	6.10592e-10	5.16548e-09
NCU02257	2.54518	7.21495	101.698	6.1201e-10	5.17295e-09
gh76-5	6.77449	9.55173	101.667	6.14163e-10	5.18662e-09
NCU01094	3.12234	4.5225	101.667	6.2016e-10	5.2327e-09
NCU01442	1.89668	5.04615	101.231	6.33132e-10	5.3375e-09
NCU10546	4.37652	4.7449	101.475	6.41221e-10	5.40099e-09
NCU03785	4.17137	3.79579	100.256	6.58655e-10	5.54301e-09
NCU09924	4.96129	1.62636	98.8795	6.70507e-10	5.63785e-09
NCU08722	5.35356	2.85609	81.5669	6.71305e-10	5.63966e-09
NCU09256	4.52158	3.82867	101.26	6.72382e-10	5.64381e-09
NCU02920	7.43315	2.45388	75.0542	6.73412e-10	5.64422e-09
NCU01112	3.96489	4.01041	100.814	6.73598e-10	5.64422e-09
NCU03297	-4.31495	7.7029	100.606	6.78085e-10	5.67691e-09
NCU04234	3.97165	1.90491	79.7928	6.81808e-10	5.70314e-09
vib-1	-3.15461	7.65964	100.426	6.82557e-10	5.70448e-09
NCU06339	5.05001	5.28369	100.262	6.90007e-10	5.75835e-09
NCU08866	5.67733	-0.196084	73.803	6.90193e-10	5.75835e-09
NCU08981	-2.40146	4.1774	100.246	7.02611e-10	5.85691e-09
NCU00533	5.68008	-0.54515	68.8508	7.11871e-10	5.92899e-09
gh11-2	7.4035	3.78092	93.032	7.17143e-10	5.96777e-09
NCU05929	4.68427	4.42302	100.162	7.22047e-10	6.00341e-09
NCU03433	4.29257	7.27282	99.7315	7.43735e-10	6.17842e-09
NCU01272	-3.00182	7.02389	99.586	7.46907e-10	6.19588e-09
NCU06887	8.83505	0.678978	185.652	7.47117e-10	6.19588e-09
NCU01313	5.83876	0.991557	83.7399	7.49563e-10	6.21085e-09
NCU08329	-2.9348	5.80542	99.4988	7.54332e-10	6.24502e-09
NCU03104	7.88335	0.0357871	109.816	7.56303e-10	6.25598e-09
NCU08800	7.44859	-0.0185179	102.485	7.59963e-10	6.28089e-09
hsp70-5	-2.42916	8.61312	99.2456	7.63562e-10	6.30525e-09
NCU12137	6.33349	1.47875	89.15	7.72606e-10	6.3745e-09
NCU07948	4.08178	6.20241	98.9768	7.93287e-10	6.53955e-09
NCU04034	3.94534	6.16665	99.2167	8.04059e-10	6.62271e-09
NCU16993	2.75371	4.81121	98.8261	8.05015e-10	6.62494e-09
NCU00860	2.30418	6.02156	98.6887	8.13822e-10	6.69173e-09
NCU02908	7.20685	0.804134	95.2421	8.218e-10	6.7516e-09
NCU16670	3.12235	4.55169	98.5767	8.28289e-10	6.79914e-09
NCU04506	4.11586	8.59257	98.2569	8.49719e-10	6.96913e-09
NCU01078	2.00375	4.54353	98.1407	8.50595e-10	6.97041e-09
NCU12052	7.18615	4.86182	94.2374	8.59888e-10	7.0406e-09
NCU06558	-4.02192	5.66328	98.1321	8.62064e-10	7.05246e-09
stk-53	3.59641	3.66409	98.2418	8.69425e-10	7.10667e-09
NCU17267	8.9314	6.24308	108.961	8.77634e-10	7.16312e-09
NCU08337	5.87233	6.36459	98.0562	8.77812e-10	7.16312e-09
NCU04177	2.27183	4.67444	97.9936	8.80441e-10	7.17853e-09
NCU17143	5.92652	-0.388025	72.2288	8.83633e-10	7.19849e-09
NCU01592	5.6273	4.65344	79.5604	9.02259e-10	7.34404e-09
NCU00990	3.30279	3.38632	97.8693	9.04548e-10	7.35649e-09
NCU05988	2.46326	4.15409	97.5821	9.06612e-10	7.36367e-09
NCU03861	6.20094	6.58675	97.7541	9.06953e-10	7.36367e-09
NCU06751	1.8754	5.2015	97.4563	9.09566e-10	7.37869e-09
NCU00405	-2.78789	7.71244	97.265	9.23957e-10	7.48309e-09
NCU03638	-2.03275	5.30063	97.2774	9.23987e-10	7.48309e-09
NCU07103	9.15996	0.762111	156.93	9.24755e-10	7.48309e-09
NCU09326	-4.06409	10.126	97.1863	9.31037e-10	7.52763e-09
NCU10220	-3.28458	3.98974	97.4581	9.35532e-10	7.55766e-09
NCU02320	3.43933	4.89865	97.1202	9.48796e-10	7.65842e-09
NCU16926	6.09387	-0.522316	69.9308	9.54771e-10	7.70023e-09
NCU02860	8.12993	0.997932	102.029	9.64679e-10	7.77366e-09
NCU08801	7.11439	0.337387	87.5519	9.70442e-10	7.81359e-09
NCU16751	3.43663	6.54121	96.7151	9.85276e-10	7.92643e-09
NCU05646	2.22751	5.67835	96.6246	9.95893e-10	8.00519e-09
NCU09014	-1.77472	5.39619	96.3664	1.00918e-09	8.10529e-09
NCU04953	3.63229	4.20468	96.4269	1.02289e-09	8.20853e-09
NCU04667	7.28779	10.1508	96.3344	1.02495e-09	8.21825e-09
NCU07852	-2.15547	5.83863	96.0042	1.0453e-09	8.37166e-09
NCU01201	-2.39261	4.80615	96.0008	1.0466e-09	8.37166e-09
NCU09494	2.67078	3.73275	96.1332	1.04667e-09	8.37166e-09
NCU07602	7.60687	0.105018	96.4063	1.05276e-09	8.41336e-09
NCU06045	5.16785	4.39432	95.0034	1.06037e-09	8.46724e-09
NCU00309	3.51537	8.575	95.9401	1.06219e-09	8.47477e-09
NCU08865	6.80063	-0.113537	82.2416	1.08815e-09	8.67472e-09
NCU09819	-2.00145	5.93664	95.5752	1.09028e-09	8.68453e-09
NCU17069	4.11957	4.16472	95.7936	1.11224e-09	8.85222e-09
NCU08213	7.42065	-0.667874	77.4475	1.12902e-09	8.97838e-09
NCU17269	5.92706	5.08041	95.8076	1.1443e-09	9.09237e-09
NCU09999	-2.8521	6.20724	95.1641	1.14659e-09	9.10309e-09
NCU00465	-1.88988	6.75853	94.984	1.15552e-09	9.16652e-09
NCU00690	-2.46188	4.60429	94.8036	1.17844e-09	9.34068e-09
NCU02212	4.30946	3.48696	95.3188	1.18891e-09	9.40846e-09
NCU09540	-3.77044	4.01626	95.1229	1.18894e-09	9.40846e-09
acw-9	-4.55816	9.40492	94.679	1.20273e-09	9.50985e-09
NCU08077	4.43702	1.00501	71.8139	1.20507e-09	9.52051e-09
NCU07054	5.29797	3.3711	87.6766	1.21048e-09	9.5555e-09
NCU04764	-2.96682	4.15815	94.7159	1.22588e-09	9.66633e-09
NCU03499	4.59493	1.71398	96.853	1.22652e-09	9.66633e-09
NCU07479	5.10293	1.33527	85.3206	1.22978e-09	9.68411e-09
NCU06070	3.84056	2.51299	95.2325	1.23456e-09	9.71392e-09
NCU05978	7.14492	7.16466	94.4023	1.25462e-09	9.86368e-09
NCU07781	5.93286	2.84172	70.0497	1.25795e-09	9.88183e-09
NCU04796	2.54465	8.29324	94.1544	1.26709e-09	9.94561e-09
NCU09664	5.06779	3.80348	94.596	1.27507e-09	1.00001e-08
NCU08080	8.47028	0.221201	122.675	1.27661e-09	1.0004e-08
NCU16905	3.81637	2.69945	94.6598	1.27844e-09	1.00103e-08
NCU03760	-3.04972	2.85305	94.1476	1.28123e-09	1.00241e-08
NCU09768	5.70987	1.20161	80.0773	1.29153e-09	1.00965e-08
NCU08212	8.62511	0.303515	159.238	1.29316e-09	1.0101e-08
NCU09193	3.95028	6.94197	93.6671	1.33117e-09	1.03896e-08
NCU05351	7.18937	8.77251	93.6061	1.35483e-09	1.05657e-08
NCU09196	3.65352	5.45378	93.4239	1.3691e-09	1.06684e-08
NCU00177	-2.95166	7.89348	93.26	1.37235e-09	1.06851e-08
NCU07733	-2.56497	6.65346	93.1943	1.38194e-09	1.07444e-08
NCU01385	3.74813	2.40552	94.1094	1.38219e-09	1.07444e-08
his-6	-3.47846	7.52453	93.1328	1.4038e-09	1.09036e-08
NCU03762	3.98781	2.58292	93.6679	1.41817e-09	1.10049e-08
NCU05165	-3.26044	7.71692	93.0229	1.41911e-09	1.10049e-08
NCU11345	-2.59535	6.82426	92.8552	1.42924e-09	1.10746e-08
NCU07516	2.30261	6.58992	92.8487	1.44426e-09	1.11821e-08
NCU01760	5.74485	5.76533	92.9745	1.45805e-09	1.12732e-08
NCU04947	3.24677	4.30523	92.8204	1.45836e-09	1.12732e-08
NCU03343	-2.46644	5.97884	92.5408	1.48028e-09	1.14334e-08
NCU05818	5.27314	4.15733	93.1244	1.49034e-09	1.1502e-08
NCU17026	3.66267	2.86116	92.2293	1.49874e-09	1.15576e-08
NCU06341	2.67526	6.62089	92.4621	1.50443e-09	1.15923e-08
NCU00842	3.47455	1.39952	84.8978	1.52213e-09	1.17193e-08
NCU17161	5.82853	-0.85532	74.3846	1.53113e-09	1.17792e-08
NCU00695	3.18004	8.48209	92.1918	1.5432e-09	1.18626e-08
krev-1	-2.67095	5.30411	91.9911	1.56456e-09	1.20173e-08
NCU08995	1.92943	6.90976	91.84	1.58406e-09	1.21575e-08
NCU12132	4.65046	0.71978	80.0599	1.58595e-09	1.21623e-08
NCU05112	9.13106	1.27827	166.21	1.58738e-09	1.21636e-08
NCU10547	4.35397	2.55196	88.0504	1.59542e-09	1.22156e-08
aro-3	-3.45394	6.5953	91.8261	1.60182e-09	1.22549e-08
NCU07801	4.40275	0.569106	80.3675	1.60449e-09	1.22656e-08
NCU07112	-4.35768	7.19137	91.6622	1.62907e-09	1.24436e-08
NCU06327	-5.66288	6.43028	91.6899	1.63077e-09	1.24468e-08
NCU00705	2.87554	3.45151	91.9805	1.63261e-09	1.24511e-08
arg-1	-3.46731	8.48559	91.5644	1.64481e-09	1.25342e-08
NCU10772	3.22666	2.12895	92.2909	1.66837e-09	1.27038e-08
NCU04336	-2.9364	5.8161	91.3731	1.67841e-09	1.27701e-08
NCU09062	3.53132	4.40666	91.3647	1.68601e-09	1.28179e-08
NCU16833	-2.33065	4.80429	91.2138	1.69196e-09	1.28531e-08
NCU03445	-2.38189	5.6518	91.1659	1.69742e-09	1.28743e-08
NCU17278	3.93616	5.85442	91.3206	1.69742e-09	1.28743e-08
NCU00397	-3.9729	6.71832	91.1603	1.71487e-09	1.29965e-08
NCU05187	3.80573	1.76232	91.7269	1.72707e-09	1.30787e-08
NCU05938	6.13643	2.53485	89.6801	1.73281e-09	1.30972e-08
NCU05106	7.50061	2.09578	93.7382	1.73309e-09	1.30972e-08
NCU03181	3.04753	3.6242	91.187	1.73357e-09	1.30972e-08
NCU03162	6.85758	-0.380782	79.216	1.73597e-09	1.31051e-08
NCU00633	-4.2471	6.97306	90.949	1.75454e-09	1.32349e-08
NCU04106	-2.75513	4.53013	90.826	1.76299e-09	1.32844e-08
NCU12050	4.09441	3.03709	91.2162	1.76383e-09	1.32844e-08
NCU01373	3.06332	2.70426	91.252	1.77425e-09	1.33524e-08
pks-2	2.25558	7.11456	90.8119	1.77628e-09	1.33573e-08
NCU10052	4.79912	5.39167	90.8547	1.79399e-09	1.348e-08
NCU03426	3.00104	6.98939	90.6224	1.81131e-09	1.35996e-08
NCU01629	4.56675	7.48957	90.7521	1.81607e-09	1.36247e-08
NCU09660	4.45345	3.07783	89.7784	1.81914e-09	1.36372e-08
NCU03501	4.37284	8.2476	90.5332	1.83028e-09	1.37101e-08
NCU05872	4.99465	3.36155	86.382	1.83303e-09	1.37201e-08
NCU10030	1.88412	5.50886	90.3555	1.84444e-09	1.37948e-08
NCU05767	5.88129	4.57316	90.5942	1.87087e-09	1.39802e-08
NCU05794	6.31739	-0.0933898	64.5565	1.87212e-09	1.39802e-08
NCU08756	6.77162	5.45585	90.3763	1.88034e-09	1.40308e-08
NCU03755	-4.08649	7.06882	90.2296	1.89066e-09	1.40969e-08
NCU16765	2.30716	3.46616	90.3385	1.90434e-09	1.4188e-08
NCU16779	-3.04872	5.15086	89.9896	1.93579e-09	1.44112e-08
NCU11278	3.2443	3.98619	90.0602	1.93785e-09	1.44154e-08
NCU12099	4.47368	2.42835	83.9782	1.95334e-09	1.45195e-08
NCU03570	3.99936	3.78418	90.1449	1.96383e-09	1.45863e-08
ccg-4	9.13063	10.8054	77.3935	1.97334e-09	1.46457e-08
NCU05379	4.92096	2.45691	77.728	1.98051e-09	1.46876e-08
NCU03394	-2.25689	5.76399	89.6595	1.98203e-09	1.46877e-08
NCU08081	8.81086	0.579829	230.72	1.9923e-09	1.47459e-08
NCU07115	3.22138	5.94627	89.7603	1.99294e-09	1.47459e-08
NCU03513	5.20279	2.88788	90.6841	2.02434e-09	1.49668e-08
NCU05155	6.76968	4.10099	89.4016	2.03972e-09	1.5069e-08
NCU06914	-2.34511	6.4968	89.3233	2.05193e-09	1.51477e-08
NCU03984	6.94451	3.68062	88.8173	2.06127e-09	1.5205e-08
NCU11234	-3.28247	4.6752	89.3015	2.0921e-09	1.54207e-08
NCU05538	7.16807	-0.396124	98.2954	2.11138e-09	1.55509e-08
NCU02922	8.25927	4.15771	74.578	2.11755e-09	1.55845e-08
NCU09279	5.06626	5.51288	88.86	2.1281e-09	1.56503e-08
cys-12	-2.501	4.7635	89.0006	2.13244e-09	1.56702e-08
NCU02434	-2.41663	6.26301	88.8831	2.14851e-09	1.57764e-08
NCU04031	4.91461	-0.207034	59.5831	2.16127e-09	1.58581e-08
NCU05932	4.11516	2.40632	90.1989	2.16467e-09	1.58709e-08
NCU04873	3.91123	1.9112	78.047	2.17645e-09	1.59453e-08
NCU11396	5.41043	2.46647	89.3359	2.20602e-09	1.61497e-08
NCU02215	2.94191	2.92465	88.7525	2.24533e-09	1.64251e-08
NCU00773	4.64987	5.11712	88.6671	2.24887e-09	1.64385e-08
NCU01746	2.34069	4.95399	88.3401	2.29821e-09	1.67865e-08
NCU10852	4.12224	9.7878	88.1956	2.33019e-09	1.70072e-08
NCU01809	-2.80788	4.75745	88.1029	2.33804e-09	1.70517e-08
NCU09947	5.42104	3.48395	88.6598	2.34029e-09	1.70552e-08
NCU11371	-2.57287	5.70543	88.0904	2.3446e-09	1.70737e-08
NCU10226	-3.8116	3.82755	88.3028	2.37963e-09	1.73136e-08
NCU07454	1.90272	3.44126	88.231	2.38111e-09	1.73136e-08
ilv-6	-3.37615	6.60307	87.9883	2.38707e-09	1.73439e-08
NCU02869	8.30913	0.166532	150.257	2.4045e-09	1.74574e-08
ndi-1	-3.72973	4.14976	87.9001	2.41732e-09	1.75374e-08
NCU03339	-2.71602	7.4537	87.6796	2.43734e-09	1.76694e-08
aro-1	-3.19796	7.6385	87.6719	2.46283e-09	1.78317e-08
NCU08046	-1.99189	7.35397	87.5788	2.46343e-09	1.78317e-08
nic-4	-2.69452	5.53627	87.3157	2.56297e-09	1.85384e-08
NCU05481	5.1157	0.114627	59.2146	2.57096e-09	1.85823e-08
aro-7	-3.82764	8.14275	87.2154	2.58405e-09	1.8663e-08
NCU06613	2.42572	2.346	87.5588	2.59435e-09	1.87234e-08
NCU06933	2.76621	3.08153	87.3929	2.60148e-09	1.87557e-08
NCU08658	2.08853	5.17977	87.0739	2.6027e-09	1.87557e-08
NCU05764	7.78043	7.05429	87.161	2.6284e-09	1.8916e-08
NCU06514	4.26273	1.52894	77.262	2.62885e-09	1.8916e-08
NCU02419	-2.41527	5.30033	86.9629	2.63175e-09	1.89228e-08
NCU04656	-3.92015	7.83011	86.9888	2.64689e-09	1.90175e-08
NCU04323	-2.47112	5.43409	86.9294	2.65086e-09	1.90319e-08
NCU12045	6.99572	0.0923639	131.576	2.66198e-09	1.90976e-08
NCU01978	-2.51844	3.65041	86.7915	2.6942e-09	1.93144e-08
NCU05108	6.24352	-0.434726	83.0211	2.74065e-09	1.96329e-08
SesB	5.22248	4.84246	85.0156	2.74568e-09	1.96544e-08
NCU03341	-1.58494	5.56975	86.5479	2.74923e-09	1.96652e-08
nuo19.3	-1.86093	7.15193	86.3381	2.81074e-09	2.00903e-08
NCU09416	4.35115	1.82295	86.6381	2.85935e-09	2.04227e-08
NCU11249	-2.53226	4.56078	86.0656	2.91161e-09	2.07807e-08
NCU01337	-2.61197	4.00358	86.081	2.93495e-09	2.09318e-08
NCU01439	-4.67291	8.86483	86.0079	2.93879e-09	2.09437e-08
NCU08410	-1.96392	5.36638	85.915	2.94391e-09	2.09648e-08
NCU02199	6.61479	4.99984	86.3674	2.95185e-09	2.10059e-08
NCU01451	2.55246	8.69206	85.8486	2.98931e-09	2.12562e-08
NCU07202	4.62387	5.65047	85.9599	2.99141e-09	2.12562e-08
NCU05183	4.13931	7.54136	85.8391	2.99495e-09	2.12657e-08
thr-5	-2.83725	5.87211	85.7949	3.00917e-09	2.1351e-08
NCU08735	4.28354	3.9875	85.848	3.06749e-09	2.17489e-08
NCU02728	-2.28941	4.72771	85.5118	3.07507e-09	2.17866e-08
lyz	3.22358	6.64274	85.5444	3.09188e-09	2.18897e-08
NCU03604	5.5367	7.10647	84.434	3.1042e-09	2.19609e-08
NCU02527	2.96176	3.94725	85.5321	3.14203e-09	2.22123e-08
NCU10129	4.82801	7.52973	85.3121	3.16804e-09	2.23798e-08
aro-8	-2.96249	6.73168	85.3007	3.17152e-09	2.2388e-08
NCU04412	-2.28215	5.55851	85.1593	3.19219e-09	2.25175e-08
NCU04201	1.99657	6.83366	85.1149	3.20647e-09	2.26017e-08
NCU02421	-2.39531	6.72237	85.0888	3.21473e-09	2.26342e-08
NCU05039	7.33402	6.46886	85.1586	3.21575e-09	2.26342e-08
NCU03279	3.92266	6.59947	85.1556	3.22304e-09	2.2655e-08
NCU05903	3.39871	2.60322	86.0193	3.22339e-09	2.2655e-08
NCU10659	5.19387	2.91782	81.711	3.2259e-09	2.26562e-08
NCU08249	5.88335	0.162566	64.2422	3.27449e-09	2.29808e-08
NCU02512	2.78275	4.71935	85.0106	3.29171e-09	2.30849e-08
NCU07595	4.23393	0.979898	74.6371	3.31291e-09	2.32167e-08
NCU02402	-2.47523	5.57806	84.6968	3.35672e-09	2.35068e-08
NCU07185	3.66212	4.35627	79.6713	3.42235e-09	2.3949e-08
nst-6	2.74594	2.63352	84.8408	3.42906e-09	2.39787e-08
NCU08349	5.23129	1.10611	66.0149	3.44839e-09	2.40964e-08
NCU07923	-5.56639	3.85361	84.7844	3.46925e-09	2.42246e-08
NCU08106	7.49363	-0.449672	69.7212	3.4787e-09	2.42731e-08
NCU07627	6.30482	-0.0893323	73.1422	3.49484e-09	2.43682e-08
NCU03748	-3.30145	7.4598	84.3621	3.51164e-09	2.44667e-08
NCU07433	4.53468	1.84049	83.5545	3.51403e-09	2.44667e-08
NCU06631	-2.20118	5.97434	84.2616	3.51727e-09	2.44717e-08
NCU07147	4.7197	2.54959	64.7618	3.53497e-09	2.45772e-08
NCU05196	-2.47537	5.42781	84.2036	3.54127e-09	2.46006e-08
gh35-2	2.70695	3.77004	84.3571	3.54342e-09	2.46006e-08
NCU10231	5.32892	-0.191051	61.5027	3.55953e-09	2.46947e-08
NCU05752	-3.46265	6.37187	84.2172	3.59291e-09	2.49084e-08
NCU08717	3.22151	4.07277	84.1548	3.60535e-09	2.49594e-08
NCU07917	5.14309	6.55891	84.2386	3.60542e-09	2.49594e-08
NCU07596	4.60793	5.91174	84.298	3.63045e-09	2.51147e-08
NCU03518	3.52451	5.31231	83.9939	3.66504e-09	2.53262e-08
NCU03607	-3.9885	5.36269	84.0138	3.66625e-09	2.53262e-08
NCU00655	-2.67661	6.20381	83.7837	3.73974e-09	2.58154e-08
NCU04625	4.67361	2.49865	74.1695	3.78408e-09	2.60966e-08
nca-3	4.71085	7.63494	83.6693	3.78587e-09	2.60966e-08
NCU01998	2.28456	6.27283	83.6401	3.79852e-09	2.61652e-08
NCU11251	-2.37767	5.774	83.4902	3.82683e-09	2.63414e-08
NCU08546	5.96846	0.626048	68.3773	3.85266e-09	2.65004e-08
tim10	-1.77378	5.86731	83.3905	3.87578e-09	2.66322e-08
NCU01241	-3.71742	6.38466	83.454	3.87732e-09	2.66322e-08
NCU03673	2.64443	3.66498	83.4111	3.92758e-09	2.69582e-08
NCU03189	4.40275	2.61659	82.7292	3.93195e-09	2.69691e-08
NCU00872	3.73738	4.69317	83.3357	3.94323e-09	2.70273e-08
NCU04068	-2.72619	6.1916	83.1699	4.00359e-09	2.74216e-08
NCU09606	4.14731	2.01843	78.9338	4.02545e-09	2.75518e-08
for	-3.69956	8.92262	83.0702	4.04298e-09	2.76523e-08
NCU16558	2.74338	5.23611	83.1075	4.06456e-09	2.77802e-08
NCU04658	2.87116	1.29312	83.7987	4.08122e-09	2.78744e-08
NCU08183	-4.27078	6.36986	82.9415	4.10405e-09	2.80106e-08
NCU04045	-2.83456	4.69097	82.8245	4.14204e-09	2.825e-08
NCU05518	3.54158	6.73611	82.8136	4.16684e-09	2.83991e-08
NCU16320	3.00268	2.15257	83.1694	4.17301e-09	2.84211e-08
NCU16490	2.42365	5.50975	82.7565	4.18641e-09	2.84788e-08
NCU00724	4.81996	3.46157	83.2122	4.18737e-09	2.84788e-08
NCU10896	4.49438	1.12043	76.3026	4.20577e-09	2.85839e-08
NCU04935	3.0887	2.88782	83.1967	4.22163e-09	2.86715e-08
NCU00409	-4.96028	4.54465	82.9408	4.25207e-09	2.8858e-08
NCU06884	2.23387	6.7501	82.564	4.27639e-09	2.90027e-08
NCU00755	4.42597	7.59915	82.4413	4.33607e-09	2.93869e-08
qip	2.40868	5.62883	82.3514	4.38056e-09	2.96677e-08
NCU05999	2.18728	7.92471	82.2719	4.41598e-09	2.98866e-08
NCU09566	2.7103	7.25354	82.197	4.45329e-09	3.01057e-08
NCU07883	3.13648	8.35469	82.1936	4.45458e-09	3.01057e-08
NCU16930	3.81831	3.0576	82.6749	4.51272e-09	3.04774e-08
NCU08195	-2.5985	7.07997	81.8933	4.56545e-09	3.0812e-08
NCU07441	5.48257	7.67013	81.9317	4.60589e-09	3.10633e-08
NCU02526	4.10926	9.17779	81.8789	4.6132e-09	3.10909e-08
NCU05316	3.02838	5.28764	81.7983	4.65992e-09	3.13839e-08
tca-5	-2.18218	7.49625	81.6252	4.70386e-09	3.16578e-08
NCU16652	-2.49972	6.65416	81.5386	4.74966e-09	3.19439e-08
short chain dehydrogenase/reductase family	2.77182	7.07893	81.5243	4.79938e-09	3.22558e-08
NCU02545	-1.94749	5.26057	81.4306	4.81023e-09	3.23063e-08
NCU02291	-2.23048	4.67028	81.3873	4.85847e-09	3.26077e-08
NCU03821	2.10141	4.73756	81.2756	4.89845e-09	3.28532e-08
NCU00618	-2.08724	9.3969	81.0835	4.99814e-09	3.34986e-08
NCU02813	-1.74051	7.51267	81.0362	5.02482e-09	3.36541e-08
NCU09966	7.37319	0.0326904	88.9266	5.06459e-09	3.3897e-08
NCU03098	4.31423	5.05214	80.8971	5.21506e-09	3.488e-08
NCU06260	1.61536	5.30061	80.7001	5.22139e-09	3.48982e-08
NCU07536	2.34326	3.18477	80.808	5.23215e-09	3.4946e-08
NCU05673	5.24611	-0.907581	57.8461	5.23925e-09	3.49693e-08
NCU04735	2.41327	3.00547	80.9232	5.28271e-09	3.52351e-08
eat-2	-1.58644	7.24723	80.5258	5.32222e-09	3.54741e-08
NCU08507	-2.0782	5.44223	80.472	5.35805e-09	3.56884e-08
NCU01991	-2.18184	5.61743	80.4418	5.37679e-09	3.57886e-08
NCU02801	-2.7489	6.70843	80.4943	5.38861e-09	3.58426e-08
NCU01023	-1.98049	4.98515	80.4026	5.40693e-09	3.59398e-08
arg-2	-3.21278	7.74484	80.4365	5.42445e-09	3.60315e-08
con-13	5.08396	4.51291	79.6542	5.46067e-09	3.62472e-08
NCU02324	4.78905	3.04884	74.5937	5.47293e-09	3.63036e-08
NCU01903	2.82783	7.38982	80.3442	5.48022e-09	3.63271e-08
NCU09900	-1.81098	5.5943	80.2551	5.48873e-09	3.63586e-08
NCU06931	2.56235	5.58994	80.3145	5.50108e-09	3.64153e-08
NCU00225	-1.827	9.03338	80.2276	5.50481e-09	3.64153e-08
NCU08514	-1.88311	5.10382	80.2237	5.51168e-09	3.64358e-08
gh13-3	3.12561	6.21909	80.1855	5.58098e-09	3.68687e-08
NCU04020	-2.22208	7.69204	80.0541	5.61429e-09	3.70635e-08
NCU04009	-1.93164	4.92022	80.0125	5.66322e-09	3.73611e-08
NCU03700	6.34794	0.160896	71.5589	5.68641e-09	3.74885e-08
NCU07477	2.5844	6.28562	79.9459	5.73523e-09	3.77846e-08
NCU05382	2.88828	3.85681	79.8738	5.85741e-09	3.85633e-08
NCU01795	-2.07329	6.36099	79.6609	5.87121e-09	3.86279e-08
NCU03716	-2.40907	3.99573	79.6728	5.90025e-09	3.87854e-08
NCU08243	6.2147	0.759783	58.039	5.90318e-09	3.87854e-08
NCU07916	2.96727	5.66645	79.6839	5.92158e-09	3.888e-08
NCU17042	3.43447	2.33534	80.1172	6.08576e-09	3.99208e-08
NCU02652	2.54547	2.34089	79.8577	6.08836e-09	3.99208e-08
ro-7	-1.77178	5.15758	79.2613	6.15619e-09	4.03383e-08
NCU05801	4.58161	7.79724	79.2721	6.1922e-09	4.05467e-08
NCU04602	-3.25915	3.27715	79.5216	6.20324e-09	4.05916e-08
NCU09716	2.90067	6.38726	79.2375	6.21631e-09	4.06496e-08
gpr-4	3.15569	4.80641	79.2171	6.24219e-09	4.07913e-08
trp-3	-4.14353	8.20983	79.1923	6.24761e-09	4.07992e-08
NCU08679	4.72196	-0.163326	54.2943	6.25441e-09	4.08161e-08
stk-29	2.42556	4.95944	79.1232	6.30812e-09	4.11388e-08
NCU10304	4.01924	2.84917	79.4968	6.4014e-09	4.1719e-08
NCU05581	3.9568	5.52822	78.978	6.41514e-09	4.17804e-08
chs-6	3.36502	5.19116	78.9902	6.41969e-09	4.17819e-08
NCU07623	3.70619	4.70413	78.9571	6.48609e-09	4.21858e-08
NCU00031	10.5258	10.9942	71.4969	6.50836e-09	4.23022e-08
NCU00666	2.86473	5.2989	78.6899	6.62613e-09	4.30387e-08
NCU05047	3.72253	3.73897	78.7467	6.67145e-09	4.3304e-08
nuo21.3a	-2.29287	7.54348	78.5312	6.68231e-09	4.33454e-08
NCU05480	5.20998	0.589124	62.5774	6.84616e-09	4.43785e-08
NCU06008	-2.07123	6.06341	78.31	6.85864e-09	4.44105e-08
NCU16848	3.54793	5.90556	78.3808	6.86026e-09	4.44105e-08
NCU08802	5.4348	0.273177	66.8216	6.91229e-09	4.47173e-08
NCU08842	2.99747	6.11575	78.3055	6.9197e-09	4.47354e-08
NCU07048	2.97434	-0.0948067	58.4973	7.07852e-09	4.57316e-08
hak-1	4.48522	7.81309	78.0359	7.13653e-09	4.60756e-08
NCU03202	2.32815	2.67905	78.3049	7.21904e-09	4.65773e-08
pdx-4	-5.57697	7.95582	77.969	7.23448e-09	4.66234e-08
erg-3	-2.42275	6.60935	77.8436	7.23582e-09	4.66234e-08
NCU01025	2.7579	5.49534	77.8489	7.36348e-09	4.74143e-08
NCU01888	2.02764	5.09886	77.7146	7.4397e-09	4.78733e-08
NCU05679	6.54475	-0.137204	80.1866	7.45372e-09	4.79316e-08
NCU16936	3.48088	1.57469	77.534	7.46219e-09	4.79543e-08
NCU08508	4.27769	0.135646	55.9668	7.56657e-09	4.85927e-08
NCU10470	5.98497	5.33618	77.6394	7.59415e-09	4.87375e-08
NCU06684	-1.99054	7.49247	77.2262	7.77344e-09	4.98551e-08
NCU09863	3.32614	1.75271	76.8865	7.92238e-09	5.07767e-08
NCU03906	-1.69026	6.90402	77.0287	7.95532e-09	5.09541e-08
NCU03061	-2.54215	7.08388	77.0291	8.02197e-09	5.1347e-08
NCU05813	-2.01635	5.92549	76.9274	8.05054e-09	5.14958e-08
NCU08790	3.75674	2.68698	77.3393	8.09397e-09	5.17394e-08
nuo20.1	-2.0394	7.50754	76.8722	8.10242e-09	5.17592e-08
NCU16813	4.9445	-0.451078	52.8448	8.20257e-09	5.23644e-08
NCU00195	3.4696	6.61888	76.7469	8.29466e-09	5.29174e-08
stk-43	3.15917	4.00011	76.7859	8.33036e-09	5.30788e-08
NCU03504	-2.01984	5.48946	76.6374	8.33093e-09	5.30788e-08
NCU05437	4.41039	0.391458	57.3019	8.40712e-09	5.3529e-08
NCU06505	8.10232	5.61728	76.0993	8.41468e-09	5.35419e-08
NCU03876	-1.76538	7.85383	76.5419	8.42208e-09	5.35538e-08
NCU01720	3.13352	8.8431	76.5656	8.46941e-09	5.38194e-08
NCU09363	1.99558	3.9038	76.4861	8.5025e-09	5.39942e-08
NCU01913	-1.50286	5.45548	76.4235	8.54159e-09	5.42069e-08
NCU02963	-2.97294	3.79317	76.5848	8.57836e-09	5.44046e-08
NCU04303	-4.68189	7.7085	76.4304	8.60579e-09	5.45428e-08
cyt-20	-2.6705	8.0867	76.3464	8.61809e-09	5.4585e-08
NCU08258	7.28577	-0.375799	81.2092	8.64704e-09	5.47325e-08
NCU00054	2.39103	5.88914	76.267	8.77568e-09	5.55105e-08
NCU08220	6.6802	-0.237804	68.9041	8.96069e-09	5.66437e-08
NCU10675	1.89724	5.79035	75.9577	9.02511e-09	5.70137e-08
bek-1	3.55044	4.06594	76.1861	9.05729e-09	5.71797e-08
NCU03477	3.82431	2.58953	76.4889	9.17551e-09	5.78883e-08
NCU07053	7.13123	5.716	76.2443	9.21237e-09	5.80829e-08
NCU01866	3.55021	2.08195	74.5886	9.35401e-09	5.89376e-08
NCU00747	4.05701	0.983269	59.6715	9.40896e-09	5.92452e-08
NCU03634	-3.66442	7.30408	75.4707	9.65277e-09	6.07409e-08
NCU08539	4.75206	1.78543	65.9057	9.7008e-09	6.10035e-08
rho-2	2.00177	6.97674	75.4012	9.71885e-09	6.10773e-08
NCU02772	-5.23194	4.85799	75.4074	9.90384e-09	6.21995e-08
NCU02914	5.35403	0.959852	69.5924	9.94499e-09	6.23937e-08
NCU08789	6.44595	-0.129932	90.2995	9.95041e-09	6.23937e-08
NCU04531	2.40488	7.1936	75.1994	9.95412e-09	6.23937e-08
matA-1	3.24784	3.09993	91.982	1.00273e-08	6.28116e-08
his-2	-2.0605	6.70223	75.0415	1.00607e-08	6.29805e-08
NCU05920	2.36467	3.04977	75.1258	1.00866e-08	6.31017e-08
NCU06350	4.79562	-0.383361	66.0391	1.0139e-08	6.33619e-08
NCU05804	-3.29887	10.7178	74.974	1.01413e-08	6.33619e-08
NCU06373	2.51003	6.07782	75.03	1.01654e-08	6.34715e-08
NCU03579	-1.97422	4.57037	74.957	1.01825e-08	6.35375e-08
NCU01381	-3.39176	6.51978	74.9967	1.02107e-08	6.36722e-08
NCU04393	3.27056	1.89001	74.5773	1.02497e-08	6.38742e-08
NCU08264	6.18114	-1.00755	77.2198	1.05063e-08	6.54309e-08
NCU04194	2.91665	6.46957	74.678	1.05955e-08	6.59445e-08
NCU01473	-1.85633	5.85665	74.5735	1.06433e-08	6.6199e-08
NCU05728	4.26344	3.50069	74.9105	1.08224e-08	6.727e-08
NCU07586	3.20076	3.68181	74.565	1.08661e-08	6.74815e-08
NCU00781	5.24896	2.21502	73.8839	1.08704e-08	6.74815e-08
NCU07273	3.33712	7.55456	74.3642	1.09999e-08	6.82414e-08
NCU08734	3.34436	0.479488	57.5206	1.11067e-08	6.88603e-08
ubiquinol-cytochrome c reductase complex core protein 2 precursor	-2.16816	8.06303	74.1079	1.12517e-08	6.97145e-08
NCU00979	-3.73983	11.1981	74.0741	1.12977e-08	6.99546e-08
NCU08923	-2.09537	7.97001	73.9981	1.14019e-08	7.05225e-08
NCU06047	-2.90136	9.76867	73.9964	1.1404e-08	7.05225e-08
NCU07217	4.29946	1.61229	69.3378	1.14378e-08	7.06863e-08
NCU08664	-2.67967	3.78669	74.0576	1.16751e-08	7.21068e-08
NCU07009	3.3473	1.45642	72.6915	1.16962e-08	7.21914e-08
NCU05916	-2.14531	4.24839	73.7801	1.17178e-08	7.22787e-08
NCU07763	4.82491	0.286538	54.0606	1.17403e-08	7.2371e-08
NCU00524	2.85991	2.8097	73.4808	1.18189e-08	7.2809e-08
NCU01800	-2.21235	5.91671	73.6755	1.18588e-08	7.30088e-08
NCU00634	-2.31389	9.39161	73.6619	1.18745e-08	7.30587e-08
NCU17186	5.18097	2.96439	73.0379	1.20696e-08	7.4189e-08
NCU11342	3.12162	3.11045	73.7995	1.20735e-08	7.4189e-08
NCU02450	-2.29909	6.34119	73.4833	1.21366e-08	7.45292e-08
NCU09793	4.24302	2.92858	73.4781	1.21641e-08	7.46506e-08
NCU02478	3.1679	8.92624	73.5244	1.21725e-08	7.46551e-08
NCU00183	2.04528	7.14751	73.4846	1.22326e-08	7.49758e-08
NCU03820	1.73687	4.2931	73.3919	1.23221e-08	7.54765e-08
NCU02748	-2.07773	4.64102	73.316	1.24218e-08	7.60392e-08
NCU02520	-2.13681	6.8268	73.1736	1.26061e-08	7.70875e-08
NCU02475	-3.38844	7.95914	73.2339	1.2609e-08	7.70875e-08
NCU09826	-1.71838	5.63201	73.0343	1.28171e-08	7.83104e-08
NCU05919	1.79096	4.2567	72.9357	1.2999e-08	7.93385e-08
NCU07875	1.55326	4.66987	72.9222	1.30017e-08	7.93385e-08
NCU16506	2.61671	4.59621	73.0033	1.30146e-08	7.93669e-08
NCU09896	-4.06683	7.43749	72.9762	1.3023e-08	7.9368e-08
NCU01591	3.41194	2.36846	73.2168	1.30779e-08	7.96527e-08
NCU02189	6.05061	0.29284	58.4534	1.31362e-08	7.99574e-08
NCU08844	1.97546	7.20997	72.8874	1.31526e-08	8.00066e-08
NCU05091	7.91582	0.0423049	78.5878	1.31839e-08	8.01471e-08
NCU09381	-1.86328	5.88188	72.8019	1.32074e-08	8.02394e-08
NCU08895	1.81656	7.22901	72.7101	1.33327e-08	8.09496e-08
NCU07928	2.84685	2.38903	72.7833	1.33817e-08	8.11514e-08
NCU05151	3.17505	5.6968	72.7479	1.33827e-08	8.11514e-08
NCU08111	-3.24111	5.1672	72.6241	1.36138e-08	8.25011e-08
ubr1	-1.88245	6.3514	72.3773	1.38881e-08	8.41106e-08
NCU04281	2.22833	6.66002	72.3203	1.40999e-08	8.53402e-08
NCU07606	5.00436	-0.018477	54.7084	1.41123e-08	8.53618e-08
NCU02385	-2.69459	5.11811	72.2814	1.41878e-08	8.57543e-08
NCU06797	4.74369	-0.714733	50.2276	1.41949e-08	8.57543e-08
NCU03286	5.70598	2.60341	55.8188	1.42476e-08	8.6019e-08
NCU01891	3.4243	5.62034	72.2268	1.42827e-08	8.61768e-08
NCU02031	3.72537	5.84829	72.3623	1.45847e-08	8.79443e-08
NCU06994	-1.30877	6.08951	71.967	1.46077e-08	8.80281e-08
un-10	-2.40219	7.95738	71.9367	1.46609e-08	8.8294e-08
NCU00170	-1.96842	6.44972	71.9243	1.46841e-08	8.83789e-08
NCU07970	4.43604	3.50582	69.3474	1.48892e-08	8.95571e-08
NCU09953	4.06577	1.86218	61.0175	1.49764e-08	8.99835e-08
NCU02921	8.40941	3.51097	56.7103	1.49787e-08	8.99835e-08
NCU04016	-2.72699	6.2908	71.8122	1.50146e-08	9.01436e-08
NCU11246	-2.04423	6.02886	71.6221	1.52443e-08	9.14456e-08
NCU07759	6.02801	1.34644	61.7248	1.52504e-08	9.14456e-08
NCU01090	5.97982	1.31606	65.5697	1.53693e-08	9.21015e-08
NCU17024	2.98272	2.98505	71.8482	1.53963e-08	9.22062e-08
NCU03759	-2.2582	5.6015	71.5215	1.54586e-08	9.25221e-08
tim44	-3.08497	6.33875	71.5683	1.54686e-08	9.25247e-08
NCU02541	-1.90497	7.00026	71.4958	1.54827e-08	9.25518e-08
NCU04487	-2.97624	5.62074	71.3416	1.59318e-08	9.51778e-08
NCU05842	3.70452	5.95962	71.2959	1.60081e-08	9.55747e-08
NCU03173	-2.18293	4.9808	71.1967	1.6107e-08	9.61059e-08
NCU04896	5.63076	-0.596159	55.6306	1.61391e-08	9.62381e-08
NCU16327	3.96135	0.679099	66.2271	1.62122e-08	9.66143e-08
NCU09365	3.32776	5.48014	71.1758	1.62573e-08	9.68234e-08
NCU09033	2.18363	5.76998	71.1254	1.63439e-08	9.72793e-08
NCU07762	1.56684	6.93826	71.0204	1.64245e-08	9.76993e-08
NCU07163	4.87933	1.84619	70.4706	1.64806e-08	9.79725e-08
NCU06316	3.96783	6.27595	71.0715	1.64912e-08	9.79751e-08
pdx-3	-3.33483	5.5903	70.9033	1.68155e-08	9.98407e-08
NCU08487	2.27718	7.02675	70.8655	1.68762e-08	1.0014e-07
NCU05656	7.39095	-0.500541	94.116	1.70008e-08	1.00817e-07
NCU07551	-3.32299	4.86116	70.7915	1.7078e-08	1.01213e-07
NCU07879	-1.9618	5.59533	70.6913	1.71155e-08	1.01373e-07
NCU00148	-2.17502	5.39209	70.6539	1.72058e-08	1.01846e-07
NCU02486	6.08732	4.45689	69.6413	1.75052e-08	1.03554e-07
NCU00840	5.98651	2.61084	64.005	1.76064e-08	1.04056e-07
NCU00859	5.78937	7.79934	70.5401	1.76115e-08	1.04056e-07
elp3	-2.09969	5.35077	70.4511	1.76447e-08	1.04189e-07
NCU02090	2.46407	8.38737	70.4606	1.7752e-08	1.04758e-07
NCU17127	3.36208	0.906436	69.9265	1.78337e-08	1.05176e-07
NCU07622	2.61017	3.70409	70.4188	1.79257e-08	1.05655e-07
NCU00026	2.6941	7.81077	70.3169	1.80746e-08	1.06467e-07
NCU03191	-3.1144	6.24752	70.3057	1.81144e-08	1.06637e-07
NCU05111	6.82985	0.133315	70.4325	1.82929e-08	1.07623e-07
NCU11046	4.75775	7.97063	70.2052	1.83316e-08	1.07784e-07
NCU07031	3.97583	0.192686	62.9837	1.8349e-08	1.07822e-07
NCU08239	7.59397	-0.400347	73.3257	1.84175e-08	1.08158e-07
NCU02561	-2.17613	5.15231	70.0514	1.85477e-08	1.08857e-07
NCU04694	3.69379	1.67367	70.1075	1.8671e-08	1.09514e-07
NCU05172	3.75576	1.17642	58.763	1.87472e-08	1.09894e-07
NCU07485	3.00018	2.18963	69.9766	1.8901e-08	1.10729e-07
NCU17268	6.3655	5.45821	68.6766	1.90523e-08	1.11548e-07
NCU02919	8.7746	4.88499	66.296	1.9087e-08	1.11653e-07
NCU16561	3.20605	3.02051	69.8369	1.90934e-08	1.11653e-07
NCU04280	-3.01161	6.19459	69.8037	1.92841e-08	1.127e-07
NCU01977	-3.85758	8.6602	69.6702	1.96072e-08	1.14519e-07
NCU08529	4.17172	0.885045	62.9894	1.97176e-08	1.15094e-07
arg-6	-2.19278	7.06156	69.4361	2.00429e-08	1.16886e-07
NCU02132	3.5414	4.79528	69.5299	2.00487e-08	1.16886e-07
NCU06173	2.39305	6.69597	69.484	2.00972e-08	1.17098e-07
NCU08186	5.223	4.22261	69.6139	2.02152e-08	1.17715e-07
hsp78	-2.11779	5.27563	69.3013	2.041e-08	1.18778e-07
NCU00334	-2.56394	4.74673	69.3198	2.05768e-08	1.19677e-07
NCU00806	3.6083	-0.105632	55.0043	2.08564e-08	1.2123e-07
NCU09272	2.83973	4.39193	69.2081	2.09139e-08	1.21492e-07
NCU00149	3.22438	3.74893	63.2664	2.11066e-08	1.22538e-07
ser-7	-3.32156	7.78612	69.0822	2.1123e-08	1.22559e-07
NCU03728	2.68883	7.67215	69.0725	2.11496e-08	1.2264e-07
NCU07116	3.05815	4.17946	68.9776	2.15185e-08	1.24704e-07
NCU06325	3.4893	2.71793	66.0666	2.16514e-08	1.25399e-07
NCU00498	-3.08764	4.67781	68.9459	2.16779e-08	1.25478e-07
NCU07826	-2.62745	9.63165	68.3903	2.28966e-08	1.32452e-07
NCU09724	3.1106	4.57337	68.4529	2.29875e-08	1.32829e-07
NCU05524	3.60093	6.05846	68.4208	2.29892e-08	1.32829e-07
rpn-6	-1.87152	6.34722	68.3374	2.30614e-08	1.33167e-07
NCU03282	-4.28282	7.07837	68.3697	2.32255e-08	1.34035e-07
NCU05101	4.2911	1.20577	67.1194	2.32533e-08	1.34115e-07
NCU09525	2.40933	5.34954	68.2964	2.33986e-08	1.34873e-07
NCU04559	6.91259	-0.536167	60.5523	2.34446e-08	1.35057e-07
NCU00694	2.38613	10.3553	68.1391	2.36478e-08	1.36147e-07
NCU08986	2.96769	7.66328	68.1763	2.37311e-08	1.36545e-07
thr-4	-2.57166	5.32266	68.1301	2.38736e-08	1.37284e-07
NCU06554	-2.64676	6.45741	68.0822	2.40079e-08	1.37974e-07
NCU02268	-1.8527	5.64836	67.9735	2.41712e-08	1.3883e-07
NCU16913	4.92953	1.54012	65.9572	2.42945e-08	1.39456e-07
NCU05676	7.82506	-0.0624874	75.1006	2.43582e-08	1.39738e-07
NCU01183	-2.13111	5.63675	67.8857	2.44888e-08	1.40405e-07
NCU16350	4.60307	4.02051	68.0724	2.46084e-08	1.41007e-07
NCU04606	-2.14037	5.644	67.7449	2.4882e-08	1.4249e-07
NCU03816	-3.63787	4.26809	67.8279	2.49231e-08	1.42641e-07
NCU09280	4.82678	4.1467	67.9084	2.51571e-08	1.43895e-07
NCU09252	2.28226	7.68509	67.6589	2.53482e-08	1.44902e-07
NCU03466	2.73511	7.63962	67.648	2.53833e-08	1.45017e-07
NCU07614	4.02444	1.75392	68.0848	2.54101e-08	1.45085e-07
NCU03970	-2.77405	4.75651	67.6083	2.55671e-08	1.45896e-07
NCU04728	2.48199	5.2426	67.541	2.5748e-08	1.46841e-07
NCU07851	-2.46504	5.48991	67.5424	2.57669e-08	1.46862e-07
NCU03135	-2.66638	4.69667	67.512	2.60725e-08	1.48517e-07
NCU03283	-3.45102	6.85574	67.4313	2.61196e-08	1.48697e-07
NCU02867	7.90397	-0.213384	101.127	2.61598e-08	1.48839e-07
NCU02414	-1.93514	6.82334	67.3461	2.61973e-08	1.48896e-07
NCU08504	-1.97885	5.36896	67.354	2.62006e-08	1.48896e-07
NCU00995	-6.36189	7.82044	67.2924	2.66492e-08	1.51356e-07
tom40	-2.35728	6.38816	67.2286	2.68009e-08	1.52128e-07
NCU08026	-2.78869	4.59593	67.3417	2.69763e-08	1.53034e-07
NCU00411	-1.58172	4.98303	67.1026	2.7081e-08	1.53496e-07
NCU07638	7.46052	-0.1963	63.1058	2.70894e-08	1.53496e-07
NCU07412	1.42336	6.513	67.078	2.71252e-08	1.53609e-07
NCU02337	-1.80937	4.54088	67.0658	2.7211e-08	1.54005e-07
NCU03265	-2.26916	3.43749	67.0336	2.73677e-08	1.54801e-07
NCU16502	2.63175	5.29972	67.0643	2.73879e-08	1.54825e-07
NCU10529	2.06808	8.09142	67.0366	2.74764e-08	1.55234e-07
NCU09895	-2.39957	6.14239	66.9111	2.79317e-08	1.57715e-07
NCU07353	3.28892	3.32928	66.983	2.82009e-08	1.59142e-07
NCU04928	5.13668	6.84769	66.8049	2.83235e-08	1.59741e-07
NCU01307	-2.04711	5.23942	66.7402	2.83603e-08	1.59819e-07
NCU07437	-2.5759	7.81377	66.7907	2.83704e-08	1.59819e-07
NCU04490	4.1794	1.9544	61.9516	2.84411e-08	1.60124e-07
NCU00120	-1.99934	4.45721	66.6172	2.8852e-08	1.62343e-07
NCU04960	4.91657	1.69688	66.7203	2.90543e-08	1.63386e-07
NCU05050	-3.40844	3.81967	66.8904	2.91959e-08	1.64087e-07
NCU02593	3.92942	0.313813	58.7071	2.99527e-08	1.68243e-07
NCU08655	2.23093	4.98217	66.3557	3.00762e-08	1.68839e-07
NCU00645	4.63446	-0.816039	49.1117	3.04462e-08	1.70737e-07
NCU05006	2.59913	6.55484	66.252	3.04497e-08	1.70737e-07
gel-1	4.12932	6.34502	66.2375	3.05097e-08	1.70974e-07
NCU16743	4.98631	0.380252	51.5028	3.07334e-08	1.72128e-07
NCU03552	4.31316	4.05842	63.7967	3.07578e-08	1.72165e-07
NCU09771	2.88162	5.40585	66.1522	3.08982e-08	1.72852e-07
NCU04091	-1.77969	6.66501	66.0606	3.09897e-08	1.73263e-07
NCU05662	4.7079	-0.0472131	51.1179	3.12274e-08	1.74491e-07
NCU00700	1.78523	4.55992	65.9937	3.12811e-08	1.7469e-07
NCU00596	-2.60544	5.68387	66.0204	3.14364e-08	1.75456e-07
NCU06575	3.37284	6.94583	65.9947	3.15376e-08	1.7592e-07
NCU02380	-1.5704	7.33148	65.9038	3.16315e-08	1.76342e-07
prk-11	-1.79686	4.30754	65.9059	3.17408e-08	1.76849e-07
gh7-3	7.73477	-0.270117	87.0531	3.20623e-08	1.78532e-07
NCU03547	4.33162	0.241189	55.443	3.20796e-08	1.78532e-07
NCU09982	-1.66991	6.08285	65.7933	3.20989e-08	1.78536e-07
NCU16623	4.7406	3.16149	61.2184	3.25594e-08	1.80993e-07
NCU05350	2.34209	4.05829	65.7537	3.26496e-08	1.81391e-07
NCU03467	3.45067	1.71584	64.9032	3.27221e-08	1.81689e-07
NCU06898	6.55896	-0.753375	95.0907	3.33111e-08	1.84854e-07
NCU05700	3.13238	4.64326	65.4654	3.42305e-08	1.89847e-07
NCU06892	-3.4429	9.29457	65.2758	3.46238e-08	1.91918e-07
NCU04010	-1.41188	5.35401	65.1374	3.50369e-08	1.94097e-07
qa-4	2.04916	2.62304	65.1073	3.52591e-08	1.95216e-07
NCU10905	-1.6332	6.12431	65.0399	3.54684e-08	1.96262e-07
NCU04246	-3.42349	5.6119	65.0778	3.55876e-08	1.9681e-07
NCU16461	4.06872	1.57663	63.4636	3.607e-08	1.99363e-07
NCU00915	-3.64596	9.06322	64.9342	3.62321e-08	2.00145e-07
NCU03653	-1.87307	6.22149	64.8641	3.63165e-08	2.00497e-07
acw-7	-2.68647	7.90479	64.8819	3.64853e-08	2.01314e-07
NCU03624	-1.48383	5.32966	64.824	3.65141e-08	2.01358e-07
NCU00033	3.07488	4.39008	64.9055	3.6714e-08	2.02345e-07
NCU00611	2.02927	7.1553	64.8111	3.68374e-08	2.0291e-07
nuo21.3c	-1.92742	6.72609	64.727	3.698e-08	2.03579e-07
crp-7	-2.92356	9.53252	64.6089	3.7566e-08	2.06688e-07
NCU16851	-2.04022	5.49196	64.5906	3.76675e-08	2.07128e-07
NCU17100	-2.15744	8.88167	64.5824	3.76992e-08	2.07185e-07
gh61-8	3.94658	1.7811	65.1073	3.78171e-08	2.07715e-07
NCU06743	-3.36867	9.85132	64.5984	3.78926e-08	2.08012e-07
NCU06089	1.58458	4.77235	64.5494	3.79577e-08	2.08189e-07
NCU07646	6.40097	-0.861715	68.1971	3.7968e-08	2.08189e-07
NCU09181	3.69027	3.82756	57.928	3.80742e-08	2.08654e-07
NCU08775	2.50974	4.95725	64.5232	3.83132e-08	2.09844e-07
NCU06155	3.46808	1.11432	60.5431	3.8425e-08	2.10227e-07
NCU04505	-1.71511	5.82241	64.4416	3.84264e-08	2.10227e-07
NCU09442	-1.44465	5.4811	64.4174	3.85751e-08	2.109e-07
NCU05860	3.17182	2.66328	64.7867	3.85931e-08	2.109e-07
NCU02100	2.9639	6.78789	64.4496	3.86581e-08	2.10976e-07
NCU09837	4.97807	1.41269	58.2349	3.8674e-08	2.10976e-07
NCU06548	4.41113	2.97152	60.8682	3.86805e-08	2.10976e-07
NCU00753	-1.48819	5.75422	64.3886	3.86941e-08	2.10976e-07
NCU01857	-2.3903	6.15418	64.43	3.8762e-08	2.11227e-07
NCU04850	4.61858	8.11081	64.3258	3.93059e-08	2.1407e-07
NCU03338	-2.68374	5.12585	64.2355	4.01171e-08	2.18365e-07
NCU04419	2.31331	6.64559	64.1547	4.02168e-08	2.1874e-07
aro-6	-2.75714	6.8961	64.1531	4.02311e-08	2.1874e-07
NCU06163	4.24945	1.13289	56.5096	4.08758e-08	2.2212e-07
NCU02483	2.60185	3.06988	64.1539	4.10069e-08	2.22708e-07
NCU09700	-2.5713	6.99835	63.9503	4.13457e-08	2.24422e-07
NCU05435	2.40406	6.77557	63.8763	4.17548e-08	2.26515e-07
NCU02451	-2.15153	5.52119	63.7515	4.22137e-08	2.28876e-07
ad-9	-3.41525	5.19773	63.712	4.27406e-08	2.31603e-07
NCU04570	-1.78665	5.37983	63.6421	4.27966e-08	2.31777e-07
NCU07592	5.22806	-1.30689	59.1475	4.28249e-08	2.31801e-07
NCU05503	5.03193	-0.759608	47.1404	4.38008e-08	2.3695e-07
NCU03859	-1.72149	6.09061	63.4587	4.38717e-08	2.37201e-07
NCU05534	5.01393	7.90525	63.4811	4.40726e-08	2.38154e-07
NCU16624	-3.64287	6.11283	63.4617	4.41741e-08	2.3857e-07
NCU10040	3.77746	10.338	63.419	4.4414e-08	2.39732e-07
NCU07511	3.78963	4.27523	63.6267	4.48504e-08	2.41952e-07
NCU07072	-3.82487	4.36798	63.188	4.6142e-08	2.48781e-07
NCU08894	-1.6943	7.04508	63.0583	4.63155e-08	2.49578e-07
NCU08502	-3.46131	10.1985	63.0552	4.66635e-08	2.51313e-07
NCU06060	4.13904	0.807112	59.16	4.66945e-08	2.5134e-07
NCU00873	3.11478	5.53119	63.0583	4.67396e-08	2.51443e-07
NCU05619	2.68616	2.03347	63.3995	4.68105e-08	2.51602e-07
NCU01872	3.14098	4.11472	63.1184	4.68213e-08	2.51602e-07
NCU07900	-2.45279	1.46444	63.3526	4.68496e-08	2.51615e-07
NCU09630	5.30679	2.72226	60.9616	4.69855e-08	2.52205e-07
NCU04445	5.02729	2.03426	60.379	4.72782e-08	2.53636e-07
NCU07799	7.36568	-0.490681	79.9356	4.74788e-08	2.54571e-07
NCU06384	4.2909	0.724289	58.6369	4.80762e-08	2.57631e-07
rpn-9	-1.55443	6.38852	62.7719	4.81623e-08	2.5795e-07
cya-4	-1.69319	7.8967	62.73	4.84365e-08	2.59275e-07
NCU11030	-2.48862	5.70663	62.7529	4.86459e-08	2.60251e-07
NCU02619	-2.04497	4.50429	62.6481	4.91305e-08	2.62699e-07
NCU01811	-3.42121	1.72312	60.2611	4.91936e-08	2.62891e-07
arg-10	-3.62759	7.98673	62.6583	4.92652e-08	2.63086e-07
matA-3	4.87493	0.784908	62.2065	4.92844e-08	2.63086e-07
NCU07585	-3.40531	7.33909	62.6462	4.93424e-08	2.6325e-07
NCU16854	3.22958	2.44771	62.9328	4.94353e-08	2.63601e-07
NCU09254	-1.84321	4.13716	62.5965	4.9483e-08	2.63709e-07
nuo51	-2.23857	7.98486	62.5413	4.97053e-08	2.64749e-07
NCU03827	-1.91797	6.27132	62.5245	4.98257e-08	2.65244e-07
NCU02904	-3.04467	7.47163	62.5074	5.02947e-08	2.67589e-07
NCU09169	4.33253	7.94514	62.5038	5.03216e-08	2.67589e-07
fkr-4	-2.27674	7.58722	62.4324	5.04538e-08	2.68145e-07
NCU03482	-1.80822	5.0737	62.3268	5.12393e-08	2.7217e-07
met-10	-2.23069	5.26963	62.3551	5.13891e-08	2.72816e-07
NCU04571	-2.47937	4.08381	62.3129	5.15374e-08	2.73454e-07
NCU16381	3.48087	1.32893	61.4442	5.16394e-08	2.73845e-07
NCU03438	-1.5996	5.78984	62.2553	5.17032e-08	2.74033e-07
tah-3	2.7531	9.68967	62.274	5.19254e-08	2.7506e-07
NCU01109	5.05078	2.6805	63.0937	5.20587e-08	2.75615e-07
NCU05659	7.83207	0.168609	119.61	5.24092e-08	2.77319e-07
NCU07557	2.25662	3.39143	62.263	5.24471e-08	2.77368e-07
NCU02409	2.11874	7.03824	62.1207	5.30342e-08	2.80319e-07
stk-16	-1.68863	6.7183	62.0607	5.30986e-08	2.80506e-07
gh10-4	3.90251	2.23172	61.2091	5.32617e-08	2.81215e-07
NCU07073	2.40662	5.86346	62.0566	5.35784e-08	2.82733e-07
NCU03446	4.54566	3.51646	58.2124	5.39392e-08	2.84402e-07
NCU02321	3.71275	4.54768	62.0644	5.39536e-08	2.84402e-07
com	-1.8353	5.44769	61.9274	5.40956e-08	2.84996e-07
NCU01001	-2.32252	4.65251	61.8782	5.45588e-08	2.87279e-07
NCU06721	-3.18352	2.94355	62.0812	5.46429e-08	2.87566e-07
NCU05714	-1.67222	6.72125	61.8087	5.49821e-08	2.89194e-07
NCU06553	-2.774	2.55874	61.8189	5.57348e-08	2.9291e-07
NCU05760	6.95661	-0.656974	87.4004	5.57491e-08	2.9291e-07
NCU02143	4.57711	-0.805938	45.0661	5.59177e-08	2.93636e-07
NCU08036	-1.4928	6.3775	61.662	5.61073e-08	2.94472e-07
NCU08165	2.31659	4.18991	61.7046	5.63431e-08	2.9555e-07
NCU06268	-1.62036	6.82225	61.6095	5.65187e-08	2.9631e-07
NCU05691	1.6137	5.72708	61.5936	5.6652e-08	2.96848e-07
NCU09904	4.28068	8.91586	61.5336	5.75517e-08	3.01399e-07
NCU06021	-1.29212	5.73401	61.4401	5.78688e-08	3.02638e-07
NCU00525	9.62277	1.0158	169.823	5.78844e-08	3.02638e-07
NCU06768	-1.85332	6.31516	61.4373	5.7897e-08	3.02638e-07
NCU01840	1.89631	5.16783	61.4963	5.79134e-08	3.02638e-07
NCU06104	-1.89921	5.45515	61.4111	5.81262e-08	3.03586e-07
NCU00535	-2.82505	2.88026	61.6561	5.81974e-08	3.03794e-07
NCU17247	4.04853	1.34293	58.7011	5.82312e-08	3.03807e-07
NCU06490	-2.30144	4.7755	61.3446	5.87019e-08	3.06097e-07
NCU01474	-2.08011	5.95299	61.2687	5.92714e-08	3.08901e-07
NCU00107	-2.16926	4.64087	61.2716	5.9394e-08	3.09373e-07
NCU16334	3.37073	0.582288	56.3799	6.02743e-08	3.13789e-07
NCU04723	3.05218	3.26495	61.3542	6.06516e-08	3.15584e-07
NCU08411	-2.05467	7.79161	60.9959	6.15541e-08	3.20108e-07
NCU07127	-2.46391	4.97074	60.9619	6.24087e-08	3.24378e-07
NCU04648	-3.52814	6.41471	60.9314	6.26075e-08	3.25237e-07
NCU07939	-1.51592	4.6314	60.8257	6.31436e-08	3.27845e-07
NCU07239	3.24556	1.34586	61.2315	6.42752e-08	3.33542e-07
adv-1	-2.07337	7.62729	60.6579	6.45333e-08	3.34702e-07
NCU09929	2.19774	8.5206	60.6833	6.47469e-08	3.3563e-07
crp-10	-3.27299	9.80504	60.6578	6.49786e-08	3.3665e-07
NCU06142	2.23094	6.1233	60.6417	6.51468e-08	3.37341e-07
NCU08570	4.02505	1.71084	54.6142	6.55468e-08	3.39097e-07
NCU08219	4.52137	-0.856656	47.0807	6.55559e-08	3.39097e-07
NCU00641	-1.95833	3.3203	60.5467	6.60715e-08	3.41581e-07
NCU00792	-2.19608	7.13427	60.4941	6.64274e-08	3.43238e-07
NCU00463	-3.73606	5.43914	60.4589	6.72444e-08	3.47274e-07
NCU05626	4.06774	3.25654	60.5908	6.79228e-08	3.5059e-07
NCU00114	-1.64307	5.92508	60.237	6.84873e-08	3.53316e-07
yif1	-2.08703	5.67426	60.2065	6.87694e-08	3.54582e-07
NCU00313	4.88681	0.2036	48.4895	6.91656e-08	3.56435e-07
NCU08861	-1.74284	6.09078	60.1063	6.97521e-08	3.59266e-07
NCU01488	1.68003	4.81907	60.0795	7.00581e-08	3.6061e-07
NCU03147	-2.10185	5.07343	60.0827	7.00876e-08	3.6061e-07
cyt-26	-1.98705	8.17223	60.0483	7.0314e-08	3.61583e-07
pca-1	-1.88591	7.23518	60.037	7.04309e-08	3.61991e-07
NCU06519	3.18177	4.97885	60.1137	7.06967e-08	3.63165e-07
NCU06915	-3.94478	6.21233	60.0558	7.09148e-08	3.64092e-07
NCU02407	-2.39249	8.4401	59.9464	7.13339e-08	3.65978e-07
NCU08260	7.4948	-0.0175791	68.2615	7.13577e-08	3.65978e-07
NCU05769	7.00771	0.233546	65.8758	7.19623e-08	3.68883e-07
NCU03268	1.50299	5.65511	59.8842	7.2037e-08	3.6907e-07
NCU05189	4.64398	4.46142	59.9923	7.25246e-08	3.71372e-07
NCU16659	2.34176	5.06244	59.8725	7.26702e-08	3.71921e-07
NCU04843	1.35644	7.79865	59.7579	7.32668e-08	3.74776e-07
NCU09613	4.38487	4.58109	59.8062	7.35753e-08	3.76155e-07
NCU00725	-1.59172	6.62115	59.7179	7.36832e-08	3.76508e-07
NCU01650	-2.23199	5.27691	59.7075	7.43288e-08	3.79606e-07
NCU04805	3.25892	6.87839	59.6268	7.51849e-08	3.83776e-07
NCU07720	-3.52894	5.99882	59.5973	7.55048e-08	3.85206e-07
NCU02913	2.71962	6.6258	59.5633	7.58683e-08	3.86856e-07
NCU00050	-2.16778	6.9164	59.533	7.61559e-08	3.88118e-07
NCU10954	4.36707	0.909638	52.1325	7.67374e-08	3.90876e-07
NCU05977	3.87271	6.28598	59.4325	7.72906e-08	3.93359e-07
NCU08945	1.53258	4.96203	59.3857	7.73062e-08	3.93359e-07
NCU17250	4.50579	3.34342	53.7761	7.76287e-08	3.94793e-07
NCU16494	4.84527	2.64445	55.3394	7.82924e-08	3.97959e-07
NCU00468	-1.84105	5.9687	59.2024	7.92947e-08	4.02842e-07
NCU09402	3.25175	5.20415	59.2096	8.04666e-08	4.08581e-07
NCU05921	-2.93942	4.34877	59.0717	8.14281e-08	4.13247e-07
NCU04002	-1.63879	5.76799	59.0091	8.15142e-08	4.13467e-07
NCU06711	-2.1865	6.75227	59.0129	8.20268e-08	4.15849e-07
NCU02013	-1.41465	6.15774	58.9012	8.27906e-08	4.19501e-07
NCU01821	-1.61564	6.91045	58.8831	8.29969e-08	4.20327e-07
NCU07266	-2.18341	5.31389	58.9946	8.31998e-08	4.21134e-07
asd-1	-3.6229	7.72752	58.9382	8.32437e-08	4.21136e-07
NCU08028	-2.85716	3.00121	59.0263	8.34207e-08	4.21811e-07
NCU02953	2.54593	4.70842	55.7219	8.36328e-08	4.22662e-07
NCU08277	-1.81272	7.32882	58.8028	8.39556e-08	4.24072e-07
NCU00155	-3.08808	5.11155	58.8385	8.41497e-08	4.24831e-07
NCU04166	-2.26447	6.76393	58.7963	8.4596e-08	4.26861e-07
NCU06786	-1.92217	5.16516	58.6567	8.60234e-08	4.33838e-07
NCU08772	2.24549	7.2826	58.5606	8.75105e-08	4.41107e-07
NCU00250	5.7087	7.12727	58.2827	8.77667e-08	4.42169e-07
NCU08503	-1.9931	4.06228	58.4821	8.82023e-08	4.44132e-07
NCU09888	-1.68152	7.01155	58.4465	8.83674e-08	4.44732e-07
NCU07619	1.92459	4.16886	58.4573	8.84181e-08	4.44756e-07
NCU01957	2.82359	3.55723	58.6323	8.89457e-08	4.47177e-07
NCU02163	4.99497	4.22589	57.9134	8.93417e-08	4.48935e-07
lys-3	-2.93953	7.06341	58.3027	9.09136e-08	4.56582e-07
ccg-1	3.84541	12.4731	58.292	9.09579e-08	4.56582e-07
NCU05025	-3.96488	2.98842	58.3224	9.22207e-08	4.62529e-07
NCU16728	5.72355	-0.34936	52.6569	9.22382e-08	4.62529e-07
NCU01048	4.64713	2.87305	58.5183	9.25244e-08	4.63724e-07
NCU04945	-1.41148	5.46117	58.1195	9.26744e-08	4.64235e-07
NCU09224	2.92059	4.38378	58.2028	9.29359e-08	4.65305e-07
NCU03824	-1.96907	4.46446	58.0737	9.34015e-08	4.67225e-07
NCU02927	3.34803	2.1746	57.8915	9.34161e-08	4.67225e-07
NCU01002	-1.42859	6.32673	57.9965	9.43099e-08	4.71452e-07
NCU02470	2.9584	7.56205	58.0343	9.4416e-08	4.71739e-07
NCU16698	-1.92403	6.70834	57.9447	9.50495e-08	4.74659e-07
NCU01411	2.97408	4.64426	57.9676	9.6492e-08	4.81614e-07
NCU05287	-2.20065	5.00637	57.9071	9.65429e-08	4.81619e-07
NCU07463	4.60144	4.43381	57.6856	9.70624e-08	4.83923e-07
NCU08291	-3.36655	7.71833	57.8405	9.71045e-08	4.83923e-07
ilv-2	-3.88448	8.93526	57.8297	9.72519e-08	4.84408e-07
NCU07563	4.06271	6.31172	57.7549	9.84357e-08	4.90052e-07
NCU08893	-1.92373	5.92029	57.6762	9.88193e-08	4.91709e-07
NCU08305	4.53962	-0.357889	47.4172	9.96861e-08	4.95767e-07
bio-1	-3.79005	7.6934	57.6527	9.97882e-08	4.96019e-07
gln-1	-3.09659	9.65567	57.6424	9.99326e-08	4.96483e-07
NCU07910	-1.8586	5.42244	57.5428	1.00769e-07	4.99991e-07
NCU09597	4.62988	0.0641725	47.4697	1.00773e-07	4.99991e-07
NCU09371	-2.32702	6.82834	57.584	1.00794e-07	4.99991e-07
NCU08109	5.22002	-0.805491	47.028	1.02073e-07	5.06079e-07
arg-4	-3.39543	7.3802	57.4756	1.02395e-07	5.07411e-07
NCU09122	1.74323	7.01662	57.4587	1.02643e-07	5.08384e-07
NCU09637	2.17209	5.70044	57.4487	1.02815e-07	5.08974e-07
NCU06329	1.64458	2.68529	57.4461	1.04356e-07	5.1634e-07
NCU00096	3.02343	2.40233	57.594	1.05166e-07	5.2008e-07
NCU04107	3.60424	2.54368	56.3444	1.05462e-07	5.21016e-07
NCU02742	-2.34338	6.07328	57.2738	1.05463e-07	5.21016e-07
NCU05615	5.861	-1.12268	51.8931	1.05654e-07	5.21476e-07
NCU00126	1.60062	5.89306	57.2166	1.05664e-07	5.21476e-07
NCU00423	1.10584	6.94261	57.171	1.06353e-07	5.24609e-07
NCU07829	-2.99089	9.948	57.2066	1.06491e-07	5.25022e-07
NCU07640	6.98707	-0.337683	55.404	1.06856e-07	5.26554e-07
NCU04931	4.3583	8.68986	57.1609	1.07204e-07	5.28002e-07
NCU02727	-3.63367	6.07501	57.1312	1.07746e-07	5.30402e-07
NCU03050	-1.64025	6.8165	56.9451	1.09937e-07	5.40913e-07
NCU06649	-1.78511	6.13208	56.9012	1.10653e-07	5.44157e-07
NCU00294	-2.90115	10.3869	56.8565	1.11376e-07	5.47431e-07
NCU03194	-2.84543	6.71185	56.8381	1.12446e-07	5.52252e-07
NCU07144	2.75851	1.98397	55.9928	1.1247e-07	5.52252e-07
NCU07344	-2.53724	4.16811	56.8772	1.12953e-07	5.5434e-07
NCU08884	4.03669	0.433616	47.8147	1.13085e-07	5.54586e-07
NCU04066	4.14953	5.67214	56.8487	1.13118e-07	5.54586e-07
NCU17101	-2.48357	3.63848	56.7727	1.13412e-07	5.55746e-07
NCU06646	2.39249	4.58871	56.8353	1.13512e-07	5.55954e-07
NCU16583	2.20822	1.33823	55.7241	1.13673e-07	5.56462e-07
pca-2	-1.99985	7.17956	56.7068	1.13869e-07	5.57142e-07
NCU01776	-2.46806	9.86957	56.6831	1.14255e-07	5.58747e-07
NCU00967	2.16229	7.04698	56.6521	1.15521e-07	5.64653e-07
rib-5	-2.19716	5.05534	56.6532	1.15706e-07	5.65271e-07
NCU05934	2.25875	3.81178	56.6678	1.15765e-07	5.65272e-07
NCU00470	-1.79531	4.14859	56.6246	1.15849e-07	5.65397e-07
NCU03226	-1.83784	4.77587	56.5111	1.17313e-07	5.72255e-07
NCU09452	7.65467	-0.607041	95.1808	1.17826e-07	5.74468e-07
NCU06105	-1.3347	7.04539	56.441	1.18411e-07	5.77028e-07
NCU00505	-1.81716	5.59971	56.4347	1.18569e-07	5.77507e-07
NCU09185	3.94021	7.37962	56.4467	1.19076e-07	5.79685e-07
NCU01970	2.36435	6.51505	56.3965	1.19968e-07	5.83734e-07
NCU00679	4.04103	4.25633	56.0379	1.20453e-07	5.85801e-07
NCU07615	2.91568	1.23005	56.59	1.20907e-07	5.87716e-07
NCU11173	-1.77689	5.91346	56.2901	1.21114e-07	5.88426e-07
NCU12046	-1.97756	5.40588	56.2929	1.2121e-07	5.88594e-07
NCU05032	-3.3739	9.09121	56.2764	1.22109e-07	5.92666e-07
NCU07113	1.62209	4.35801	56.2059	1.22708e-07	5.95271e-07
NCU00293	-3.07979	5.3178	56.1972	1.23643e-07	5.99507e-07
NCU06924	-2.12513	6.41737	56.1748	1.23972e-07	6.00801e-07
NCU02077	4.02203	2.66643	56.3877	1.24457e-07	6.02851e-07
NCU02872	4.42198	0.310506	50.0227	1.25004e-07	6.05133e-07
[truncated: 7,679 more rows]

## Sheet: dpf6 DEGs
	logFC	logCPM	F	PValue	FDR
NCU09961	11.8405	5.20831	506.231	6.81986e-25	6.60026e-21
NCU08221	10.5881	3.03913	421.017	8.36932e-24	4.04991e-20
NCU01075	11.2403	4.86656	427.107	2.35772e-22	7.60599e-19
NCU08814	10.0457	3.90634	398.691	7.23792e-22	1.37437e-18
NCU01009	6.33965	5.79263	1304.91	7.36387e-22	1.37437e-18
NCU09623	12.4552	5.47754	531.917	9.13149e-22	1.37437e-18
NCU04992	10.6585	4.37077	522.828	9.94068e-22	1.37437e-18
NCU04356	9.85421	2.45246	305.475	1.46269e-21	1.76949e-18
NCU07212	8.75071	2.51118	299.129	1.62996e-20	1.75275e-17
NCU06221	11.0764	4.49132	298.59	2.30535e-20	2.23112e-17
NCU08180	11.5427	4.28681	396.338	3.68828e-20	3.24501e-17
NCU07089	10.7055	4.30207	414.935	6.15612e-20	4.70011e-17
gh18-1	12.2664	5.33971	350.654	6.31343e-20	4.70011e-17
NCU17086	9.39792	2.96478	313.729	8.20324e-20	5.37546e-17
NCU06157	10.2251	2.927	303.067	8.33147e-20	5.37546e-17
NCU06160	9.0624	1.41955	372.787	9.46327e-20	5.5506e-17
NCU01151	7.67348	6.27996	864.494	9.74997e-20	5.5506e-17
NCU02030	7.74526	4.39885	780.347	1.15981e-19	6.23589e-17
NCU09431	8.79441	1.65436	264.005	3.74005e-19	1.89264e-16
NCU10186	8.29038	3.91592	370.118	4.11437e-19	1.89264e-16
NCU06019	6.86994	5.09507	754.402	4.1357e-19	1.89264e-16
NCU04134	10.7995	5.4611	349.12	4.30233e-19	1.89264e-16
NCU09704	9.62799	3.2584	223.138	4.66154e-19	1.96149e-16
NCU06134	8.86354	2.52624	273.881	5.84961e-19	2.28388e-16
NCU07767	8.89544	6.71075	515.825	5.9523e-19	2.28388e-16
NCU05710	11.114	6.23998	433.175	6.13567e-19	2.28388e-16
NCU00192	9.87348	4.09885	244.489	6.43385e-19	2.30618e-16
stk-54	8.38279	2.98706	444.26	8.40405e-19	2.9048e-16
NCU09926	11.6883	6.38488	370.093	9.08785e-19	3.03283e-16
NCU09148	8.52128	1.19421	259.173	9.49181e-19	3.06206e-16
stk-35	9.92935	3.18005	329.781	1.38623e-18	4.32771e-16
NCU16633	10.0388	3.541	368.928	1.77406e-18	5.09781e-16
NCU08569	10.5605	5.19841	362.349	1.78706e-18	5.09781e-16
NCU08222	11.9426	3.87762	387.735	1.79092e-18	5.09781e-16
NCU10005	11.4908	4.72682	292.198	2.31108e-18	6.39047e-16
NCU08083	10.2018	3.06305	327.213	2.87411e-18	7.55505e-16
NCU06381	5.88861	5.85746	633.716	2.88837e-18	7.55505e-16
NCU17038	9.49157	4.86328	350.847	3.45717e-18	8.57396e-16
NCU04574	9.45896	2.87921	246.24	3.5123e-18	8.57396e-16
NCU12086	10.725	3.42088	357.575	3.60028e-18	8.57396e-16
NCU05759	10.145	3.2267	212.501	3.63228e-18	8.57396e-16
NCU09423	9.28093	5.778	414.112	3.96632e-18	9.13955e-16
rpd	6.92216	8.17305	601.808	4.60243e-18	1.03587e-15
NCU00822	10.2902	5.40882	452.385	6.04015e-18	1.32856e-15
NCU10507	7.74195	6.5774	591.129	6.22693e-18	1.3392e-15
NCU16911	7.77273	3.63791	500.699	6.64754e-18	1.38397e-15
NCU05821	9.69096	5.95039	542.937	6.72108e-18	1.38397e-15
NCU00009	9.06456	3.33515	284.248	7.12762e-18	1.43711e-15
NCU09781	7.61557	5.40937	550.868	8.00645e-18	1.5609e-15
NCU04630	9.27584	8.32571	577.718	8.15142e-18	1.5609e-15
gh76-1	10.2468	4.58263	373.652	8.22544e-18	1.5609e-15
NCU09391	11.1422	5.74785	318.508	9.28955e-18	1.70636e-15
NCU00986	8.59587	4.46822	550.152	9.346e-18	1.70636e-15
NCU01108	8.91835	7.11133	566.344	9.5209e-18	1.70636e-15
NCU05711	10.8491	2.77796	282.062	1.09946e-17	1.93465e-15
NCU09645	11.1356	3.71323	346.371	1.15642e-17	1.93823e-15
NCU03228	5.7822	5.73142	554.036	1.16935e-17	1.93823e-15
mlh-2	7.95857	3.50172	410.411	1.17094e-17	1.93823e-15
mld-1	9.01249	5.7922	465.404	1.18349e-17	1.93823e-15
NCU01876	8.71793	2.64716	228.345	1.20163e-17	1.93823e-15
NCU08086	11.6719	5.52133	253.274	1.36613e-17	2.16745e-15
NCU06098	6.47904	4.82809	547.47	1.44521e-17	2.25592e-15
NCU17205	9.30358	6.09559	542.902	1.7402e-17	2.67328e-15
NCU05082	9.32886	2.34541	234.347	1.86075e-17	2.81381e-15
NCU08832	8.17294	1.78343	194.85	2.03132e-17	3.02448e-15
NCU05530	9.54866	3.00581	223.377	2.29624e-17	3.36712e-15
NCU06164	8.32518	1.62889	223.311	2.47368e-17	3.57318e-15
NCU07480	9.17709	2.53035	265.728	2.58524e-17	3.67941e-15
NCU16639	8.06337	3.70808	283.093	2.73124e-17	3.83087e-15
NCU05381	5.73489	8.59844	507.542	2.97361e-17	4.11123e-15
NCU07306	9.12654	3.20096	228.079	3.07541e-17	4.16111e-15
NCU08639	9.35806	2.88726	286.46	3.09568e-17	4.16111e-15
NCU07164	10.9778	7.6967	516.662	3.15022e-17	4.17641e-15
NCU05229	7.90363	8.32754	505.373	3.25811e-17	4.26108e-15
NCU08254	9.41139	1.87705	205.663	3.54447e-17	4.53507e-15
NCU05036	6.9897	3.13521	302.234	3.56133e-17	4.53507e-15
NCU17187	10.1361	2.66168	274.385	3.70968e-17	4.66263e-15
NCU04236	11.0293	3.3303	296.939	3.78361e-17	4.69459e-15
NCU04282	7.99241	7.76342	491.517	3.89132e-17	4.76711e-15
NCU09672	7.23921	5.40815	499.837	4.15186e-17	4.98049e-15
NCU16745	10.1194	4.70543	327.421	4.16842e-17	4.98049e-15
NCU08074	8.90964	2.19443	229.064	4.30647e-17	5.08269e-15
NCU05098	9.91778	4.9999	269.423	4.65355e-17	5.42615e-15
NCU08079	7.95631	1.55207	182.51	4.75164e-17	5.47457e-15
NCU05048	11.5138	3.32309	302.662	4.87811e-17	5.51476e-15
NCU07765	10.7422	6.18248	262.089	4.90049e-17	5.51476e-15
NCU00290	7.90361	6.10374	415.192	5.19097e-17	5.77451e-15
NCU03843	8.90447	2.74682	230.582	5.61127e-17	6.17112e-15
NCU09029	8.24275	6.51133	485.869	5.70472e-17	6.2034e-15
NCU07094	10.1982	6.341	485.652	5.82809e-17	6.26714e-15
NCU03161	11.1175	3.80423	253.78	6.84831e-17	7.28329e-15
NCU16724	7.76915	2.60717	377.897	6.99846e-17	7.36208e-15
NCU06071	7.4614	4.17279	480.459	7.10587e-17	7.39469e-15
NCU17203	9.7329	2.53864	288.94	7.54202e-17	7.76507e-15
NCU08645	8.4549	2.058	243.974	7.8522e-17	7.97795e-15
NCU05494	8.57446	3.96409	268.435	7.91365e-17	7.97795e-15
NCU05085	11.3741	4.42005	281.822	8.33396e-17	8.31505e-15
NCU05073	8.57367	1.43823	172.086	8.49128e-17	8.38557e-15
NCU01407	6.18259	4.77494	463.268	9.10233e-17	8.89821e-15
NCU09593	7.19767	1.36472	209.202	1.01435e-16	9.81688e-15
NCU06938	10.9524	5.78043	356.066	1.02493e-16	9.82103e-15
NCU01472	4.30716	5.24463	452.388	1.06962e-16	1.00889e-14
NCU02023	8.14521	5.79202	454.622	1.07373e-16	1.00889e-14
NCU09484	8.50197	6.06939	457.046	1.10538e-16	1.02864e-14
NCU08084	10.407	3.11956	367.984	1.19448e-16	1.09837e-14
NCU00937	6.25524	7.52791	448.675	1.20301e-16	1.09837e-14
NCU07766	9.8263	4.97331	247.472	1.34187e-16	1.2137e-14
NCU04384	5.56857	5.54985	446.945	1.3827e-16	1.23661e-14
NCU02340	8.2491	2.77315	227.558	1.39276e-16	1.23661e-14
NCU01995	8.74444	2.98751	312.306	1.64596e-16	1.44815e-14
NCU17283	10.2369	5.55507	227.415	1.84194e-16	1.60598e-14
NCU05015	7.57407	3.26948	360.894	1.93049e-16	1.64714e-14
NCU09605	7.47528	2.60577	358.771	1.9398e-16	1.64714e-14
NCU08188	7.77789	6.37169	433.96	1.94021e-16	1.64714e-14
NCU00704	7.41346	4.265	348.869	2.22628e-16	1.86464e-14
NCU06434	10.8582	6.77123	327.1	2.23495e-16	1.86464e-14
NCU08691	8.4793	5.81358	428.776	2.29078e-16	1.89488e-14
NCU11309	9.09439	6.855	403.405	2.38305e-16	1.95451e-14
NCU03403	6.39029	5.52896	423.28	2.51974e-16	2.04925e-14
NCU09046	9.8685	6.15509	276.731	2.61304e-16	2.10741e-14
NCU04900	9.83764	2.21045	253.624	2.63724e-16	2.10935e-14
NCU16341	8.35374	6.86633	386.837	2.74159e-16	2.17485e-14
NCU07092	10.3885	3.23836	229.75	2.78444e-16	2.19088e-14
NCU05643	6.41624	4.21747	417.73	2.86271e-16	2.2343e-14
NCU07218	9.10449	4.86696	237.41	2.98279e-16	2.30939e-14
NCU03540	9.95907	2.11142	294.947	3.05714e-16	2.34817e-14
NCU02889	7.13684	3.15791	395.432	3.14588e-16	2.38379e-14
NCU04938	9.98285	4.4449	290.487	3.15277e-16	2.38379e-14
NCU07861	6.05619	6.98185	409.454	3.33056e-16	2.48597e-14
NCU03456	12.3432	4.21935	355.466	3.33929e-16	2.48597e-14
NCU04398	9.2336	2.83474	227.41	3.49357e-16	2.58097e-14
NCU06888	9.76672	2.41312	254.679	3.61192e-16	2.64136e-14
NCU08838	8.18967	1.55763	170.026	3.62989e-16	2.64136e-14
NCU08078	9.69952	1.3437	260.594	3.7006e-16	2.67272e-14
NCU03003	6.53413	5.87164	408.106	3.91036e-16	2.8033e-14
NCU02275	9.84006	3.10946	238.023	3.9546e-16	2.81416e-14
NCU04033	8.52538	7.34557	405.899	4.01358e-16	2.83529e-14
NCU03475	6.92707	1.4658	208.839	4.12257e-16	2.89117e-14
NCU02037	8.80006	1.80212	166.683	4.21825e-16	2.93699e-14
NCU09952	9.05447	2.3353	229.477	4.33956e-16	2.99988e-14
NCU01572	7.15338	6.58842	398.31	4.45366e-16	3.05692e-14
NCU10932	7.69418	3.65961	360.239	4.70044e-16	3.20358e-14
NCU08813	9.76371	4.72464	240.364	4.88998e-16	3.30946e-14
NCU05158	9.24139	3.49973	281.347	5.28507e-16	3.55201e-14
NCU16648	7.67025	2.16672	207.529	5.4426e-16	3.63266e-14
stk-41	9.55469	2.88456	200.95	5.8042e-16	3.84747e-14
NCU06335	8.37643	3.73899	299.99	6.635e-16	4.36827e-14
NCU08069	5.5243	5.88892	381.623	7.16119e-16	4.68284e-14
NCU05097	7.3913	4.12327	368.247	7.53922e-16	4.89695e-14
NCU16305	10.7973	2.1338	372.331	7.98268e-16	5.15043e-14
NCU16529	7.2793	4.62024	345.784	8.46201e-16	5.3804e-14
NCU08089	7.98601	5.67554	363.154	8.49071e-16	5.3804e-14
NCU00425	7.93882	2.88853	194.921	8.5059e-16	5.3804e-14
NCU08608	5.53216	6.04578	374.918	8.65237e-16	5.43751e-14
NCU02487	7.51911	3.45041	335.41	9.88235e-16	6.17041e-14
NCU06287	10.3589	2.00027	256.264	1.01476e-15	6.29543e-14
NCU07631	10.9387	2.27138	337.735	1.02975e-15	6.34769e-14
NCU09726	11.1929	3.48053	266.971	1.04592e-15	6.40659e-14
NCU09314	8.7031	3.63198	193.492	1.12489e-15	6.84695e-14
NCU01715	4.44906	5.38903	364.972	1.1519e-15	6.96536e-14
NCU01877	7.36516	2.71814	259.607	1.15873e-15	6.96536e-14
NCU07475	13.1331	4.59497	279.551	1.17745e-15	7.03418e-14
NCU05030	13.8032	8.01769	293.607	1.19133e-15	7.06347e-14
nde-3	3.26532	5.50309	362.647	1.2024e-15	7.06347e-14
NCU01134	7.40469	2.80062	202.91	1.20701e-15	7.06347e-14
NCU09949	10.4868	2.85449	249.345	1.21155e-15	7.06347e-14
NCU09412	7.12642	3.32605	312.967	1.25237e-15	7.25776e-14
NCU03541	9.35454	3.94845	220.548	1.3445e-15	7.74529e-14
NCU06988	3.58192	6.68514	357.933	1.3865e-15	7.93994e-14
NCU07919	7.7593	5.31442	300.831	1.41667e-15	8.065e-14
NCU05193	4.55524	5.64739	356.893	1.47954e-15	8.37366e-14
NCU04627	5.85219	3.08434	355.734	1.54972e-15	8.71988e-14
NCU11306	7.21831	9.27307	353.998	1.59976e-15	8.91713e-14
NCU07908	11.5209	5.69376	265.528	1.6032e-15	8.91713e-14
NCU00221	6.20779	4.6241	355.85	1.63962e-15	9.06758e-14
NCU03473	8.00617	0.584398	212.134	1.67901e-15	9.22051e-14
NCU03532	6.78291	1.05706	179.445	1.68633e-15	9.22051e-14
NCU04547	6.54486	2.81946	268.798	1.72697e-15	9.38967e-14
NCU02562	5.69241	3.00298	281.712	1.7707e-15	9.57366e-14
NCU06159	5.38576	3.91218	353.998	1.78239e-15	9.58332e-14
NCU08491	10.222	5.53547	253.424	1.79248e-15	9.58431e-14
NCU04357	8.35047	0.912111	211.838	1.84319e-15	9.80132e-14
NCU05493	6.56436	6.47964	349.284	1.87963e-15	9.94045e-14
NCU08915	8.76498	1.61677	237.878	1.98697e-15	1.0451e-13
NCU09055	9.126	6.53495	350.433	2.02296e-15	1.05282e-13
NCU16632	8.26799	4.21315	309.893	2.0234e-15	1.05282e-13
NCU05811	9.05745	5.25692	305.777	2.08873e-15	1.081e-13
NCU05201	7.05169	4.50263	348.765	2.10987e-15	1.08613e-13
NCU00386	4.99812	5.42439	344.838	2.1428e-15	1.09725e-13
NCU04708	9.49937	1.78039	255.875	2.19638e-15	1.11877e-13
NCU00994	6.1329	5.57421	348.313	2.25446e-15	1.14234e-13
NCU12028	12.7822	4.18174	443.385	2.34442e-15	1.18174e-13
NCU00061	5.36029	7.3592	341.482	2.37392e-15	1.1904e-13
NCU07107	8.02471	4.6683	285.649	2.41049e-15	1.20202e-13
NCU00835	5.04335	8.23363	340.583	2.43564e-15	1.20202e-13
NCU11038	7.45485	0.485407	154.812	2.43928e-15	1.20202e-13
NCU05190	8.86972	3.04075	258.991	2.44676e-15	1.20202e-13
NCU08037	10.9186	7.99215	271.754	2.4606e-15	1.20271e-13
NCU16705	10.9533	3.52093	319.496	2.53044e-15	1.23063e-13
NCU05358	8.27234	4.64112	347.694	2.55575e-15	1.23673e-13
NCU16906	7.35774	1.50848	177.849	2.58262e-15	1.23974e-13
gh7-4	7.26835	3.43814	245.802	2.59992e-15	1.23974e-13
NCU09448	9.94931	2.51998	644.087	2.60041e-15	1.23974e-13
NCU06476	6.87687	2.92128	200.995	2.65479e-15	1.25233e-13
NCU05092	9.10529	5.23824	248.094	2.65531e-15	1.25233e-13
NCU07508	7.96986	3.31333	277.101	2.66563e-15	1.25233e-13
NCU08172	5.47466	4.84983	338.581	2.68121e-15	1.25356e-13
NCU06127	10.1268	4.08678	252.728	2.70377e-15	1.25488e-13
NCU03767	6.40424	6.09913	339.224	2.70996e-15	1.25488e-13
NCU04926	9.96878	4.42893	213.502	2.73471e-15	1.26031e-13
NCU00845	4.0651	5.01455	336.598	2.76822e-15	1.26971e-13
NCU08724	7.2767	2.14447	264.564	2.80499e-15	1.28051e-13
NCU16744	8.88878	1.66189	183.917	2.84048e-15	1.29062e-13
NCU09172	8.61493	5.01297	290.897	2.86128e-15	1.29399e-13
NCU07269	5.88748	5.27943	335.223	2.94778e-15	1.32691e-13
NCU02909	6.59936	6.31862	336.218	3.00012e-15	1.34422e-13
NCU08075	7.40151	1.75061	214.889	3.15118e-15	1.4054e-13
spo11	8.3547	4.70259	305.446	3.30708e-15	1.46816e-13
NCU05080	10.3965	7.4944	312.076	3.408e-15	1.50606e-13
NCU03248	4.19953	6.78492	329.892	3.44163e-15	1.514e-13
NCU04624	7.39912	0.910786	174.124	3.56858e-15	1.56275e-13
NCU04821	6.86938	0.878142	144.928	3.61696e-15	1.56585e-13
NCU05773	7.86707	1.25319	196.447	3.62377e-15	1.56585e-13
NCU05713	7.64411	1.68655	151.455	3.62419e-15	1.56585e-13
NCU08932	8.55671	5.78253	304.706	3.76772e-15	1.62062e-13
NCU07372	11.496	3.22743	268.405	3.78926e-15	1.62267e-13
NCU06154	10.4752	2.84961	238.076	3.84964e-15	1.64127e-13
NCU02902	9.35879	2.9549	176.515	3.89894e-15	1.655e-13
NCU08153	9.6961	5.27886	304.573	3.9313e-15	1.66144e-13
NCU01054	7.73153	3.61011	311.115	3.97463e-15	1.67126e-13
NCU05566	8.55713	3.55531	212.456	3.98905e-15	1.67126e-13
NCU01076	8.43848	4.09506	180.418	4.01792e-15	1.67536e-13
NCU01532	11.7748	5.62248	222.224	4.03346e-15	1.67536e-13
NCU09917	8.17331	7.42619	327.339	4.07999e-15	1.68744e-13
NCU09851	11.8017	8.01181	219.148	4.11002e-15	1.69263e-13
NCU00559	4.1465	6.0414	324.346	4.13839e-15	1.69709e-13
NCU01496	7.27039	5.20463	270.417	4.1784e-15	1.70627e-13
NCU08097	5.0839	4.74754	325.821	4.21158e-15	1.71259e-13
NCU00370	6.17415	5.12292	325.334	4.2917e-15	1.73787e-13
NCU00572	5.3951	5.39888	323.205	4.34779e-15	1.75324e-13
NCU01943	8.11812	2.15574	163.223	4.43794e-15	1.78217e-13
NCU09907	7.5131	1.39743	180.808	4.85203e-15	1.94041e-13
NCU08882	-4.0718	7.31847	318.732	4.8897e-15	1.94743e-13
NCU04586	8.69445	3.58791	216.225	4.96159e-15	1.96796e-13
NCU07129	6.59532	9.95692	318.492	5.03161e-15	1.97677e-13
NCU17137	7.14869	7.52518	320.517	5.03431e-15	1.97677e-13
NCU02930	6.91848	8.47085	318.777	5.04508e-15	1.97677e-13
NCU07906	6.49416	5.64535	319.329	5.10138e-15	1.99077e-13
NCU08056	4.20653	7.77172	317.319	5.13028e-15	1.99401e-13
NCU02864	7.36502	1.84831	180.087	5.2117e-15	2.01755e-13
NCU00779	4.21341	6.40531	317.324	5.25348e-15	2.02562e-13
NCU16509	7.55333	1.81887	225.235	5.43234e-15	2.08301e-13
NCU03198	7.1406	5.4709	319.955	5.45345e-15	2.08301e-13
NCU08442	10.4843	2.67558	223.775	5.46688e-15	2.08301e-13
NCU08085	8.50472	5.09388	193.19	5.49564e-15	2.08576e-13
NCU08834	8.42484	1.4487	162.537	5.73153e-15	2.16679e-13
NCU04882	10.104	4.02915	258.157	5.88187e-15	2.21497e-13
NCU07226	7.65899	3.61433	224.862	5.91065e-15	2.21718e-13
NCU04751	8.89505	4.37973	266.893	6.14997e-15	2.29805e-13
NCU08872	7.73496	2.78806	279.243	6.31396e-15	2.35025e-13
NCU07905	10.1052	8.88256	313.468	6.43184e-15	2.38496e-13
NCU16960	7.41726	4.48216	238.023	6.46966e-15	2.38982e-13
NCU07810	5.42884	4.77403	274.645	6.67744e-15	2.4572e-13
NCU17282	10.6528	6.22366	197.339	6.76904e-15	2.48147e-13
NCU09418	10.4949	5.0464	215.862	7.35978e-15	2.68785e-13
NCU12144	7.0776	1.13499	164.091	7.48444e-15	2.7231e-13
NCU04631	7.65037	2.51408	196.267	7.90262e-15	2.86448e-13
NCU08917	9.84089	2.20825	268.917	8.12013e-15	2.93234e-13
NCU02944	10.6782	10.8614	305.241	8.23707e-15	2.96351e-13
NCU09742	9.30844	7.70813	305.466	8.30722e-15	2.97768e-13
NCU04616	9.18703	6.68252	289.834	8.39047e-15	2.99642e-13
NCU02655	8.74181	5.36008	211.223	8.58698e-15	3.05532e-13
NCU09835	12.4887	4.48524	318.706	8.75958e-15	3.10532e-13
NCU06860	3.36705	5.32347	302.038	8.79263e-15	3.10566e-13
NCU08969	7.33053	5.93915	302.171	8.95952e-15	3.1531e-13
NCU01757	4.18261	5.76105	301.84	9.0472e-15	3.17242e-13
NCU04085	5.93528	5.19994	303.356	9.10307e-15	3.17587e-13
fsd-1	4.70508	9.02069	301.413	9.12266e-15	3.17587e-13
NCU05699	6.42594	4.76569	297.832	9.1993e-15	3.19107e-13
NCU05321	7.03862	4.26053	303.661	9.50747e-15	3.28619e-13
NCU08555	5.32548	3.78049	303.013	9.6514e-15	3.32168e-13
NCU09950	8.70089	1.40253	248.233	9.67879e-15	3.32168e-13
NCU07201	7.56445	7.30636	300.157	9.72484e-15	3.32569e-13
NCU09981	8.8623	1.31567	187.899	9.90491e-15	3.36832e-13
NCU05216	6.03022	4.16185	302.865	9.91911e-15	3.36832e-13
NCU08901	7.91229	8.98969	298.587	1.01386e-14	3.43082e-13
NCU12069	8.05538	3.06542	249.647	1.03585e-14	3.49303e-13
NCU08796	8.79799	1.39059	219.477	1.04523e-14	3.51241e-13
NCU00282	5.29537	7.05443	297.385	1.05563e-14	3.5351e-13
NCU07709	7.1047	4.6297	294.711	1.06478e-14	3.55343e-13
NCU16897	8.77698	3.35549	175.428	1.13044e-14	3.75959e-13
NCU01672	6.95928	6.47142	296.272	1.13769e-14	3.76137e-13
NCU00380	8.93765	5.511	292.307	1.13912e-14	3.76137e-13
tnr-1	10.5561	9.9017	296.136	1.14264e-14	3.76137e-13
NCU08818	9.05467	4.01886	192.235	1.16642e-14	3.81802e-13
NCU09717	8.14868	3.70776	228.133	1.16773e-14	3.81802e-13
NCU07091	10.4917	5.28787	242.001	1.19073e-14	3.88011e-13
NCU04608	6.31785	2.95335	284.832	1.24834e-14	4.05416e-13
NCU17264	5.69361	2.49879	290.242	1.26553e-14	4.09624e-13
NCU04400	8.60322	3.866	184.595	1.27275e-14	4.1059e-13
NCU07538	5.00607	7.20514	292.018	1.291e-14	4.15094e-13
NCU02339	8.02809	1.52539	224.676	1.30143e-14	4.1706e-13
NCU05529	8.69588	0.562914	153.961	1.3234e-14	4.22703e-13
NCU04710	11.405	5.75121	272.635	1.33714e-14	4.25684e-13
NCU07593	7.61112	1.08924	155.478	1.36154e-14	4.30683e-13
NCU09379	6.34101	5.51629	219.835	1.36174e-14	4.30683e-13
NCU08856	6.98658	6.1975	292.152	1.40321e-14	4.42355e-13
NCU09948	8.97444	2.91123	151.738	1.42398e-14	4.47445e-13
NCU08572	7.01072	1.27548	155.507	1.44636e-14	4.53006e-13
NCU08052	8.00612	9.32173	288.561	1.4629e-14	4.56707e-13
NCU09762	5.8212	5.43937	290.193	1.47835e-14	4.60046e-13
NCU08361	6.01166	2.72954	216.83	1.50217e-14	4.65961e-13
NCU01014	9.80813	2.29279	189.795	1.54717e-14	4.78388e-13
NCU07703	5.14676	4.3343	288.466	1.58717e-14	4.89193e-13
NCU09166	6.54332	0.576605	195.173	1.59692e-14	4.90635e-13
NCU05354	5.287	5.44968	285.505	1.65452e-14	5.06723e-13
NCU09232	5.21016	4.35083	287.459	1.66651e-14	5.08784e-13
NCU16538	5.93555	2.63173	285.854	1.68593e-14	5.13096e-13
NCU17249	8.16574	4.35587	249.579	1.70518e-14	5.17326e-13
NCU07214	8.59487	0.648909	195.859	1.73821e-14	5.25699e-13
NCU07140	5.99543	5.57442	285.078	1.74371e-14	5.2572e-13
NCU04269	7.70541	8.11252	283.558	1.77314e-14	5.32933e-13
NCU09780	8.33931	4.40102	262.567	1.78949e-14	5.36182e-13
msh4	5.74715	4.96343	283.359	1.80913e-14	5.40393e-13
NCU04752	9.06524	3.84387	155.255	1.82441e-14	5.43281e-13
NCU07204	5.8875	2.75743	211.531	1.84486e-14	5.47686e-13
NCU04638	5.54016	7.79534	281.731	1.89111e-14	5.597e-13
NCU08757	7.68691	3.37949	272.378	1.93494e-14	5.70924e-13
NCU07272	8.58878	3.71041	238.89	1.98297e-14	5.83319e-13
NCU09650	10.1586	8.28299	281.571	2.00765e-14	5.88573e-13
NCU04365	9.80377	1.16362	185.788	2.013e-14	5.88573e-13
NCU00318	7.50127	4.45755	241.575	2.0438e-14	5.9578e-13
NCU05059	8.85669	2.35942	164.169	2.09807e-14	6.09764e-13
NCU04998	6.16088	4.79693	278.157	2.21456e-14	6.41691e-13
NCU09293	6.22655	4.28162	280.301	2.26318e-14	6.53824e-13
NCU00745	10.2241	6.36153	244.087	2.35049e-14	6.77024e-13
NCU11216	7.4031	5.9833	188.527	2.44576e-14	7.02375e-13
NCU04076	2.77157	5.98944	274.202	2.47262e-14	7.07989e-13
NCU09049	8.43014	8.79007	274.828	2.48413e-14	7.09186e-13
NCU05479	6.83532	2.15016	189.413	2.53732e-14	7.2095e-13
NCU05212	4.42679	6.19713	274.704	2.54024e-14	7.2095e-13
NCU10458	4.75404	3.59277	275.04	2.76466e-14	7.82351e-13
NCU00267	7.26066	5.50849	274.494	2.79441e-14	7.88463e-13
NCU08524	3.06353	5.18923	270.88	2.83029e-14	7.96267e-13
NCU11340	9.3217	3.25517	157.146	2.83955e-14	7.96554e-13
sad-2	8.32022	3.23918	183.195	2.9885e-14	8.35916e-13
NCU06106	5.98712	4.39149	270.212	3.17084e-14	8.84363e-13
NCU16483	6.3593	0.517997	125.135	3.23859e-14	9.00662e-13
NCU04476	10.9787	3.1633	282.063	3.297e-14	9.14051e-13
NCU04039	-6.25091	5.22393	263.307	3.30562e-14	9.14051e-13
NCU08774	7.34185	3.27017	242.567	3.40027e-14	9.37544e-13
NCU11346	6.74425	4.91791	282.983	3.49189e-14	9.60071e-13
NCU08833	11.0355	4.87651	186.292	3.563e-14	9.74232e-13
NCU16920	9.54989	4.62615	195.744	3.56353e-14	9.74232e-13
NCU08321	5.22921	0.179766	136.982	3.72276e-14	1.0149e-12
NCU04397	9.73143	2.41341	207.167	3.80879e-14	1.03544e-12
NCU04436	5.21613	5.02459	262.651	4.04916e-14	1.0977e-12
NCU00817	8.21609	0.583289	179.85	4.12399e-14	1.11421e-12
NCU08836	10.8592	2.23417	238.815	4.13308e-14	1.11421e-12
NCU02865	6.92307	1.86809	203.745	4.32134e-14	1.16172e-12
NCU09350	8.9628	9.55353	259.833	4.38176e-14	1.1747e-12
NCU16614	6.66663	1.40077	147.041	4.42492e-14	1.18299e-12
NCU04195	-4.62228	6.37114	259.3	4.51024e-14	1.20248e-12
NCU08543	7.51754	0.898595	166.644	4.546e-14	1.2078e-12
NCU07084	9.17146	1.58265	178.732	4.55515e-14	1.2078e-12
NCU02939	8.22896	6.64754	261.774	4.71288e-14	1.24368e-12
NCU00055	3.01755	5.72411	258.165	4.71617e-14	1.24368e-12
NCU05467	7.95348	0.904524	164.322	4.84837e-14	1.27507e-12
NCU07648	7.67411	2.12608	157.94	4.97611e-14	1.30512e-12
sms-2	11.3456	7.42549	220.103	5.04188e-14	1.31721e-12
NCU08271	4.6203	5.57374	257.056	5.04944e-14	1.31721e-12
NCU10457	8.58206	6.52045	257.329	5.35738e-14	1.39378e-12
NCU02722	5.26936	5.72978	255.508	5.42434e-14	1.40742e-12
NCU04477	7.01321	1.29161	140.628	5.45462e-14	1.41149e-12
NCU07152	8.72673	4.57943	206.167	5.47453e-14	1.41287e-12
cdh-2	8.93871	6.36084	257.158	5.52815e-14	1.42291e-12
NCU05472	9.13257	1.74805	173.953	5.55613e-14	1.42632e-12
NCU02029	7.54927	5.61786	251.459	5.58156e-14	1.42906e-12
NCU05054	7.12726	8.14326	253.425	5.85304e-14	1.49461e-12
NCU09275	7.42948	0.187979	152.239	5.8824e-14	1.49816e-12
NCU03562	8.20888	6.69847	254.132	5.93725e-14	1.50815e-12
aap-2	4.56072	4.24007	253.54	5.96918e-14	1.51178e-12
NCU04961	9.39416	4.32072	167.558	5.98277e-14	1.51178e-12
mfa-1	13.7823	12.7378	251.164	6.19178e-14	1.56052e-12
NCU16549	2.95659	6.82315	250.575	6.47166e-14	1.62395e-12
NCU04222	8.96327	3.2183	226.913	6.47702e-14	1.62395e-12
NCU05462	6.78845	1.88489	171.258	6.51073e-14	1.62819e-12
NCU01717	6.71698	3.44819	253.542	6.85204e-14	1.70913e-12
NCU06082	7.77986	3.44528	227.707	6.89595e-14	1.71566e-12
NCU09568	4.34288	8.25701	248.912	7.0817e-14	1.75735e-12
NCU04607	4.26304	3.81409	250.012	7.35151e-14	1.81964e-12
NCU07637	7.99616	1.3445	141	7.41235e-14	1.83002e-12
NCU09440	5.78195	4.14979	245.796	7.88649e-14	1.94212e-12
NCU10684	6.97255	4.68179	246.394	7.94441e-14	1.95142e-12
NCU07370	6.9071	0.93849	162.44	8.04266e-14	1.97055e-12
NCU07183	5.91913	4.30262	248.648	8.24199e-14	2.01429e-12
NCU04029	7.66577	7.22704	248.157	8.28196e-14	2.01896e-12
NCU09978	4.49089	5.17927	245.702	8.40732e-14	2.04437e-12
NCU08646	10.361	1.41541	232.949	8.48706e-14	2.05859e-12
NCU08630	5.45524	2.42572	236.515	8.83088e-14	2.13279e-12
NCU06689	5.99225	2.11869	221.439	8.83705e-14	2.13279e-12
NCU09612	5.76112	4.52477	245.883	9.15028e-14	2.2029e-12
NCU16664	5.6667	2.37768	193.483	9.28567e-14	2.22994e-12
NCU00844	4.95144	4.33422	244.467	9.3747e-14	2.24575e-12
NCU05055	8.01749	3.06373	170.666	9.51394e-14	2.27348e-12
NCU09574	9.98015	5.66629	191.168	9.68554e-14	2.30416e-12
NCU02097	5.06159	5.77297	241.753	9.68993e-14	2.30416e-12
NCU07448	7.03751	2.88761	180.278	9.71918e-14	2.30545e-12
NCU06897	9.8301	1.13412	191.137	1.00824e-13	2.38576e-12
NCU00531	11.095	3.26464	315.384	1.02173e-13	2.41178e-12
NCU05952	8.22961	2.9495	176.828	1.02862e-13	2.42214e-12
NCU03163	9.83949	7.42871	209.819	1.07099e-13	2.5158e-12
NCU00885	6.00122	2.72262	215.736	1.08613e-13	2.5376e-12
NCU07138	4.88379	5.78188	239.15	1.08694e-13	2.5376e-12
NCU04480	4.34673	4.54874	239.523	1.08814e-13	2.5376e-12
NCU09099	9.91051	8.30936	239.999	1.12334e-13	2.61338e-12
NCU06590	6.99883	2.85797	186.095	1.13654e-13	2.63775e-12
NCU00795	6.22683	6.31918	239.088	1.14079e-13	2.64128e-12
NCU05463	9.25452	3.18099	148.421	1.15366e-13	2.66471e-12
NCU04870	7.24615	0.549398	137.059	1.16939e-13	2.6946e-12
NCU09766	10.4647	2.67036	249.548	1.20205e-13	2.76328e-12
NCU16680	5.91184	3.28069	233.714	1.25942e-13	2.88832e-12
NCU16362	7.77278	2.85093	226.889	1.2847e-13	2.93933e-12
NCU01012	4.50377	2.72352	235.404	1.32764e-13	3.0304e-12
NCU02648	3.93366	4.28354	235.285	1.34348e-13	3.05241e-12
NCU03323	3.29859	6.21155	234.158	1.34359e-13	3.05241e-12
NCU07252	4.96711	4.46419	235.937	1.36683e-13	3.09794e-12
NCU09951	9.78143	1.09874	233.225	1.37517e-13	3.10955e-12
NCU06571	11.3698	2.5247	293.487	1.39688e-13	3.15128e-12
NCU02254	3.47042	6.10221	233.007	1.43122e-13	3.22124e-12
NCU11347	6.76261	6.15117	229.812	1.59113e-13	3.57284e-12
NCU03052	6.51157	1.55701	161.93	1.62319e-13	3.6364e-12
NCU09471	6.28928	7.08167	212.968	1.65203e-13	3.69247e-12
NCU07090	10.5948	2.12319	301.381	1.69109e-13	3.77105e-12
NCU05043	6.15336	5.91476	230.596	1.70877e-13	3.80172e-12
NCU00746	7.76453	1.40991	143.966	1.79027e-13	3.97391e-12
stk-56	8.88052	4.04482	199.99	1.80593e-13	3.99949e-12
NCU09487	7.18299	3.30424	228.897	1.90499e-13	4.20516e-12
NCU07038	7.17126	0.0163324	128.614	1.90748e-13	4.20516e-12
NCU09372	5.34744	5.58939	211.003	1.94925e-13	4.28747e-12
NCU07106	7.69422	1.04483	160.929	1.97869e-13	4.34234e-12
NCU07211	8.95392	0.891246	192.263	2.01824e-13	4.41913e-12
NCU06286	7.00815	0.20101	160.277	2.05416e-13	4.48763e-12
NCU00118	5.57046	4.68814	226.818	2.08677e-13	4.54859e-12
NCU10107	7.83071	3.29535	176.663	2.12206e-13	4.61512e-12
NCU00708	5.40269	2.38961	172.215	2.17045e-13	4.70109e-12
NCU03247	7.4901	7.81968	224.67	2.1713e-13	4.70109e-12
NCU06765	3.6715	4.53897	223.528	2.25591e-13	4.87336e-12
NCU01093	8.3718	1.86844	145.204	2.30206e-13	4.962e-12
NCU09413	5.41159	2.98982	198.175	2.33799e-13	5.02824e-12
NCU16596	3.67765	4.09296	222.096	2.34537e-13	5.03293e-12
NCU04432	11.3735	2.217	245.832	2.44974e-13	5.24527e-12
NCU10291	5.22115	6.35202	221.279	2.45816e-13	5.25167e-12
NCU05042	5.62909	5.81312	222.533	2.46651e-13	5.25791e-12
NCU01869	6.3425	6.0603	220.602	2.56476e-13	5.45534e-12
NCU06903	10.5163	1.66187	220.586	2.59177e-13	5.50069e-12
NCU09854	8.60564	4.39481	162.544	2.67414e-13	5.65402e-12
NCU04375	3.55993	4.31135	220.127	2.6757e-13	5.65402e-12
NCU03412	7.62191	0.706059	132.839	2.68819e-13	5.66804e-12
NCU05866	8.16909	7.4194	220.057	2.76693e-13	5.81549e-12
NCU07208	8.22592	1.2443	147.918	2.77014e-13	5.81549e-12
NCU00529	8.0679	0.200745	147.481	2.81485e-13	5.89412e-12
NCU01790	3.81631	5.21605	218.51	2.81978e-13	5.89412e-12
ad-3A	-3.10973	7.14413	217.819	2.84756e-13	5.93938e-12
NCU09103	6.47594	4.94877	218.424	2.94116e-13	6.1214e-12
NCU07751	5.88683	3.20384	163.723	2.97729e-13	6.18331e-12
NCU04727	7.39477	6.25099	217.769	3.00205e-13	6.22139e-12
per-1	10.5633	10.2794	208.784	3.02384e-13	6.25314e-12
NCU01311	3.37184	3.93444	214.802	3.16635e-13	6.53389e-12
NCU09287	4.02313	7.21601	215.626	3.22816e-13	6.64725e-12
NCU06807	7.62235	3.42573	174.004	3.27544e-13	6.73029e-12
NCU00963	-4.10269	6.36888	214.829	3.30102e-13	6.7685e-12
NCU04028	4.53274	1.55427	154.843	3.31641e-13	6.78567e-12
NCU02125	7.32768	6.07077	216.194	3.33177e-13	6.80271e-12
NCU01326	9.50303	5.24583	234.15	3.3953e-13	6.90978e-12
NCU05931	4.74042	6.50671	214.551	3.39849e-13	6.90978e-12
NCU03468	3.61682	5.88203	214.259	3.45165e-13	7.00273e-12
NCU07043	10.0128	5.51295	212.711	3.45867e-13	7.00273e-12
cys-16	3.89408	7.41455	213.973	3.49943e-13	7.07045e-12
NCU01562	6.6446	4.94416	206.591	3.61503e-13	7.2888e-12
NCU07978	10.388	5.97	181.911	3.66066e-13	7.36546e-12
NCU03414	10.1943	1.90943	215.207	3.76862e-13	7.56696e-12
NCU05613	8.68359	1.34651	175.032	3.78323e-13	7.5694e-12
NCU02924	8.63699	3.59681	140.067	3.78548e-13	7.5694e-12
trp-2	-3.15884	6.72358	211.832	3.81705e-13	7.61678e-12
NCU04628	2.38055	7.54146	211.727	3.83497e-13	7.63681e-12
NCU05093	7.55444	5.44136	198.748	3.86573e-13	7.68225e-12
NCU02584	6.44964	5.14977	211.772	4.07914e-13	8.08973e-12
NCU00780	4.77066	4.37514	211.457	4.10427e-13	8.12294e-12
NCU16400	-3.33039	5.4173	210.416	4.14593e-13	8.18863e-12
NCU10641	6.74697	6.57583	210.841	4.16651e-13	8.21253e-12
NCU09441	5.5307	5.33296	209.519	4.39185e-13	8.6391e-12
NCU07312	4.34781	3.2365	211.017	4.42592e-13	8.68845e-12
NCU08916	7.33375	0.967488	110.059	4.47852e-13	8.77391e-12
NCU16357	6.85287	0.903185	112.035	4.50358e-13	8.80518e-12
NCU00558	4.91682	7.25729	208.079	4.6881e-13	9.14746e-12
NCU08532	8.59804	0.913425	180.888	4.76801e-13	9.28467e-12
pdx-1	-6.95262	10.3898	207.208	4.80956e-13	9.34677e-12
NCU05094	3.7095	6.45649	206.57	5.05016e-13	9.79468e-12
NCU10037	6.43802	2.4674	167.337	5.08911e-13	9.85049e-12
NCU05824	7.25895	1.09018	131.068	5.19075e-13	1.00272e-11
NCU05356	3.54842	5.77819	205.604	5.3114e-13	1.02398e-11
NCU06902	9.80617	0.959238	303.15	5.32732e-13	1.02501e-11
NCU08558	6.56852	3.66142	205.01	5.40979e-13	1.03881e-11
NCU07841	3.44026	3.30252	205.101	5.50465e-13	1.05493e-11
gh47-5	5.02498	7.84887	204.146	5.7172e-13	1.0935e-11
NCU02682	3.62848	2.97994	206.201	5.80703e-13	1.10849e-11
NCU01988	8.53229	4.59322	168.321	5.84499e-13	1.11354e-11
NCU09556	4.30049	5.93034	203.954	5.87951e-13	1.11792e-11
arg-13	4.25438	7.79154	203.588	5.90066e-13	1.11974e-11
NCU16942	5.56018	8.28064	202.862	6.14468e-13	1.16376e-11
NCU08263	8.55524	-0.166023	157.747	6.1796e-13	1.16809e-11
NCU05469	8.3207	0.953077	173.839	6.20726e-13	1.17103e-11
NCU08073	5.30349	2.95566	205.002	6.24758e-13	1.17634e-11
NCU01987	8.9059	5.90946	165.517	6.3258e-13	1.18876e-11
NCU16860	8.74302	4.62325	188.664	6.38714e-13	1.19796e-11
NCU06147	7.78226	1.24969	117.852	6.55044e-13	1.22621e-11
NCU17087	8.40919	0.885187	188.16	6.61653e-13	1.23619e-11
NCU04744	6.98665	4.65042	177.608	6.72104e-13	1.2533e-11
NCU16567	5.29984	1.6571	202.182	6.81338e-13	1.26808e-11
NCU01889	3.0896	5.55988	200.071	7.05352e-13	1.31025e-11
his-3	-3.25319	7.7771	199.517	7.13635e-13	1.3231e-11
NCU16474	7.92543	1.51532	128.043	7.17273e-13	1.3273e-11
NCU06953	6.64369	1.44758	146.39	7.77317e-13	1.43566e-11
NCU02087	9.52311	8.60414	199.059	7.81666e-13	1.44094e-11
NCU11380	4.41123	3.9361	198.564	7.919e-13	1.45704e-11
NCU10144	6.08299	4.21296	192.151	7.96361e-13	1.46246e-11
NCU05707	9.00562	6.72678	201.786	8.05765e-13	1.47693e-11
NCU04438	7.99309	1.21126	127.929	8.19235e-13	1.49878e-11
NCU04205	8.05281	7.99327	196.359	8.65962e-13	1.58128e-11
pre-2	5.63495	3.91365	198.402	9.00372e-13	1.64102e-11
NCU08837	7.99198	0.714933	128.799	9.11829e-13	1.65878e-11
gh47-8	6.08034	1.72062	129.92	9.23415e-13	1.6767e-11
NCU07148	7.78144	3.37966	140.217	9.26216e-13	1.67864e-11
NCU08780	8.55869	4.90523	168.915	9.35493e-13	1.68974e-11
NCU08888	-2.52785	7.82522	194.388	9.35832e-13	1.68974e-11
NCU01173	6.56855	1.68225	153.455	9.48805e-13	1.70997e-11
gh18-8	5.27596	4.02101	195.705	9.70178e-13	1.74459e-11
NCU05698	5.71785	2.76743	188.987	9.71627e-13	1.74459e-11
NCU00522	-4.66761	6.79936	194.055	9.73421e-13	1.74459e-11
NCU00474	6.71866	1.53211	128.215	9.9868e-13	1.78655e-11
NCU02300	10.071	1.77324	229.6	1.00076e-12	1.78697e-11
NCU17285	6.00192	3.61456	188.409	1.02959e-12	1.83507e-11
NCU06128	4.89882	5.33756	192.466	1.06838e-12	1.89946e-11
NCU06582	6.36656	7.05656	180.676	1.06965e-12	1.89946e-11
NCU05571	4.4376	6.22455	191.546	1.11089e-12	1.96908e-11
NCU06457	-2.33727	7.52812	190.851	1.13261e-12	2.00391e-11
NCU08204	7.55389	0.0334885	125.767	1.18692e-12	2.09618e-11
NCU17202	8.62586	0.234894	158.74	1.2089e-12	2.1311e-11
NCU17188	6.02711	4.0331	172.792	1.22383e-12	2.1535e-11
pks-2	3.2299	7.11456	189.492	1.23903e-12	2.17629e-11
NCU05822	7.3905	1.78509	150.064	1.24631e-12	2.1851e-11
NCU01315	2.91809	9.56007	188.865	1.26222e-12	2.20901e-11
amt	6.43193	7.86478	189.206	1.28103e-12	2.23787e-11
NCU08933	4.33702	5.51677	188.897	1.29491e-12	2.25805e-11
NCU08393	5.52377	4.58244	188.755	1.30949e-12	2.27936e-11
NCU03599	6.13145	3.87467	185.939	1.32047e-12	2.29435e-11
NCU08885	7.90987	0.43148	124.988	1.32649e-12	2.30067e-11
NCU04869	10.3766	1.0829	284.575	1.34403e-12	2.32692e-11
NCU16846	7.7501	3.47905	131.317	1.348e-12	2.32963e-11
NCU08615	8.46569	5.03333	185.761	1.39262e-12	2.40246e-11
NCU07104	7.96313	1.2736	145.156	1.40129e-12	2.41312e-11
NCU02292	7.06719	4.87241	188.604	1.43508e-12	2.46692e-11
NCU12051	4.55584	2.62953	188.775	1.46321e-12	2.51081e-11
NCU09765	12.0691	7.34914	164.917	1.47342e-12	2.52385e-11
NCU08731	2.92283	3.58609	186.547	1.49615e-12	2.55826e-11
NCU08670	5.42114	5.72364	186.142	1.51227e-12	2.58125e-11
NCU08542	7.01933	-0.171621	150.635	1.5707e-12	2.67605e-11
NCU07920	9.09428	7.23142	157.67	1.57333e-12	2.67605e-11
NCU04771	2.73115	7.96605	184.621	1.59714e-12	2.71178e-11
NCU05192	4.15446	4.64734	184.721	1.63612e-12	2.7731e-11
NCU09177	9.19874	3.05851	169.255	1.6695e-12	2.82472e-11
NCU03437	4.27954	4.91475	184.081	1.70546e-12	2.88053e-11
NCU09026	8.68068	4.55718	151.579	1.72814e-12	2.91376e-11
NCU06046	5.78722	3.35302	156.238	1.74581e-12	2.93842e-11
NCU05236	8.34254	8.6681	181.42	1.7795e-12	2.98994e-11
NCU07288	3.64073	4.93904	181.95	1.89774e-12	3.18135e-11
NCU05552	-3.14424	6.31298	181.539	1.90159e-12	3.18135e-11
NCU06937	6.86204	3.31174	168.671	1.90329e-12	3.18135e-11
NCU03390	7.23643	1.00772	104.055	1.91854e-12	3.20031e-11
kin-3	3.59401	4.2057	181.997	1.92124e-12	3.20031e-11
NCU04214	7.65142	3.91097	122.597	1.94691e-12	3.23748e-11
NCU05152	4.45235	2.94989	183.221	1.97606e-12	3.27474e-11
NCU08812	11.7926	5.6607	262.167	1.97608e-12	3.27474e-11
NCU02757	-3.69857	6.49447	180.556	2.01131e-12	3.32742e-11
NCU00363	4.4597	6.36926	180.562	2.04363e-12	3.37513e-11
NCU06470	3.82044	6.20921	180.485	2.07171e-12	3.41568e-11
NCU06165	4.32228	3.19352	159.372	2.10878e-12	3.47088e-11
NCU09855	6.0537	3.00325	172.594	2.2071e-12	3.62654e-11
NCU03424	4.8403	1.64931	161.463	2.24109e-12	3.67615e-11
NCU08530	6.28347	3.24565	175.678	2.2525e-12	3.68652e-11
NCU02062	4.92246	3.35206	179.701	2.25503e-12	3.68652e-11
NCU01566	8.58099	4.75585	148.154	2.28996e-12	3.72835e-11
NCU03106	2.62273	5.61421	178.299	2.29202e-12	3.72835e-11
NCU04396	7.38286	3.08489	110.429	2.29217e-12	3.72835e-11
NCU08912	9.75117	2.27225	241.193	2.30076e-12	3.73603e-11
NCU05726	2.23314	7.33214	177.891	2.34363e-12	3.79927e-11
NCU02174	4.0454	7.09968	177.493	2.44806e-12	3.96192e-11
NCU02323	7.0493	2.41293	117.706	2.45855e-12	3.97227e-11
NCU09027	3.75664	4.29585	177.827	2.48369e-12	4.0062e-11
NCU09059	5.5826	3.91907	178.764	2.49121e-12	4.00739e-11
NCU05063	5.75574	4.88526	177.484	2.49272e-12	4.00739e-11
NCU08039	5.52681	1.44622	132.155	2.49823e-12	4.0096e-11
NCU10070	5.49043	5.51318	176.793	2.56324e-12	4.10712e-11
NCU17225	6.06144	3.31851	177.192	2.5937e-12	4.14906e-11
NCU02782	4.3074	3.8425	176.509	2.66432e-12	4.25501e-11
NCU05012	4.34885	5.94181	175.925	2.66922e-12	4.2558e-11
NCU02858	3.99284	5.93508	175.655	2.71098e-12	4.31527e-11
gla-2	3.84853	7.5085	175.386	2.75277e-12	4.37461e-11
gh45-1	4.03639	4.28032	175.187	2.8139e-12	4.46441e-11
NCU04920	5.50768	1.05369	137.485	2.83882e-12	4.49658e-11
NCU02771	-3.3613	6.96354	174.365	2.8827e-12	4.55861e-11
NCU07595	5.56139	0.979898	144.419	2.88872e-12	4.56068e-11
ad-4	-4.12932	7.39206	173.996	2.9429e-12	4.63866e-11
NCU11417	4.62581	5.59395	174.327	3.01966e-12	4.75191e-11
NCU08096	5.87186	5.76099	173.994	3.07677e-12	4.83392e-11
NCU09179	6.65702	0.0790337	109.484	3.18818e-12	5.00084e-11
NCU12035	5.60084	3.0077	168.119	3.22031e-12	5.04306e-11
NCU01218	-3.19169	6.0274	172.425	3.243e-12	5.07039e-11
NCU07249	6.10962	2.62635	139.133	3.28306e-12	5.12475e-11
NCU04067	4.4743	3.39674	173.263	3.34605e-12	5.21466e-11
NCU16473	7.25993	2.40675	159.294	3.37797e-12	5.25594e-11
NCU01177	-2.59916	5.4	171.448	3.42932e-12	5.32727e-11
NCU05173	5.3498	2.15651	118.996	3.45809e-12	5.36337e-11
NCU16027	6.17338	6.70581	171.822	3.50444e-12	5.41891e-11
NCU09227	-3.96504	6.24348	171.1	3.5051e-12	5.41891e-11
NCU05858	6.06047	8.77792	170.632	3.65338e-12	5.63914e-11
NCU00046	2.35666	7.93787	170.205	3.68866e-12	5.68453e-11
NCU07077	5.04556	5.1196	171.461	3.69918e-12	5.69168e-11
NCU07302	11.1198	2.62221	373.025	3.72781e-12	5.72663e-11
NCU07671	3.01238	3.87148	170.442	3.7433e-12	5.7413e-11
NCU16440	5.19108	0.928498	118.946	3.75751e-12	5.75399e-11
NCU02931	6.176	5.82331	170.824	3.76458e-12	5.75571e-11
NCU09158	5.86163	-0.115716	100.172	3.77367e-12	5.7605e-11
NCU05107	6.91908	1.46031	127.831	3.79915e-12	5.79027e-11
NCU09803	-3.18117	7.03578	169.669	3.81017e-12	5.79793e-11
trp-4	-3.70029	6.02467	169.561	3.84819e-12	5.84659e-11
NCU02730	2.8315	6.75669	169.531	3.90173e-12	5.91865e-11
NCU09052	7.49168	5.90125	136.36	3.91271e-12	5.92601e-11
NCU01724	-2.75943	5.46926	169.025	3.96988e-12	6.0032e-11
NCU05099	8.09994	1.08459	147.691	3.97819e-12	6.00639e-11
NCU06511	3.19209	6.63743	168.734	4.09224e-12	6.16895e-11
NCU02721	6.40376	1.61777	108.531	4.16378e-12	6.26529e-11
NCU16539	4.94364	1.90551	137.191	4.16909e-12	6.26529e-11
NCU08123	4.96488	4.72032	168.503	4.19537e-12	6.29501e-11
NCU07244	7.04494	0.244535	114.95	4.48004e-12	6.71174e-11
NCU16482	5.43447	0.241748	115.769	4.49832e-12	6.7287e-11
NCU03094	-2.79621	4.82065	166.757	4.58184e-12	6.84306e-11
NCU06747	4.91474	7.44558	166.85	4.59938e-12	6.85738e-11
NCU03481	5.99361	5.19731	165.132	4.6056e-12	6.85738e-11
NCU02179	2.86588	6.96185	166.639	4.64931e-12	6.91183e-11
NCU03974	4.96557	2.11794	162.974	4.68135e-12	6.94879e-11
NCU06136	4.70176	4.99142	166.598	4.73812e-12	7.02229e-11
NCU00660	-3.05202	5.46758	165.884	4.81867e-12	7.13074e-11
NCU02175	4.56417	9.99928	165.554	4.97098e-12	7.34491e-11
NCU08622	5.83151	3.28062	160.277	5.01457e-12	7.39802e-11
NCU01608	5.24984	4.65192	165.52	5.1319e-12	7.5596e-11
NCU07768	6.29852	6.23377	166.085	5.23167e-12	7.69484e-11
NCU06101	-2.29769	7.27335	164.212	5.3226e-12	7.81671e-11
NCU11286	9.51694	5.14825	122.39	5.37579e-12	7.88286e-11
NCU08734	4.46298	0.479488	110.636	5.45372e-12	7.98504e-11
NCU09178	4.13916	4.29197	164.169	5.46624e-12	7.99128e-11
trp-1	-2.64713	6.28067	163.78	5.47581e-12	7.9932e-11
NCU05555	3.71478	6.29134	163.917	5.50489e-12	8.02354e-11
NCU00711	2.75155	4.76772	163.796	5.52398e-12	8.03926e-11
NCU12036	7.55927	-0.337227	174.329	5.56261e-12	8.08333e-11
NCU09072	8.52759	8.33024	164.16	5.70253e-12	8.27422e-11
NCU04778	3.81413	4.62409	163.532	5.76903e-12	8.35028e-11
NCU08235	8.36329	0.895539	107.92	5.7722e-12	8.35028e-11
NCU05470	8.49535	0.383309	165.361	5.82587e-12	8.41534e-11
NCU07237	5.20507	3.68119	163.872	5.85075e-12	8.43868e-11
NCU09197	3.65596	5.15864	163.123	5.90252e-12	8.50069e-11
NCU08077	5.48935	1.00501	112.582	5.94493e-12	8.54904e-11
NCU00871	8.45431	5.31356	160.948	5.98122e-12	8.58846e-11
NCU00800	4.86256	3.50339	163.324	6.24724e-12	8.95715e-11
NCU05877	7.66889	3.33898	127.405	6.30248e-12	9.02299e-11
NCU01058	3.53733	3.037	161.458	6.4828e-12	9.25077e-11
NCU00547	5.58938	6.34193	161.816	6.48859e-12	9.25077e-11
NCU07983	7.19124	2.88111	149.775	6.49862e-12	9.25077e-11
gh81-1	5.91298	4.55394	162.062	6.49982e-12	9.25077e-11
NCU03411	4.03423	1.65996	156.017	6.64434e-12	9.44257e-11
NCU09939	6.40207	2.3957	144.552	6.65489e-12	9.44371e-11
NCU08432	6.41079	3.51695	162.692	6.7334e-12	9.54111e-11
NCU09875	9.67161	1.80281	183.209	6.76251e-12	9.56836e-11
NCU08853	5.9626	0.889631	126.584	6.85995e-12	9.69205e-11
NCU11382	5.53155	2.13076	143.041	6.91536e-12	9.7561e-11
plc-1	3.07196	8.35048	160.006	6.93299e-12	9.76673e-11
NCU08696	3.02077	7.299	160.203	6.94576e-12	9.77051e-11
NCU09406	4.84031	4.58696	160.084	7.20069e-12	1.01144e-10
NCU04916	7.38545	1.23846	105.03	7.41618e-12	1.0402e-10
NCU08902	4.59043	2.28127	154.878	7.46e-12	1.04483e-10
NCU09296	3.41714	5.92487	159.028	7.49734e-12	1.04711e-10
NCU08152	10.9818	7.46832	145.138	7.49787e-12	1.04711e-10
NCU07531	4.28414	4.80678	158.964	7.62679e-12	1.06357e-10
NCU10184	3.41756	4.16442	159.315	7.72646e-12	1.07592e-10
NCU05568	5.86386	3.58959	145.576	7.7709e-12	1.08056e-10
NCU04317	-2.94791	4.94014	158.31	7.78853e-12	1.08145e-10
NCU06152	4.75724	3.85391	159.258	7.80039e-12	1.08155e-10
NCU02964	3.81314	3.06941	158.227	7.88661e-12	1.09069e-10
NCU07823	5.83754	6.83035	158.257	7.88883e-12	1.09069e-10
NCU04860	6.44986	0.184313	103.205	7.95822e-12	1.09751e-10
NCU05687	3.56306	3.84277	158.483	7.96084e-12	1.09751e-10
NCU06625	2.43902	4.65189	157.879	8.07322e-12	1.11142e-10
NCU02503	7.18358	1.3549	104.112	8.11288e-12	1.11529e-10
NCU04556	6.31454	6.34535	158.284	8.1266e-12	1.11559e-10
NCU05421	-4.00772	4.93902	157.508	8.1963e-12	1.12357e-10
NCU09892	-2.71081	6.37003	157.205	8.29982e-12	1.13615e-10
NCU00977	-2.80421	4.61183	157.235	8.31985e-12	1.13728e-10
NCU16703	9.16741	1.25783	129.589	8.59961e-12	1.17387e-10
NCU06917	5.92229	2.12515	120.748	8.70123e-12	1.18606e-10
NCU05946	7.94453	6.20655	157.688	8.73503e-12	1.189e-10
NCU06555	5.47015	6.39162	156.593	8.80174e-12	1.19639e-10
NCU02735	4.73137	2.82298	156.383	8.82187e-12	1.19745e-10
NCU10889	6.82259	0.940194	107.594	8.85124e-12	1.19975e-10
NCU07063	3.14235	8.60394	156.053	8.93883e-12	1.20993e-10
NCU16449	3.54403	2.61254	157.037	8.98939e-12	1.21507e-10
sad-1	6.54515	3.85397	158.483	9.14908e-12	1.23493e-10
NCU00410	-2.295	7.7795	155.498	9.26739e-12	1.24916e-10
oli	-7.38384	9.74024	155.578	9.35081e-12	1.25865e-10
NCU09876	6.26013	1.09722	106.883	9.39037e-12	1.26222e-10
NCU09743	6.70612	0.701013	95.4003	9.8636e-12	1.32399e-10
NCU04201	2.65605	6.83366	154.086	1.01698e-11	1.36143e-10
NCU02857	4.60909	1.42402	156.832	1.01707e-11	1.36143e-10
NCU09523	3.75671	7.06593	154.261	1.02077e-11	1.36451e-10
NCU04795	2.92308	7.32771	153.942	1.04055e-11	1.38903e-10
gh28-1	-3.80872	6.35944	154.642	1.04701e-11	1.39573e-10
NCU08835	5.08866	0.814916	108.349	1.05228e-11	1.40083e-10
NCU07180	5.77487	7.0343	154.167	1.05449e-11	1.40183e-10
NCU05037	5.66615	4.4387	154.722	1.0599e-11	1.4071e-10
NCU02438	-3.07859	7.95717	153.425	1.06181e-11	1.4077e-10
NCU08431	4.64424	1.65132	146.813	1.06444e-11	1.40864e-10
NCU00103	-2.69463	5.6664	153.4	1.06543e-11	1.40864e-10
NCU08472	4.18195	0.560129	121.976	1.06893e-11	1.41133e-10
NCU04917	5.52438	3.24389	142.081	1.0803e-11	1.42441e-10
NCU16398	3.97188	2.78995	154.804	1.08319e-11	1.42628e-10
NCU06901	7.17016	0.809343	144.391	1.08767e-11	1.43023e-10
NCU07789	9.44383	8.01629	150.64	1.10227e-11	1.44746e-10
NCU02301	5.37242	2.28826	148.041	1.12033e-11	1.46918e-10
NCU11253	4.3071	5.41189	152.892	1.1494e-11	1.50348e-10
NCU10965	3.63616	3.64485	152.725	1.14959e-11	1.50348e-10
NCU08967	3.38286	9.09907	151.906	1.19051e-11	1.55489e-10
NCU06581	5.82054	0.75344	109.374	1.22301e-11	1.59488e-10
NCU05848	4.73186	2.59846	152.926	1.22442e-11	1.59488e-10
NCU08801	8.34851	0.337387	133.093	1.23607e-11	1.60788e-10
NCU00052	4.15692	4.65651	151.497	1.24798e-11	1.6212e-10
NCU05110	8.10067	-0.195949	169.731	1.25546e-11	1.62792e-10
NCU07322	4.32278	6.6569	151.105	1.25652e-11	1.62792e-10
NCU09472	5.63859	6.71625	151.037	1.26579e-11	1.63774e-10
NCU04918	8.48399	0.329911	143.251	1.28502e-11	1.66041e-10
NCU08573	6.35299	-0.149452	95.8578	1.32648e-11	1.71039e-10
NCU04520	5.27952	5.30526	150.707	1.32778e-11	1.71039e-10
NCU01579	5.15404	5.64582	150.878	1.329e-11	1.71039e-10
NCU00231	4.4237	1.04185	145.2	1.35403e-11	1.74028e-10
NCU05373	2.84764	6.42602	149.614	1.39181e-11	1.78647e-10
NCU04901	4.86088	2.74153	149.311	1.43037e-11	1.83352e-10
NCU04464	5.40193	3.4913	129.839	1.51808e-11	1.94338e-10
NCU08098	3.45589	2.53638	149.203	1.53139e-11	1.95783e-10
mb-3	2.89222	4.87515	148.164	1.53446e-11	1.95917e-10
NCU04939	5.59935	3.12363	143.997	1.541e-11	1.96493e-10
NCU00834	3.14086	5.41506	147.791	1.57408e-11	2.00447e-10
trp-5	-3.03188	6.58614	147.417	1.58976e-11	2.02177e-10
NCU08259	9.08284	1.22768	154.188	1.61259e-11	2.04811e-10
NCU00389	-3.05689	5.72193	146.735	1.66665e-11	2.114e-10
rid-1	4.91833	3.49769	145.434	1.69381e-11	2.14564e-10
NCU17272	5.44022	1.53665	124.174	1.69894e-11	2.14932e-10
NCU06780	-3.12376	4.74537	146.236	1.73272e-11	2.1892e-10
NCU05639	5.02357	7.12424	146.533	1.74497e-11	2.2018e-10
NCU02165	3.25499	6.28938	146.081	1.76635e-11	2.22588e-10
NCU08191	8.08244	4.623	143.553	1.77201e-11	2.23011e-10
NCU09190	10.7204	1.79226	203.429	1.79724e-11	2.25892e-10
NCU08437	5.45426	1.26523	134.269	1.79963e-11	2.25899e-10
NCU04209	5.2359	1.65235	126.071	1.81174e-11	2.27036e-10
NCU06358	3.30582	5.81771	145.759	1.81338e-11	2.27036e-10
NCU17215	5.01128	4.32616	146.836	1.82228e-11	2.27856e-10
nop-1	6.65481	7.55143	145.39	1.86651e-11	2.33085e-10
NCU06403	-2.53671	6.11366	144.856	1.89709e-11	2.36599e-10
poi-2	7.7444	12.351	143.405	1.89962e-11	2.36609e-10
NCU08800	8.47962	-0.0185179	150.455	1.912e-11	2.37845e-10
NCU06360	-4.28096	7.0591	144.803	1.93137e-11	2.39946e-10
NCU01147	-3.78506	4.39602	144.725	1.93459e-11	2.40038e-10
NCU05538	8.52428	-0.396124	164.412	1.94121e-11	2.40444e-10
NCU08685	-2.76073	7.88589	144.501	1.94283e-11	2.40444e-10
NCU03469	11.4165	2.60023	377.687	1.959e-11	2.42135e-10
xr	2.30985	4.89897	144.148	1.99385e-11	2.46129e-10
NCU16600	12.218	3.36978	317.576	2.05088e-11	2.52846e-10
NCU03177	-2.33428	5.54613	143.621	2.06897e-11	2.54752e-10
NCU16307	4.58047	1.84671	133.482	2.07491e-11	2.55159e-10
NCU05754	4.21378	4.06916	144.667	2.08186e-11	2.55689e-10
NCU06641	5.9073	2.80337	130.363	2.15444e-11	2.64267e-10
NCU03877	-2.83599	7.53238	142.919	2.16991e-11	2.65828e-10
NCU02710	4.32883	1.58332	139.954	2.29553e-11	2.80861e-10
NCU10210	9.20702	0.921106	141.952	2.39458e-11	2.9261e-10
NCU09308	3.32108	5.69047	141.8	2.42805e-11	2.96326e-10
NCU02870	8.68172	0.175859	113.767	2.4826e-11	3.02458e-10
NCU16444	5.6751	1.09532	117.68	2.48454e-11	3.02458e-10
NCU03474	6.1654	2.23638	136.789	2.52191e-11	3.06621e-10
NCU05763	8.92514	6.64467	119.16	2.54388e-11	3.08904e-10
arp2	-2.91783	7.26201	140.633	2.55045e-11	3.09314e-10
NCU16368	-3.84217	6.31565	140.668	2.58219e-11	3.12771e-10
NCU05404	4.09966	11.382	140.546	2.60006e-11	3.14542e-10
NCU09575	7.05725	7.46827	140.713	2.60699e-11	3.14987e-10
NCU08428	5.12029	5.38089	140.887	2.61596e-11	3.15676e-10
tetrahydroxynaphthalene reductase-2 reductase	9.79532	9.02492	150.229	2.64224e-11	3.18451e-10
NCU05825	5.0193	4.67878	139.065	2.6495e-11	3.18928e-10
NCU05621	6.35069	0.18282	81.7616	2.66e-11	3.19795e-10
NCU04555	5.34602	4.69875	140.319	2.69279e-11	3.23336e-10
NCU07047	5.90122	1.34956	117.123	2.70372e-11	3.24246e-10
NCU05612	9.33081	1.02596	219.618	2.72041e-11	3.25843e-10
NCU06504	4.19033	3.4238	140.696	2.72595e-11	3.26103e-10
NCU00057	-2.70212	5.28148	139.651	2.73898e-11	3.27258e-10
NCU01531	5.25057	0.746928	96.2176	2.79675e-11	3.33747e-10
NCU12077	8.52375	0.101942	145.982	2.8658e-11	3.41567e-10
NCU09023	6.89813	5.34064	139.233	2.92859e-11	3.48621e-10
stk-36	5.32404	3.47266	116.802	3.04842e-11	3.6244e-10
NCU04544	5.0474	8.04691	138.31	3.05331e-11	3.62576e-10
NCU08417	2.03965	7.06344	138.089	3.06087e-11	3.63029e-10
NCU09225	6.52092	3.11786	118.416	3.08218e-11	3.65109e-10
NCU10073	-2.26997	7.64567	137.894	3.1044e-11	3.67291e-10
NCU09336	3.3038	6.29126	137.838	3.15807e-11	3.73184e-10
NCU10344	6.09594	4.98473	134.899	3.2774e-11	3.86813e-10
NCU03413	5.86473	5.72099	138.229	3.28393e-11	3.87111e-10
NCU17073	6.01394	0.594793	102.293	3.32941e-11	3.91996e-10
NCU12119	7.04844	-0.385789	127.432	3.34062e-11	3.92837e-10
NCU04934	4.90351	1.99442	134.241	3.3629e-11	3.94978e-10
37S ribosomal protein MRP4	-2.53677	6.77826	136.684	3.38992e-11	3.97668e-10
NCU09339	8.11374	1.47731	149.592	3.51699e-11	4.11942e-10
NCU07625	8.64443	-0.0853436	138.238	3.52182e-11	4.11942e-10
NCU07451	-2.45495	7.45143	136.15	3.52436e-11	4.11942e-10
NCU08921	3.84065	5.65356	136.311	3.53266e-11	4.12413e-10
NCU07207	5.24285	0.764441	97.6048	3.61456e-11	4.21466e-10
NCU09669	4.17546	5.42946	136.174	3.62865e-11	4.22601e-10
NCU02088	4.15722	3.47917	134.492	3.66775e-11	4.2664e-10
ccg-9	3.96434	8.74994	135.605	3.71656e-11	4.31799e-10
NCU08469	3.66732	5.02662	135.154	3.88647e-11	4.50999e-10
NCU08120	-2.6569	6.03793	134.623	3.94542e-11	4.5729e-10
NCU06896	8.66313	-0.0443674	204.497	3.98187e-11	4.60963e-10
NCU08881	7.03821	2.95684	135.022	4.04281e-11	4.67459e-10
NCU07831	-2.18669	8.6095	134.07	4.10798e-11	4.74117e-10
NCU05819	4.59149	5.27566	134.847	4.11019e-11	4.74117e-10
NCU11356	-4.73057	7.40728	134.333	4.14066e-11	4.77063e-10
NCU02998	-3.22796	6.0249	133.956	4.14866e-11	4.77417e-10
NCU16701	4.30648	1.76531	132.299	4.17643e-11	4.80042e-10
NCU01516	-2.76328	5.48682	133.821	4.19243e-11	4.81309e-10
tre-1	5.57437	6.43409	134.159	4.20048e-11	4.81662e-10
NCU05625	4.78695	4.48787	134.154	4.21696e-11	4.82979e-10
NCU11185	1.94206	6.49718	133.619	4.24896e-11	4.86069e-10
NCU09276	5.66639	1.5111	126.76	4.29904e-11	4.91217e-10
NCU00860	2.66722	6.02156	133.605	4.30776e-11	4.91634e-10
tah-1	4.38934	9.46077	133.459	4.3537e-11	4.96291e-10
NCU07668	5.41455	7.11756	133.382	4.40324e-11	5.01347e-10
NCU01495	9.2833	7.04343	132.705	4.41542e-11	5.01708e-10
NCU03506	4.90028	7.24872	133.275	4.41677e-11	5.01708e-10
nor-1	-3.02835	7.10021	132.767	4.52698e-11	5.13624e-10
NCU16789	4.49889	3.49554	128.253	4.57471e-11	5.18129e-10
leu-6	-3.20596	7.6192	132.618	4.57739e-11	5.18129e-10
NCU06840	6.41092	1.59821	100.13	4.65704e-11	5.26529e-10
NCU03250	6.81216	2.37239	144.046	4.76913e-11	5.38572e-10
NCU04040	-2.91483	4.56493	132.044	4.82276e-11	5.43993e-10
NCU03531	6.0614	1.81191	111.718	4.86547e-11	5.48172e-10
ecd-1	3.01905	5.03162	132.237	4.99565e-11	5.62185e-10
NCU01357	6.23069	6.98748	131.568	5.07006e-11	5.69896e-10
NCU05614	9.66153	1.10898	164.624	5.09827e-11	5.72403e-10
NCU16961	8.00405	5.78405	125.02	5.1369e-11	5.76071e-10
NCU03976	9.09507	1.30435	136.139	5.17306e-11	5.79455e-10
NCU10427	6.14003	0.88336	100.351	5.1913e-11	5.80452e-10
NCU06654	-2.26497	5.79667	130.945	5.19396e-11	5.80452e-10
NCU04592	-3.29612	5.29217	130.861	5.24421e-11	5.85392e-10
NCU11331	7.4176	7.26961	130.731	5.26118e-11	5.8661e-10
NCU05426	-3.99475	5.32742	130.985	5.28218e-11	5.88063e-10
NCU03889	3.12861	6.5785	130.903	5.28637e-11	5.88063e-10
NCU05630	6.90598	6.63451	131.164	5.328e-11	5.92014e-10
NCU03926	-3.30389	6.05894	130.353	5.43341e-11	6.03034e-10
NCU05932	4.9844	2.40632	132.823	5.45391e-11	6.04615e-10
NCU01358	4.53152	4.81771	130.085	5.64355e-11	6.24923e-10
NCU04867	8.8771	0.975778	141.477	5.67451e-11	6.27633e-10
NCU09147	6.11319	4.30873	115.904	5.70996e-11	6.30833e-10
NCU01292	6.00847	6.12582	129.81	5.7726e-11	6.37026e-10
NCU08781	6.17792	3.20022	109.203	5.79966e-11	6.387e-10
NCU07254	7.08318	6.97019	129.899	5.80096e-11	6.387e-10
app	6.49611	11.3169	129.611	5.81775e-11	6.3982e-10
NCU05191	11.1997	10.1223	153.971	5.85777e-11	6.4349e-10
stk-42	-4.94354	0.652316	118.962	5.87513e-11	6.44665e-10
NCU05049	5.6946	4.41046	130.521	5.94534e-11	6.51631e-10
NCU09093	4.98749	5.21146	129.654	5.97986e-11	6.54673e-10
NCU06930	2.01978	6.23784	128.809	6.11028e-11	6.68196e-10
NCU00698	3.67351	2.20637	127.285	6.14977e-11	6.71755e-10
NCU09792	2.70077	6.22293	128.549	6.31207e-11	6.88706e-10
NCU04234	4.41267	1.90491	98.6704	6.33425e-11	6.90348e-10
NCU09619	2.86604	4.00835	128.41	6.35515e-11	6.91846e-10
NCU00697	5.27423	5.14916	128.796	6.4025e-11	6.96218e-10
phy-2	3.93953	4.5318	128.423	6.41481e-11	6.96773e-10
NCU07940	2.51899	4.35262	128.194	6.49609e-11	7.0426e-10
fbm-1	9.29689	6.45023	117.369	6.49828e-11	7.0426e-10
NCU16472	3.49731	7.96302	128.125	6.52051e-11	7.05879e-10
NCU07186	4.55076	2.32913	95.9591	6.53629e-11	7.06795e-10
tom20	-2.52491	5.77305	127.751	6.63451e-11	7.16616e-10
NCU02201	2.50754	4.80261	127.622	6.70755e-11	7.23698e-10
NCU07559	4.35644	4.17874	128.391	6.7424e-11	7.26647e-10
NCU03009	-2.72871	7.33255	127.433	6.79312e-11	7.31299e-10
NCU05984	-3.32262	2.98668	127.739	6.84673e-11	7.36252e-10
met-7	-4.01229	6.46955	127.387	6.91798e-11	7.43088e-10
NCU16710	3.78042	3.98613	127.235	7.06746e-11	7.58302e-10
NCU00899	3.72672	9.2291	126.934	7.14898e-11	7.662e-10
NCU06884	2.74592	6.7501	126.717	7.27225e-11	7.78549e-10
NCU07918	6.89383	4.25538	103.422	7.28282e-11	7.78819e-10
NCU07948	4.65687	6.20241	126.62	7.34438e-11	7.83949e-10
NCU00563	3.21083	3.59383	127.355	7.34699e-11	7.83949e-10
NCU05812	5.97712	6.07696	126.87	7.36925e-11	7.85458e-10
NCU16492	4.77746	3.62166	134.59	7.38498e-11	7.86269e-10
NCU11383	5.72212	4.89024	127.406	7.41159e-11	7.88235e-10
NCU10852	5.01641	9.7878	126.268	7.52842e-11	7.99781e-10
NCU09404	6.45418	0.962381	78.72	7.55839e-11	8.02084e-10
NCU17257	5.97054	3.68726	127.413	7.67019e-11	8.13057e-10
NCU10595	7.35124	5.45495	122.275	7.85769e-11	8.32021e-10
NCU09173	5.10958	3.32995	126.302	7.8892e-11	8.34444e-10
NCU09242	4.42666	1.88928	109.29	7.95922e-11	8.40931e-10
NCU09328	4.21087	0.980641	119.412	8.0623e-11	8.50893e-10
NCU05628	4.49378	2.75922	126.464	8.10023e-11	8.53966e-10
NCU09180	6.09972	0.666417	88.0913	8.21184e-11	8.6479e-10
NCU07412	1.91281	6.513	124.859	8.30725e-11	8.73886e-10
NCU01091	7.66221	0.516245	89.3273	8.70103e-11	9.14317e-10
NCU00473	-3.93078	5.31236	124.429	8.79795e-11	9.21921e-10
NCU07462	6.30207	5.29445	107.318	8.80066e-11	9.21921e-10
NCU09171	8.46393	7.51601	121.28	8.80197e-11	9.21921e-10
NCU09407	3.80061	6.53517	124.265	8.81654e-11	9.22448e-10
NCU02198	8.0976	5.45396	118.73	8.89036e-11	9.29167e-10
NCU03286	6.89442	2.60341	87.3518	9.04278e-11	9.44078e-10
NCU02269	-2.53903	5.11088	123.682	9.1394e-11	9.53137e-10
NCU07814	-2.835	6.55467	123.608	9.17181e-11	9.55488e-10
NCU05466	5.41502	0.625564	90.9464	9.246e-11	9.62181e-10
NCU05787	4.19037	0.501492	105.908	9.26929e-11	9.63568e-10
NCU08821	3.50773	8.15545	123.465	9.38821e-11	9.74883e-10
NCU05506	4.72092	1.13125	106.97	9.42103e-11	9.77242e-10
NCU10828	4.44766	1.60005	122.777	9.65451e-11	1.00039e-09
NCU07177	5.2878	2.52258	124.219	9.879e-11	1.02256e-09
NCU05572	6.06103	2.16879	121.06	9.90533e-11	1.02419e-09
NCU05379	5.52056	2.45691	103.44	9.93182e-11	1.02583e-09
NCU09698	5.60937	7.361	122.716	9.98045e-11	1.02975e-09
NCU07733	-3.03393	6.65346	122.381	1.01213e-10	1.04317e-09
gh28-2	3.55972	3.32818	123.303	1.02296e-10	1.05321e-09
NCU07627	7.0855	-0.0893323	102.465	1.03822e-10	1.06779e-09
NCU05437	5.12875	0.391458	83.6863	1.04971e-10	1.07793e-09
NCU00534	5.65744	1.15825	112.629	1.05031e-10	1.07793e-09
NCU04031	5.33772	-0.207034	75.8011	1.05156e-10	1.07807e-09
NCU03575	-2.7021	7.78212	121.833	1.05695e-10	1.08245e-09
stk-21	5.52299	5.15389	122.647	1.07984e-10	1.10473e-09
NCU03433	4.77384	7.27282	121.408	1.1193e-10	1.14388e-09
NCU02206	7.73427	8.60284	120.517	1.12141e-10	1.14483e-09
NCU03213	2.52903	4.01103	121.605	1.12765e-10	1.14999e-09
NCU05184	3.94959	4.16514	121.353	1.1328e-10	1.15403e-09
NCU04725	4.63514	5.07136	121.115	1.1405e-10	1.16065e-09
NCU04038	5.23706	3.54238	122.363	1.14811e-10	1.16716e-09
NCU08508	4.94822	0.135646	79.5686	1.15799e-10	1.17597e-09
NCU03190	3.49261	4.14872	121.149	1.16633e-10	1.18321e-09
NCU02839	-2.69453	6.84729	120.422	1.18513e-10	1.20069e-09
NCU01462	10.7699	8.18908	115.157	1.18605e-10	1.20069e-09
NCU17143	6.29177	-0.388025	85.7862	1.18776e-10	1.20117e-09
NCU16927	7.3168	0.761215	123.562	1.19115e-10	1.20334e-09
NCU00312	4.99286	1.81793	110.113	1.20856e-10	1.21965e-09
NCU05881	3.43457	9.81101	120.038	1.23681e-10	1.24686e-09
NCU02799	5.15497	4.24613	119.678	1.23884e-10	1.24761e-09
NCU02966	-2.19983	4.95776	119.791	1.24791e-10	1.25544e-09
NCU04593	3.98455	3.60343	120.68	1.27976e-10	1.28614e-09
NCU09231	5.49948	4.8408	119.775	1.28265e-10	1.2877e-09
NCU00144	-4.56099	7.09769	119.56	1.28625e-10	1.28998e-09
NCU03935	-3.85341	6.86792	119.565	1.28977e-10	1.29218e-09
arg-3	-3.96203	7.77169	119.515	1.29157e-10	1.29264e-09
NCU05024	4.52163	2.25184	120.475	1.2932e-10	1.29293e-09
NCU07969	4.5321	4.3033	120.049	1.30866e-10	1.30704e-09
NCU11228	-2.19602	6.77652	118.954	1.3357e-10	1.33267e-09
NCU02860	8.86306	0.997932	126.029	1.34817e-10	1.34373e-09
mus-51	-2.72814	4.68657	118.804	1.36282e-10	1.35694e-09
NCU03950	3.03525	7.75431	118.834	1.36477e-10	1.35747e-09
NCU01593	6.2712	3.51424	84.4762	1.36646e-10	1.35776e-09
NCU04746	4.97092	1.89188	108.607	1.39004e-10	1.37936e-09
NCU05774	8.68953	1.04134	104.791	1.39216e-10	1.37936e-09
NCU04880	4.47811	6.63299	118.632	1.39247e-10	1.37936e-09
NCU06951	4.60309	6.12919	118.553	1.40721e-10	1.39253e-09
NCU09799	4.19364	4.88685	118.452	1.41405e-10	1.39699e-09
NCU07454	2.1879	3.44126	118.782	1.4146e-10	1.39699e-09
NCU02568	3.28149	5.26248	118.362	1.42493e-10	1.40576e-09
NCU17161	6.24973	-0.85532	92.3688	1.4283e-10	1.40764e-09
NCU01182	3.55146	3.77001	118.683	1.43372e-10	1.41155e-09
NCU09617	2.68591	5.73971	118.151	1.44557e-10	1.42177e-09
NCU03017	6.21045	1.81696	92.0742	1.46795e-10	1.44231e-09
NCU02878	4.29777	1.76653	115.787	1.47319e-10	1.44599e-09
NCU07664	4.83217	2.77805	105.738	1.5086e-10	1.47925e-09
NCU05859	4.6671	6.35373	117.585	1.52417e-10	1.49301e-09
NCU16740	8.39406	0.107542	149.32	1.53652e-10	1.50358e-09
NCU06659	-2.84209	5.93978	117.249	1.53982e-10	1.50529e-09
NCU05556	5.6461	1.00662	79.1109	1.54691e-10	1.5107e-09
NCU16540	4.72811	0.576175	94.9394	1.55117e-10	1.51333e-09
NCU05651	8.98732	10.2512	109.097	1.56533e-10	1.52561e-09
NCU03709	6.69948	5.49335	116.183	1.58687e-10	1.54449e-09
NCU00695	3.58672	8.48209	117.002	1.58789e-10	1.54449e-09
hsp70-5	-2.67991	8.61312	116.76	1.60166e-10	1.55631e-09
NCU16723	8.0116	0.210169	112.843	1.60488e-10	1.55679e-09
[truncated: 8,681 more rows]

## Sheet: set-7 FP mat a 
	logFC	logCPM	F	PValue	FDR
[truncated: 9,678 more rows]

## Sheet: set-7 FP mat A
	logFC	logCPM	F	PValue	FDR
[truncated: 9,678 more rows]

[truncated: 4 more sheets: WT PP mat a, WT PP mat-A, set-7 Mycelia, WT-2 Mycelia]
