# Supplementary material for: Polycomb repressive complex 2 regulates sexual development in Neurospora crassa
Source: mBio. 2025 Sep 30;16(11):e01505-25. doi: 10.1128/mbio.01505-25 (PMC12607757; doi:10.1128/mbio.01505-25)
Supplement: Table S4 — GO terms. [file mbio.01505-25-s0005.txt]

Table S4. Gene Ontology (GO) Terms
go	Name	Bgd.count	Result.count	PercentBackground	Fold.enrichment	Odds.ratio	P.value	FDR	Bonferroni	Ontology
1	GO:0016741	transferase activity, one carbon	160	43	26.9	1.89	2.28	1.58e-05	0.003604466	0.014241197	MF
2	GO:0003735	structural constituent of ribosome	153	42	27.5	1.93	2.34	1.12e-05	0.003604466	0.010145507	MF
3	GO:0008168	methyltransferase activity	150	41	27.3	1.93	2.33	1.6e-05	0.003604466	0.014417864	MF
4	GO:0070003	threonine-type peptidase activity	16	10	62.5	4.4	10.16	1.13e-05	0.003604466	0.010206126	MF
5	GO:0004298	threonine-type endopeptidase activity	14	9	64.3	4.53	10.97	2.32e-05	0.004179177	0.020895885	MF
6	GO:0004519	endonuclease activity	77	24	31.2	2.2	2.78	0.000101551	0.013728077	0.091598616	MF
7	GO:0016884	carbon-nitrogen ligase activity	13	8	61.5	4.33	9.74	0.000106537	0.013728077	0.096096536	MF
8	GO:0015491	cation:cation antiporter activity	10	6	60	4.23	9.11	0.001016285	0.114586139	0.916689113	MF
9	GO:0005198	structural molecule activity	206	45	21.8	1.54	1.72	0.001682765	0.126124921	1	MF
10	GO:0008233	peptidase activity	183	40	21.9	1.54	1.72	0.00293478	0.126124921	1	MF
11	GO:0004175	endopeptidase activity	106	27	25.5	1.79	2.09	0.001418047	0.126124921	1	MF
12	GO:0008757	SAM-dependent methyltransferase activity	72	20	27.8	1.96	2.35	0.001884691	0.126124921	1	MF
13	GO:0051082	unfolded protein binding	49	15	30.6	2.16	2.69	0.002417922	0.126124921	1	MF
14	GO:0016879	ligase activity, forming carbon-nitrogen bonds	36	12	33.3	2.35	3.05	0.00293639	0.126124921	1	MF
15	GO:0051139	metal ion:proton antiporter activity	8	5	62.5	4.4	10.12	0.002203453	0.126124921	1	MF
16	GO:0005451	monovalent cation:proton antiporter activity	8	5	62.5	4.4	10.12	0.002203453	0.126124921	1	MF
17	GO:0015368	calcium:cation antiporter activity	8	5	62.5	4.4	10.12	0.002203453	0.126124921	1	MF
18	GO:0008172	S-methyltransferase activity	5	4	80	5.63	24.26	0.001793134	0.126124921	1	MF
19	GO:0003785	actin monomer binding	3	3	100	7.04	Inf	0.002855427	0.126124921	1	MF
20	GO:0004124	cysteine synthase activity	3	3	100	7.04	Inf	0.002855427	0.126124921	1	MF
21	GO:0019784	NEDD8-specific protease activity	3	3	100	7.04	Inf	0.002855427	0.126124921	1	MF
22	GO:0004518	nuclease activity	117	28	23.9	1.69	1.93	0.003156907	0.129433185	1	MF
23	GO:0003954	NADH dehydrogenase activity	32	11	34.4	2.42	3.19	0.003313688	0.129954213	1	MF
24	GO:0015369	calcium:proton antiporter activity	6	4	66.7	4.7	12.13	0.004773595	0.179407628	1	MF
25	GO:0030248	cellulose binding	21	8	38.1	2.68	3.74	0.005873913	0.21193077	1	MF
26	GO:0016776	phosphotransferase activity, phosphate group as acceptor	14	6	42.9	3.02	4.55	0.008749631	0.30354488	1	MF
27	GO:0050567	glutaminyl-tRNA synthase (glutamine-hydrolyzing) activity	4	3	75	5.28	18.18	0.010208484	0.317519052	1	MF
28	GO:0070336	flap-structured DNA binding	4	3	75	5.28	18.18	0.010208484	0.317519052	1	MF
29	GO:0047499	calcium-independent phospholipase A2 activity	4	3	75	5.28	18.18	0.010208484	0.317519052	1	MF
30	GO:0015298	solute:cation antiporter activity	19	7	36.8	2.59	3.54	0.012096998	0.363716413	1	MF
31	GO:0003824	catalytic activity	2990	455	15.2	1.07	1.15	0.01972888	0.4083401	1	MF
32	GO:0008234	cysteine-type peptidase activity	40	11	27.5	1.94	2.31	0.020371734	0.4083401	1	MF
33	GO:0008242	omega peptidase activity	25	8	32	2.25	2.86	0.018573545	0.4083401	1	MF
34	GO:0019783	ubiquitin-like protein-specific protease activity	24	8	33.3	2.35	3.04	0.014373777	0.4083401	1	MF
35	GO:0015299	solute:proton antiporter activity	16	6	37.5	2.64	3.64	0.018152546	0.4083401	1	MF
36	GO:0030580	quinone cofactor methyltransferase activity	2	2	100	7.04	Inf	0.020144256	0.4083401	1	MF
37	GO:0005544	calcium-dependent phospholipid binding	2	2	100	7.04	Inf	0.020144256	0.4083401	1	MF
38	GO:0004115	3',5'-cyclic-AMP phosphodiesterase activity	2	2	100	7.04	Inf	0.020144256	0.4083401	1	MF
39	GO:0000403	Y-form DNA binding	2	2	100	7.04	Inf	0.020144256	0.4083401	1	MF
40	GO:0008425	2-polyprenyl-6-methoxy-1,4-benzoquinone methyltransferase activity	2	2	100	7.04	Inf	0.020144256	0.4083401	1	MF
41	GO:0004114	3',5'-cyclic-nucleotide phosphodiesterase activity	2	2	100	7.04	Inf	0.020144256	0.4083401	1	MF
42	GO:0004049	anthranilate synthase activity	2	2	100	7.04	Inf	0.020144256	0.4083401	1	MF
43	GO:0000309	nicotinamide-nucleotide adenylyltransferase activity	2	2	100	7.04	Inf	0.020144256	0.4083401	1	MF
44	GO:1905538	polysome binding	2	2	100	7.04	Inf	0.020144256	0.4083401	1	MF
45	GO:0017048	Rho GTPase binding	2	2	100	7.04	Inf	0.020144256	0.4083401	1	MF
46	GO:0004843	thiol-dependent deubiquitinase	21	7	33.3	2.35	3.04	0.021632327	0.420286131	1	MF
47	GO:0098847	sequence-specific single stranded DNA binding	5	3	60	4.23	9.09	0.022831508	0.420286131	1	MF
48	GO:0043047	single-stranded telomeric DNA binding	5	3	60	4.23	9.09	0.022831508	0.420286131	1	MF
49	GO:0016413	O-acetyltransferase activity	5	3	60	4.23	9.09	0.022831508	0.420286131	1	MF
50	GO:0004222	metalloendopeptidase activity	17	6	35.3	2.49	3.31	0.024762274	0.44671142	1	MF
51	GO:0016787	hydrolase activity	1078	174	16.1	1.14	1.2	0.027676992	0.484759792	1	MF
52	GO:0101005	deubiquitinase activity	22	7	31.8	2.24	2.83	0.027946241	0.484759792	1	MF
53	GO:0016740	transferase activity	944	153	16.2	1.14	1.2	0.033691308	0.505366805	1	MF
54	GO:0000981	DNA-binding transcription factor activity, RNA polymerase II-specific	167	32	19.2	1.35	1.45	0.04429878	0.505366805	1	MF
55	GO:0016810	hydrolase activity, acting on carbon-nitrogen (but not peptide) bonds	84	18	21.4	1.51	1.66	0.045311683	0.505366805	1	MF
56	GO:0140101	catalytic activity, acting on a tRNA	83	18	21.7	1.53	1.69	0.040797085	0.505366805	1	MF
57	GO:0009055	electron transfer activity	81	18	22.2	1.57	1.74	0.032760002	0.505366805	1	MF
58	GO:0016651	oxidoreductase activity, acting on NAD(P)H	62	14	22.6	1.59	1.77	0.049242689	0.505366805	1	MF
59	GO:0003684	damaged DNA binding	28	8	28.6	2.01	2.43	0.036287675	0.505366805	1	MF
60	GO:0004707	MAP kinase activity	10	4	40	2.82	4.04	0.041730988	0.505366805	1	MF
61	GO:0016755	aminoacyltransferase activity	6	3	50	3.52	6.06	0.040889421	0.505366805	1	MF
62	GO:0008169	C-methyltransferase activity	6	3	50	3.52	6.06	0.040889421	0.505366805	1	MF
63	GO:0010499	proteasomal ubiquitin-independent protein catabolic process	14	9	64.3	4.53	10.97	2.32e-05	0.05147523	0.05147523	BP
64	GO:0006412	translation	276	60	21.7	1.53	1.72	0.000351726	0.260511637	0.78153491	BP
65	GO:0006314	intron homing	6	5	83.3	5.87	30.36	0.000302904	0.260511637	0.673052385	BP
66	GO:1901564	organonitrogen compound metabolic process	1671	275	16.5	1.16	1.26	0.001599271	0.337379395	1	BP
67	GO:0044281	small molecule metabolic process	774	138	17.8	1.26	1.36	0.001652089	0.337379395	1	BP
68	GO:0043603	cellular amide metabolic process	377	74	19.6	1.38	1.51	0.001775167	0.337379395	1	BP
69	GO:0006518	peptide metabolic process	312	64	20.5	1.44	1.6	0.001154934	0.337379395	1	BP
70	GO:0043604	amide biosynthetic process	320	66	20.6	1.45	1.61	0.000836052	0.337379395	1	BP
71	GO:0043043	peptide biosynthetic process	286	60	21	1.48	1.64	0.000918231	0.337379395	1	BP
72	GO:0032259	methylation	126	31	24.6	1.73	2	0.001212783	0.337379395	1	BP
73	GO:0009126	purine nucleoside monophosphate metabolic process	22	9	40.9	2.88	4.21	0.001973867	0.337379395	1	BP
74	GO:0042278	purine nucleoside metabolic process	11	6	54.5	3.84	7.29	0.001968202	0.337379395	1	BP
75	GO:0006152	purine nucleoside catabolic process	5	4	80	5.63	24.26	0.001793134	0.337379395	1	BP
76	GO:0006154	adenosine catabolic process	3	3	100	7.04	NA	0.002855427	0.373221109	1	BP
77	GO:0046130	purine ribonucleoside catabolic process	3	3	100	7.04	NA	0.002855427	0.373221109	1	BP
78	GO:0046085	adenosine metabolic process	3	3	100	7.04	NA	0.002855427	0.373221109	1	BP
79	GO:0044267	cellular protein metabolic process	1032	175	17	1.19	1.28	0.004009499	0.391130333	1	BP
80	GO:0044283	small molecule biosynthetic process	334	65	19.5	1.37	1.49	0.004079969	0.391130333	1	BP
81	GO:0006743	ubiquinone metabolic process	47	14	29.8	2.1	2.59	0.004400656	0.391130333	1	BP
82	GO:0006744	ubiquinone biosynthetic process	47	14	29.8	2.1	2.59	0.004400656	0.391130333	1	BP
83	GO:0016114	terpenoid biosynthetic process	16	7	43.8	3.08	4.73	0.00403801	0.391130333	1	BP
84	GO:0031333	negative regulation of protein-containing complex assembly	9	5	55.6	3.91	7.59	0.004380296	0.391130333	1	BP
85	GO:0042451	purine nucleoside biosynthetic process	9	5	55.6	3.91	7.59	0.004380296	0.391130333	1	BP
86	GO:0009649	entrainment of circadian clock	9	5	55.6	3.91	7.59	0.004380296	0.391130333	1	BP
87	GO:0034656	nucleobase-containing small molecule catabolic process	6	4	66.7	4.7	12.13	0.004773595	0.392849223	1	BP
88	GO:0009164	nucleoside catabolic process	6	4	66.7	4.7	12.13	0.004773595	0.392849223	1	BP
89	GO:1901663	quinone biosynthetic process	48	14	29.2	2.05	2.51	0.00541993	0.403609108	1	BP
90	GO:1901661	quinone metabolic process	48	14	29.2	2.05	2.51	0.00541993	0.403609108	1	BP
91	GO:0009167	purine ribonucleoside monophosphate metabolic process	25	9	36	2.54	3.42	0.005449268	0.403609108	1	BP
92	GO:0019538	protein metabolic process	1136	188	16.5	1.17	1.24	0.008287742	0.405058058	1	BP
93	GO:0006457	protein folding	79	20	25.3	1.78	2.07	0.006038624	0.405058058	1	BP
94	GO:0042181	ketone biosynthetic process	49	14	28.6	2.01	2.44	0.006620733	0.405058058	1	BP
95	GO:0046128	purine ribonucleoside metabolic process	14	6	42.9	3.02	4.55	0.008749631	0.405058058	1	BP
96	GO:0019344	cysteine biosynthetic process	10	5	50	3.52	6.07	0.007744306	0.405058058	1	BP
97	GO:0009163	nucleoside biosynthetic process	10	5	50	3.52	6.07	0.007744306	0.405058058	1	BP
98	GO:0042455	ribonucleoside biosynthetic process	10	5	50	3.52	6.07	0.007744306	0.405058058	1	BP
99	GO:0034404	nucleobase-containing small molecule biosynthetic process	10	5	50	3.52	6.07	0.007744306	0.405058058	1	BP
100	GO:1902904	negative regulation of supramolecular fiber organization	10	5	50	3.52	6.07	0.007744306	0.405058058	1	BP
101	GO:0046129	purine ribonucleoside biosynthetic process	10	5	50	3.52	6.07	0.007744306	0.405058058	1	BP
102	GO:0016078	tRNA catabolic process	7	4	57.1	4.02	8.09	0.009890769	0.405058058	1	BP
103	GO:0000467	exonucleolytic trimming to generate mature 3end of 5.8S rRNA from tricistronic rRNA transcript (SSU-rRNA, 5.8S rRNA, LSU-rRNA)	7	4	57.1	4.02	8.09	0.009890769	0.405058058	1	BP
104	GO:0000338	protein deneddylation	7	4	57.1	4.02	8.09	0.009890769	0.405058058	1	BP
105	GO:0106354	tRNA surveillance	7	4	57.1	4.02	8.09	0.009890769	0.405058058	1	BP
106	GO:0071038	nuclear polyadenylation-dependent tRNA catabolic process	7	4	57.1	4.02	8.09	0.009890769	0.405058058	1	BP
107	GO:1901658	glycosyl compound catabolic process	7	4	57.1	4.02	8.09	0.009890769	0.405058058	1	BP
108	GO:0006690	icosanoid metabolic process	4	3	75	5.28	18.18	0.010208484	0.405058058	1	BP
109	GO:0046103	inosine biosynthetic process	4	3	75	5.28	18.18	0.010208484	0.405058058	1	BP
110	GO:0070681	glutaminyl-tRNAGln biosynthesis via transamidation	4	3	75	5.28	18.18	0.010208484	0.405058058	1	BP
111	GO:0006535	cysteine biosynthetic process from serine	4	3	75	5.28	18.18	0.010208484	0.405058058	1	BP
112	GO:0046102	inosine metabolic process	4	3	75	5.28	18.18	0.010208484	0.405058058	1	BP
113	GO:0071034	CUT catabolic process	4	3	75	5.28	18.18	0.010208484	0.405058058	1	BP
114	GO:0019369	arachidonic acid metabolic process	4	3	75	5.28	18.18	0.010208484	0.405058058	1	BP
115	GO:0030007	cellular potassium ion homeostasis	4	3	75	5.28	18.18	0.010208484	0.405058058	1	BP
116	GO:0046185	aldehyde catabolic process	4	3	75	5.28	18.18	0.010208484	0.405058058	1	BP
117	GO:0071043	CUT metabolic process	4	3	75	5.28	18.18	0.010208484	0.405058058	1	BP
118	GO:1901566	organonitrogen compound biosynthetic process	750	128	17.1	1.2	1.28	0.011237516	0.438065985	1	BP
119	GO:0006399	tRNA metabolic process	147	31	21.1	1.49	1.63	0.013786622	0.447132992	1	BP
120	GO:0042180	cellular ketone metabolic process	60	15	25	1.76	2.03	0.01814022	0.447132992	1	BP
121	GO:0032970	regulation of actin filament-based process	39	11	28.2	1.99	2.39	0.016868703	0.447132992	1	BP
122	GO:0032956	regulation of actin cytoskeleton organization	39	11	28.2	1.99	2.39	0.016868703	0.447132992	1	BP
123	GO:0007031	peroxisome organization	35	10	28.6	2.01	2.43	0.020324227	0.447132992	1	BP
124	GO:0009123	nucleoside monophosphate metabolic process	34	10	29.4	2.07	2.53	0.016563722	0.447132992	1	BP
125	GO:0009161	ribonucleoside monophosphate metabolic process	30	9	30	2.11	2.6	0.019794023	0.447132992	1	BP
126	GO:0000097	sulfur amino acid biosynthetic process	29	9	31	2.19	2.73	0.015790423	0.447132992	1	BP
127	GO:0110053	regulation of actin filament organization	25	8	32	2.25	2.86	0.018573545	0.447132992	1	BP
128	GO:0006721	terpenoid metabolic process	20	7	35	2.46	3.27	0.016379522	0.447132992	1	BP
129	GO:0071025	RNA surveillance	19	7	36.8	2.59	3.54	0.012096998	0.447132992	1	BP
130	GO:1901659	glycosyl compound biosynthetic process	15	6	40	2.82	4.05	0.012859595	0.447132992	1	BP
131	GO:0030834	regulation of actin filament depolymerization	12	5	41.7	2.93	4.33	0.019051333	0.447132992	1	BP
132	GO:0051494	negative regulation of cytoskeleton organization	11	5	45.5	3.2	5.06	0.012557727	0.447132992	1	BP
133	GO:0009648	photoperiodism	11	5	45.5	3.2	5.06	0.012557727	0.447132992	1	BP
134	GO:0071029	nuclear ncRNA surveillance	8	4	50	3.52	6.06	0.017578084	0.447132992	1	BP
135	GO:0032272	negative regulation of protein polymerization	8	4	50	3.52	6.06	0.017578084	0.447132992	1	BP
136	GO:0043633	polyadenylation-dependent RNA catabolic process	8	4	50	3.52	6.06	0.017578084	0.447132992	1	BP
137	GO:0071046	nuclear polyadenylation-dependent ncRNA catabolic process	8	4	50	3.52	6.06	0.017578084	0.447132992	1	BP
138	GO:0000459	exonucleolytic trimming involved in rRNA processing	8	4	50	3.52	6.06	0.017578084	0.447132992	1	BP
139	GO:0043153	entrainment of circadian clock by photoperiod	8	4	50	3.52	6.06	0.017578084	0.447132992	1	BP
140	GO:0043634	polyadenylation-dependent ncRNA catabolic process	8	4	50	3.52	6.06	0.017578084	0.447132992	1	BP
141	GO:0030837	negative regulation of actin filament polymerization	8	4	50	3.52	6.06	0.017578084	0.447132992	1	BP
142	GO:0071035	nuclear polyadenylation-dependent rRNA catabolic process	8	4	50	3.52	6.06	0.017578084	0.447132992	1	BP
143	GO:0110095	cellular detoxification of aldehyde	2	2	100	7.04	Inf	0.020144256	0.447132992	1	BP
144	GO:0046294	formaldehyde catabolic process	2	2	100	7.04	Inf	0.020144256	0.447132992	1	BP
145	GO:0032058	positive regulation of translational initiation in response to stress	2	2	100	7.04	Inf	0.020144256	0.447132992	1	BP
146	GO:0071264	positive regulation of translational initiation in response to starvation	2	2	100	7.04	Inf	0.020144256	0.447132992	1	BP
147	GO:0071049	nuclear retention of pre-mRNA with aberrant 3ends at the site of transcription	2	2	100	7.04	Inf	0.020144256	0.447132992	1	BP
148	GO:0046292	formaldehyde metabolic process	2	2	100	7.04	Inf	0.020144256	0.447132992	1	BP
149	GO:0060733	regulation of eIF2 alpha phosphorylation by amino acid starvation	2	2	100	7.04	Inf	0.020144256	0.447132992	1	BP
150	GO:0033539	fatty acid beta-oxidation using acyl-CoA dehydrogenase	2	2	100	7.04	Inf	0.020144256	0.447132992	1	BP
151	GO:0110096	cellular response to aldehyde	2	2	100	7.04	Inf	0.020144256	0.447132992	1	BP
152	GO:0070651	nonfunctional rRNA decay	2	2	100	7.04	Inf	0.020144256	0.447132992	1	BP
153	GO:0050848	regulation of calcium-mediated signaling	2	2	100	7.04	Inf	0.020144256	0.447132992	1	BP
154	GO:0032241	positive regulation of nucleobase-containing compound transport	2	2	100	7.04	Inf	0.020144256	0.447132992	1	BP
155	GO:0051972	regulation of telomerase activity	2	2	100	7.04	Inf	0.020144256	0.447132992	1	BP
156	GO:1901004	ubiquinone-6 metabolic process	2	2	100	7.04	Inf	0.020144256	0.447132992	1	BP
157	GO:0071031	nuclear mRNA surveillance of mRNA 3end processing	2	2	100	7.04	Inf	0.020144256	0.447132992	1	BP
158	GO:0032056	positive regulation of translation in response to stress	2	2	100	7.04	Inf	0.020144256	0.447132992	1	BP
159	GO:0071262	regulation of translational initiation in response to starvation	2	2	100	7.04	Inf	0.020144256	0.447132992	1	BP
160	GO:0071108	protein K48-linked deubiquitination	2	2	100	7.04	Inf	0.020144256	0.447132992	1	BP
161	GO:0042989	sequestering of actin monomers	2	2	100	7.04	Inf	0.020144256	0.447132992	1	BP
162	GO:1901006	ubiquinone-6 biosynthetic process	2	2	100	7.04	Inf	0.020144256	0.447132992	1	BP
163	GO:0030832	regulation of actin filament length	21	7	33.3	2.35	3.04	0.021632327	0.46667019	1	BP
164	GO:0008064	regulation of actin polymerization or depolymerization	21	7	33.3	2.35	3.04	0.021632327	0.46667019	1	BP
165	GO:0120254	olefinic compound metabolic process	5	3	60	4.23	9.09	0.022831508	0.478600107	1	BP
166	GO:0055075	potassium ion homeostasis	5	3	60	4.23	9.09	0.022831508	0.478600107	1	BP
167	GO:0042454	ribonucleoside catabolic process	5	3	60	4.23	9.09	0.022831508	0.478600107	1	BP
168	GO:0008299	isoprenoid biosynthetic process	26	8	30.8	2.17	2.7	0.023581996	0.489712099	1	BP
169	GO:0019674	NAD metabolic process	41	11	26.8	1.89	2.23	0.024382769	0.499072371	1	BP
170	GO:0051129	negative regulation of cellular component organization	31	9	29	2.04	2.49	0.024481948	0.499072371	1	BP
171	GO:1901576	organic substance biosynthetic process	1380	219	15.9	1.12	1.18	0.027312349	0.534317462	1	BP
172	GO:0009119	ribonucleoside metabolic process	13	5	38.5	2.71	3.79	0.027413227	0.534317462	1	BP
173	GO:0034661	ncRNA catabolic process	13	5	38.5	2.71	3.79	0.027413227	0.534317462	1	BP
174	GO:1901879	regulation of protein depolymerization	13	5	38.5	2.71	3.79	0.027413227	0.534317462	1	BP
175	GO:0016075	rRNA catabolic process	13	5	38.5	2.71	3.79	0.027413227	0.534317462	1	BP
176	GO:0006878	cellular copper ion homeostasis	9	4	44.4	3.13	4.85	0.028136315	0.53895597	1	BP
177	GO:0090503	RNA phosphodiester bond hydrolysis, exonucleolytic	9	4	44.4	3.13	4.85	0.028136315	0.53895597	1	BP
178	GO:0008152	metabolic process	3663	548	15	1.05	1.14	0.031062621	0.588861904	1	BP
179	GO:0034655	nucleobase-containing compound catabolic process	115	24	20.9	1.47	1.61	0.031271694	0.588861904	1	BP
180	GO:0009127	purine nucleoside monophosphate biosynthetic process	18	6	33.3	2.35	3.03	0.032801229	0.592555542	1	BP
181	GO:0072523	purine-containing compound catabolic process	18	6	33.3	2.35	3.03	0.032801229	0.592555542	1	BP
182	GO:0071027	nuclear RNA surveillance	18	6	33.3	2.35	3.03	0.032801229	0.592555542	1	BP
183	GO:0009168	purine ribonucleoside monophosphate biosynthetic process	18	6	33.3	2.35	3.03	0.032801229	0.592555542	1	BP
184	GO:0071028	nuclear mRNA surveillance	18	6	33.3	2.35	3.03	0.032801229	0.592555542	1	BP
185	GO:1901136	carbohydrate derivative catabolic process	38	10	26.3	1.85	2.17	0.035295768	0.627417573	1	BP
186	GO:0030258	lipid modification	38	10	26.3	1.85	2.17	0.035295768	0.627417573	1	BP
187	GO:0070646	protein modification by small protein removal	54	13	24.1	1.7	1.93	0.035748569	0.630423171	1	BP
188	GO:0010557	positive regulation of macromolecule biosynthetic process	28	8	28.6	2.01	2.43	0.036287675	0.634891454	1	BP
189	GO:0009058	biosynthetic process	1450	227	15.7	1.1	1.16	0.042044649	0.658163056	1	BP
190	GO:0033108	mitochondrial respiratory chain complex assembly	55	13	23.6	1.66	1.88	0.04096233	0.658163056	1	BP
191	GO:0006734	NADH metabolic process	39	10	25.6	1.81	2.09	0.041649928	0.658163056	1	BP
192	GO:0035825	homologous recombination	19	6	31.6	2.22	2.8	0.042357028	0.658163056	1	BP
193	GO:0140527	reciprocal homologous recombination	19	6	31.6	2.22	2.8	0.042357028	0.658163056	1	BP
194	GO:0007131	reciprocal meiotic recombination	19	6	31.6	2.22	2.8	0.042357028	0.658163056	1	BP
195	GO:0006189	de novo IMP biosynthetic process	10	4	40	2.82	4.04	0.041730988	0.658163056	1	BP
196	GO:0034551	mitochondrial respiratory chain complex III assembly	10	4	40	2.82	4.04	0.041730988	0.658163056	1	BP
197	GO:0055070	copper ion homeostasis	10	4	40	2.82	4.04	0.041730988	0.658163056	1	BP
198	GO:2000278	regulation of DNA biosynthetic process	6	3	50	3.52	6.06	0.040889421	0.658163056	1	BP
199	GO:0051054	positive regulation of DNA metabolic process	6	3	50	3.52	6.06	0.040889421	0.658163056	1	BP
200	GO:0006577	amino-acid betaine metabolic process	6	3	50	3.52	6.06	0.040889421	0.658163056	1	BP
201	GO:0043928	exonucleolytic catabolism of deadenylated mRNA	6	3	50	3.52	6.06	0.040889421	0.658163056	1	BP
202	GO:0006797	polyphosphate metabolic process	6	3	50	3.52	6.06	0.040889421	0.658163056	1	BP
203	GO:0071033	nuclear retention of pre-mRNA at the site of transcription	6	3	50	3.52	6.06	0.040889421	0.658163056	1	BP
204	GO:0051016	barbed-end actin filament capping	6	3	50	3.52	6.06	0.040889421	0.658163056	1	BP
205	GO:0071704	organic substance metabolic process	3257	488	15	1.06	1.13	0.043814191	0.675735522	1	BP
206	GO:0001510	RNA methylation	29	8	27.6	1.94	2.31	0.044096152	0.675735522	1	BP
207	GO:0000096	sulfur amino acid metabolic process	40	10	25	1.76	2.02	0.04874266	0.698076339	1	BP
208	GO:0005839	proteasome core complex	14	10	71.4	5.03	15.25	1.85719814624e-06	0.000838540219011	0.000934170667557	CC
209	GO:0101031	chaperone complex	12	9	75	5.28	18.28	3.3341559404e-06	0.000838540219011	0.00167708043802	CC
210	GO:0005832	chaperonin-containing T-complex	8	7	87.5	6.16	42.59	8.01451003404e-06	0.00134376618237	0.00403129854712	CC
211	GO:0044391	ribosomal subunit	154	41	26.6	1.88	2.24	3.15105494773e-05	0.00396245159677	0.0158498063871	CC
212	GO:0005739	mitochondrion	801	151	18.9	1.33	1.47	6.52481220929e-05	0.0065477939838	0.0328198054127	CC
213	GO:0005840	ribosome	202	49	24.3	1.71	1.98	7.81048984151e-05	0.0065477939838	0.0392867639028	CC
214	GO:0015934	large ribosomal subunit	94	27	28.7	2.02	2.47	0.000180640720741	0.0129803260761	0.0908622825329	CC
215	GO:0005759	mitochondrial matrix	157	38	24.2	1.7	1.97	0.000506949581412	0.0318744549313	0.25499563945	CC
216	GO:0019774	proteasome core complex, beta-subunit complex	7	5	71.4	5.03	15.18	0.000935715552363	0.0470664922839	0.470664922839	CC
217	GO:0019773	proteasome core complex, alpha-subunit complex	7	5	71.4	5.03	15.18	0.000935715552363	0.0470664922839	0.470664922839	CC
218	GO:0000313	organellar ribosome	76	21	27.6	1.95	2.34	0.00157751202502	0.0661240457153	0.793488548584	CC
219	GO:0005761	mitochondrial ribosome	76	21	27.6	1.95	2.34	0.00157751202502	0.0661240457153	0.793488548584	CC
220	GO:0000502	proteasome complex	39	13	33.3	2.35	3.05	0.00198934921393	0.0769725118928	1	CC
221	GO:0005737	cytoplasm	2833	444	15.7	1.1	1.22	0.00215945144697	0.0775860055589	1	CC
222	GO:0044424	obsolete intracellular part	1061	179	16.9	1.19	1.28	0.00450197088914	0.150966090483	1	CC
223	GO:0022625	cytosolic large ribosomal subunit	49	14	28.6	2.01	2.44	0.00662073327112	0.195895813846	1	CC
224	GO:1905369	endopeptidase complex	44	13	29.5	2.08	2.55	0.0064391309929	0.195895813846	1	CC
225	GO:0000315	organellar large ribosomal subunit	45	13	28.9	2.03	2.47	0.00790714695261	0.20933131143	1	CC
226	GO:0005762	mitochondrial large ribosomal subunit	45	13	28.9	2.03	2.47	0.00790714695261	0.20933131143	1	CC
227	GO:0072546	EMC complex	7	4	57.1	4.02	8.09	0.00989076856422	0.24875282939	1	CC
228	GO:0005829	cytosol	538	95	17.7	1.24	1.33	0.0114413792071	0.27404827339	1	CC
229	GO:0022626	cytosolic ribosome	95	22	23.2	1.63	1.84	0.012316853695	0.281608064027	1	CC
230	GO:0005950	anthranilate synthase complex	2	2	100	7.04	Inf	0.020144256325	0.440546127456	1	CC
231	GO:0005689	U12-type spliceosomal complex	5	3	60	4.23	9.09	0.0228315082326	0.478510360042	1	CC
232	GO:0030428	cell septum	111	23	20.7	1.46	1.59	0.0371430905789	0.688128080175	1	CC
233	GO:0098687	chromosomal region	90	19	21.1	1.49	1.63	0.0463376410096	0.688128080175	1	CC
234	GO:1905368	peptidase complex	67	15	22.4	1.58	1.75	0.0457600915295	0.688128080175	1	CC
235	GO:0015935	small ribosomal subunit	61	14	23	1.62	1.81	0.04358588538	0.688128080175	1	CC
236	GO:0000177	cytoplasmic exosome (RNase complex)	10	4	40	2.82	4.04	0.0417309878553	0.688128080175	1	CC
237	GO:0005786	signal recognition particle, endoplasmic reticulum targeting	6	3	50	3.52	6.06	0.0408894210505	0.688128080175	1	CC
238	GO:0048500	signal recognition particle	6	3	50	3.52	6.06	0.0408894210505	0.688128080175	1	CC
